# Supplementary material for: Building a neural network model to define DNA sequence specificity in V(D)J recombination
Source: Nucleic Acids Res. 2025 Jun 23;53(12):gkaf551. doi: 10.1093/nar/gkaf551 (PMC12205992; doi:10.1093/nar/gkaf551)
Supplement: gkaf551_Supplemental_Files [file gkaf551_supplemental_files.zip]

Archive with 5 entries (5 files):
- RIC score algorithm PERL script.zip
- S9_res.png.zip
- Supplementary Dataset 1.xlsx
- Supplementary Dataset 2.xlsx
- Supplementary_Material_Draft_27_052325_MBS.docx
