# Supplementary material for: Building a neural network model to define DNA sequence specificity in V(D)J recombination
Source: Nucleic Acids Res. 2025 Jun 23;53(12):gkaf551. doi: 10.1093/nar/gkaf551 (PMC12205992; doi:10.1093/nar/gkaf551)
Supplement: gkaf551_Supplemental_Files [file gkaf551_supplemental_files.zip › Supplementary Dataset 1.xlsx]

## Sheet: SARP-seq N(H4-S2) Dataset
SARP-seq N(H4-S2) Datasets			Training Experimental Replicates				Testing Experimental Replicates
			iSeq1				iSeq2			miSeq1
12-RSS Sequence	H4-S2 Sequence		Read count	Normalized_Readcount	Fold Assignment		Read count	Normalized_Readcount		Read count	Normalized_Readcount
CACAAAAAAACAGACTGGAACAAAAACC	AAAAAA		2	0.000105363	Fold 14		0	0		7	0.000261097
CACAAAAATACAGACTGGAACAAAAACC	AAAAAT		12	0.000632178	Fold 2		0	0		262	0.00977247
CACAAAAAGACAGACTGGAACAAAAACC	AAAAAG		53	0.00279212	Fold 3		0	0		192	0.00716151
CACAAAAACACAGACTGGAACAAAAACC	AAAAAC		2	0.000105363	Fold 14		0	0		1	3.72995e-05
CACAAAATAACAGACTGGAACAAAAACC	AAAATA		3	0.000158044	Fold 18		6	0.0062435		182	0.00678851
CACAAAATTACAGACTGGAACAAAAACC	AAAATT		3	0.000158044	Fold 16		6	0.0062435		99	0.00369265
CACAAAATGACAGACTGGAACAAAAACC	AAAATG		3	0.000158044	Fold 9		0	0		17	0.000634092
CACAAAATCACAGACTGGAACAAAAACC	AAAATC		2	0.000105363	Fold 7		0	0		16	0.000596792
CACAAAAGAACAGACTGGAACAAAAACC	AAAAGA		2	0.000105363	Fold 13		0	0		5	0.000186498
CACAAAAGTACAGACTGGAACAAAAACC	AAAAGT		12	0.000632178	Fold 11		6	0.0062435		309	0.0115256
CACAAAAGGACAGACTGGAACAAAAACC	AAAAGG		1	5.26815e-05	Fold 11		2	0.00208117		119	0.00443864
CACAAAAGCACAGACTGGAACAAAAACC	AAAAGC		1	5.26815e-05	Fold 17		0	0		7	0.000261097
CACAAAACAACAGACTGGAACAAAAACC	AAAACA		2	0.000105363	Fold 5		3	0.00312175		34	0.00126818
CACAAAACTACAGACTGGAACAAAAACC	AAAACT		1	5.26815e-05	Fold 17		0	0		5	0.000186498
CACAAAACGACAGACTGGAACAAAAACC	AAAACG		0	0	Fold 0		0	0		51	0.00190228
CACAAAACCACAGACTGGAACAAAAACC	AAAACC		318	0.0167527	Fold 9		1	0.00104058		13	0.000484894
CACAAATAAACAGACTGGAACAAAAACC	AAATAA		0	0	Fold 13		0	0		0	0
CACAAATATACAGACTGGAACAAAAACC	AAATAT		356	0.0187546	Fold 0		0	0		14	0.000522193
CACAAATAGACAGACTGGAACAAAAACC	AAATAG		1	5.26815e-05	Fold 2		0	0		1	3.72995e-05
CACAAATACACAGACTGGAACAAAAACC	AAATAC		1	5.26815e-05	Fold 16		0	0		21	0.00078329
CACAAATTAACAGACTGGAACAAAAACC	AAATTA		0	0	Fold 14		1	0.00104058		0	0
CACAAATTTACAGACTGGAACAAAAACC	AAATTT		1	5.26815e-05	Fold 11		0	0		2	7.4599e-05
CACAAATTGACAGACTGGAACAAAAACC	AAATTG		0	0	Fold 10		0	0		4	0.000149198
CACAAATTCACAGACTGGAACAAAAACC	AAATTC		0	0	Fold 10		1	0.00104058		48	0.00179038
CACAAATGAACAGACTGGAACAAAAACC	AAATGA		0	0	Fold 12		0	0		6	0.000223797
CACAAATGTACAGACTGGAACAAAAACC	AAATGT		1	5.26815e-05	Fold 2		1	0.00104058		5	0.000186498
CACAAATGGACAGACTGGAACAAAAACC	AAATGG		0	0	Fold 6		0	0		20	0.00074599
CACAAATGCACAGACTGGAACAAAAACC	AAATGC		56	0.00295016	Fold 5		7	0.00728408		51	0.00190228
CACAAATCAACAGACTGGAACAAAAACC	AAATCA		2	0.000105363	Fold 8		2	0.00208117		14	0.000522193
CACAAATCTACAGACTGGAACAAAAACC	AAATCT		0	0	Fold 16		0	0		6	0.000223797
CACAAATCGACAGACTGGAACAAAAACC	AAATCG		0	0	Fold 0		1	0.00104058		2	7.4599e-05
CACAAATCCACAGACTGGAACAAAAACC	AAATCC		0	0	Fold 4		5	0.00520291		31	0.00115628
CACAAAGAAACAGACTGGAACAAAAACC	AAAGAA		58	0.00305553	Fold 16		0	0		127	0.00473704
CACAAAGATACAGACTGGAACAAAAACC	AAAGAT		324	0.0170688	Fold 2		34	0.0353798		721	0.026893
CACAAAGAGACAGACTGGAACAAAAACC	AAAGAG		1	5.26815e-05	Fold 15		0	0		2	7.4599e-05
CACAAAGACACAGACTGGAACAAAAACC	AAAGAC		39	0.00205458	Fold 1		10	0.0104058		52	0.00193957
CACAAAGTAACAGACTGGAACAAAAACC	AAAGTA		562	0.029607	Fold 2		8	0.00832466		126	0.00469974
CACAAAGTTACAGACTGGAACAAAAACC	AAAGTT		264	0.0139079	Fold 18		10	0.0104058		298	0.0111153
CACAAAGTGACAGACTGGAACAAAAACC	AAAGTG		2	0.000105363	Fold 14		0	0		92	0.00343156
CACAAAGTCACAGACTGGAACAAAAACC	AAAGTC		2	0.000105363	Fold 1		0	0		40	0.00149198
CACAAAGGAACAGACTGGAACAAAAACC	AAAGGA		1	5.26815e-05	Fold 17		12	0.012487		159	0.00593062
CACAAAGGTACAGACTGGAACAAAAACC	AAAGGT		14	0.000737541	Fold 0		21	0.0218522		198	0.0073853
CACAAAGGGACAGACTGGAACAAAAACC	AAAGGG		0	0	Fold 0		1	0.00104058		30	0.00111899
CACAAAGGCACAGACTGGAACAAAAACC	AAAGGC		0	0	Fold 12		0	0		167	0.00622902
CACAAAGCAACAGACTGGAACAAAAACC	AAAGCA		518	0.027289	Fold 10		0	0		66	0.00246177
CACAAAGCTACAGACTGGAACAAAAACC	AAAGCT		4	0.000210726	Fold 11		7	0.00728408		250	0.00932488
CACAAAGCGACAGACTGGAACAAAAACC	AAAGCG		24	0.00126436	Fold 16		0	0		99	0.00369265
CACAAAGCCACAGACTGGAACAAAAACC	AAAGCC		0	0	Fold 12		0	0		57	0.00212607
CACAAACAAACAGACTGGAACAAAAACC	AAACAA		2	0.000105363	Fold 4		0	0		74	0.00276016
CACAAACATACAGACTGGAACAAAAACC	AAACAT		495	0.0260773	Fold 6		12	0.012487		128	0.00477434
CACAAACAGACAGACTGGAACAAAAACC	AAACAG		3	0.000158044	Fold 10		7	0.00728408		22	0.000820589
CACAAACACACAGACTGGAACAAAAACC	AAACAC		1	5.26815e-05	Fold 3		0	0		0	0
CACAAACTAACAGACTGGAACAAAAACC	AAACTA		2	0.000105363	Fold 3		1	0.00104058		2	7.4599e-05
CACAAACTTACAGACTGGAACAAAAACC	AAACTT		224	0.0118007	Fold 1		0	0		27	0.00100709
CACAAACTGACAGACTGGAACAAAAACC	AAACTG		0	0	Fold 17		0	0		1	3.72995e-05
CACAAACTCACAGACTGGAACAAAAACC	AAACTC		2	0.000105363	Fold 18		4	0.00416233		17	0.000634092
CACAAACGAACAGACTGGAACAAAAACC	AAACGA		0	0	Fold 8		0	0		0	0
CACAAACGTACAGACTGGAACAAAAACC	AAACGT		2	0.000105363	Fold 11		9	0.00936524		146	0.00544573
CACAAACGGACAGACTGGAACAAAAACC	AAACGG		297	0.0156464	Fold 1		0	0		41	0.00152928
CACAAACGCACAGACTGGAACAAAAACC	AAACGC		0	0	Fold 13		0	0		71	0.00264827
CACAAACCAACAGACTGGAACAAAAACC	AAACCA		348	0.0183332	Fold 13		0	0		1	3.72995e-05
CACAAACCTACAGACTGGAACAAAAACC	AAACCT		0	0	Fold 10		0	0		5	0.000186498
CACAAACCGACAGACTGGAACAAAAACC	AAACCG		0	0	Fold 10		0	0		0	0
CACAAACCCACAGACTGGAACAAAAACC	AAACCC		166	0.00874513	Fold 5		0	0		60	0.00223797
CACAATAAAACAGACTGGAACAAAAACC	AATAAA		2829	0.149036	Fold 11		79	0.082206		1991	0.0742633
CACAATAATACAGACTGGAACAAAAACC	AATAAT		4360	0.229691	Fold 8		151	0.157128		3623	0.135136
CACAATAAGACAGACTGGAACAAAAACC	AATAAG		773	0.0407228	Fold 1		30	0.0312175		591	0.022044
CACAATAACACAGACTGGAACAAAAACC	AATAAC		683	0.0359815	Fold 0		59	0.0613944		1321	0.0492727
CACAATATAACAGACTGGAACAAAAACC	AATATA		2234	0.11769	Fold 4		63	0.0655567		1847	0.0688922
CACAATATTACAGACTGGAACAAAAACC	AATATT		4634	0.244126	Fold 19		258	0.26847		5074	0.189258
CACAATATGACAGACTGGAACAAAAACC	AATATG		945	0.049784	Fold 9		46	0.0478668		644	0.0240209
CACAATATCACAGACTGGAACAAAAACC	AATATC		1524	0.0802866	Fold 2		66	0.0686785		1358	0.0506527
CACAATAGAACAGACTGGAACAAAAACC	AATAGA		1000	0.0526815	Fold 7		29	0.0301769		583	0.0217456
CACAATAGTACAGACTGGAACAAAAACC	AATAGT		2363	0.124486	Fold 6		135	0.140479		3586	0.133756
CACAATAGGACAGACTGGAACAAAAACC	AATAGG		3	0.000158044	Fold 14		13	0.0135276		275	0.0102574
CACAATAGCACAGACTGGAACAAAAACC	AATAGC		923	0.048625	Fold 10		28	0.0291363		713	0.0265946
CACAATACAACAGACTGGAACAAAAACC	AATACA		391	0.0205985	Fold 19		15	0.0156087		256	0.00954868
CACAATACTACAGACTGGAACAAAAACC	AATACT		1664	0.087662	Fold 6		116	0.120708		2155	0.0803805
CACAATACGACAGACTGGAACAAAAACC	AATACG		2	0.000105363	Fold 5		15	0.0156087		199	0.0074226
CACAATACCACAGACTGGAACAAAAACC	AATACC		43	0.0022653	Fold 14		29	0.0301769		1017	0.0379336
CACAATTAAACAGACTGGAACAAAAACC	AATTAA		1026	0.0540512	Fold 3		34	0.0353798		790	0.0294666
CACAATTATACAGACTGGAACAAAAACC	AATTAT		1483	0.0781266	Fold 17		65	0.0676379		754	0.0281238
CACAATTAGACAGACTGGAACAAAAACC	AATTAG		628	0.033084	Fold 15		7	0.00728408		218	0.00813129
CACAATTACACAGACTGGAACAAAAACC	AATTAC		179	0.00942999	Fold 2		29	0.0301769		671	0.025028
CACAATTTAACAGACTGGAACAAAAACC	AATTTA		841	0.0443051	Fold 10		19	0.0197711		233	0.00869079
CACAATTTTACAGACTGGAACAAAAACC	AATTTT		26	0.00136972	Fold 8		14	0.0145682		1014	0.0378217
CACAATTTGACAGACTGGAACAAAAACC	AATTTG		2	0.000105363	Fold 14		13	0.0135276		231	0.00861619
CACAATTTCACAGACTGGAACAAAAACC	AATTTC		6	0.000316089	Fold 10		13	0.0135276		175	0.00652742
CACAATTGAACAGACTGGAACAAAAACC	AATTGA		260	0.0136972	Fold 3		7	0.00728408		624	0.0232749
CACAATTGTACAGACTGGAACAAAAACC	AATTGT		1254	0.0660626	Fold 16		44	0.0457856		849	0.0316673
CACAATTGGACAGACTGGAACAAAAACC	AATTGG		1	5.26815e-05	Fold 17		7	0.00728408		91	0.00339426
CACAATTGCACAGACTGGAACAAAAACC	AATTGC		541	0.0285007	Fold 11		22	0.0228928		352	0.0131294
CACAATTCAACAGACTGGAACAAAAACC	AATTCA		464	0.0244442	Fold 1		10	0.0104058		296	0.0110407
CACAATTCTACAGACTGGAACAAAAACC	AATTCT		11	0.000579496	Fold 15		33	0.0343392		915	0.0341291
CACAATTCGACAGACTGGAACAAAAACC	AATTCG		2	0.000105363	Fold 19		1	0.00104058		98	0.00365535
CACAATTCCACAGACTGGAACAAAAACC	AATTCC		3	0.000158044	Fold 0		7	0.00728408		239	0.00891458
CACAATGAAACAGACTGGAACAAAAACC	AATGAA		4301	0.226583	Fold 3		182	0.189386		4305	0.160574
CACAATGATACAGACTGGAACAAAAACC	AATGAT		8362	0.440523	Fold 17		591	0.614984		13856	0.516822
CACAATGAGACAGACTGGAACAAAAACC	AATGAG		1537	0.0809714	Fold 1		98	0.101977		1176	0.0438642
CACAATGACACAGACTGGAACAAAAACC	AATGAC		2896	0.152566	Fold 18		139	0.144641		4264	0.159045
CACAATGTAACAGACTGGAACAAAAACC	AATGTA		2260	0.11906	Fold 18		128	0.133195		2131	0.0794853
CACAATGTTACAGACTGGAACAAAAACC	AATGTT		8365	0.440681	Fold 11		429	0.44641		10263	0.382805
CACAATGTGACAGACTGGAACAAAAACC	AATGTG		1675	0.0882415	Fold 10		72	0.074922		933	0.0348004
CACAATGTCACAGACTGGAACAAAAACC	AATGTC		3102	0.163418	Fold 16		110	0.114464		2108	0.0786274
CACAATGGAACAGACTGGAACAAAAACC	AATGGA		794	0.0418291	Fold 2		34	0.0353798		542	0.0202163
CACAATGGTACAGACTGGAACAAAAACC	AATGGT		5483	0.288853	Fold 1		274	0.28512		4832	0.180231
CACAATGGGACAGACTGGAACAAAAACC	AATGGG		15	0.000790222	Fold 1		22	0.0228928		974	0.0363297
CACAATGGCACAGACTGGAACAAAAACC	AATGGC		628	0.033084	Fold 6		58	0.0603538		1471	0.0548676
CACAATGCAACAGACTGGAACAAAAACC	AATGCA		1369	0.072121	Fold 18		70	0.0728408		1492	0.0556509
CACAATGCTACAGACTGGAACAAAAACC	AATGCT		5063	0.266726	Fold 0		232	0.241415		5630	0.209996
CACAATGCGACAGACTGGAACAAAAACC	AATGCG		512	0.0269729	Fold 17		29	0.0301769		573	0.0213726
CACAATGCCACAGACTGGAACAAAAACC	AATGCC		1714	0.0902961	Fold 12		42	0.0437045		1573	0.0586721
CACAATCAAACAGACTGGAACAAAAACC	AATCAA		915	0.0482036	Fold 14		41	0.0426639		942	0.0351361
CACAATCATACAGACTGGAACAAAAACC	AATCAT		2639	0.139026	Fold 7		95	0.0988554		2461	0.0917941
CACAATCAGACAGACTGGAACAAAAACC	AATCAG		6	0.000316089	Fold 12		24	0.024974		207	0.007721
CACAATCACACAGACTGGAACAAAAACC	AATCAC		135	0.007112	Fold 3		10	0.0104058		629	0.0234614
CACAATCTAACAGACTGGAACAAAAACC	AATCTA		1152	0.0606891	Fold 10		27	0.0280957		478	0.0178292
CACAATCTTACAGACTGGAACAAAAACC	AATCTT		1561	0.0822358	Fold 8		68	0.0707596		1679	0.0626259
CACAATCTGACAGACTGGAACAAAAACC	AATCTG		16	0.000842904	Fold 12		7	0.00728408		325	0.0121223
CACAATCTCACAGACTGGAACAAAAACC	AATCTC		112	0.00590033	Fold 12		40	0.0416233		773	0.0288325
CACAATCGAACAGACTGGAACAAAAACC	AATCGA		450	0.0237067	Fold 18		18	0.0187305		275	0.0102574
CACAATCGTACAGACTGGAACAAAAACC	AATCGT		1996	0.105152	Fold 5		63	0.0655567		1206	0.0449832
CACAATCGGACAGACTGGAACAAAAACC	AATCGG		180	0.00948267	Fold 10		19	0.0197711		243	0.00906378
CACAATCGCACAGACTGGAACAAAAACC	AATCGC		273	0.014382	Fold 6		5	0.00520291		196	0.0073107
CACAATCCAACAGACTGGAACAAAAACC	AATCCA		586	0.0308714	Fold 7		6	0.0062435		393	0.0146587
CACAATCCTACAGACTGGAACAAAAACC	AATCCT		316	0.0166474	Fold 8		42	0.0437045		919	0.0342783
CACAATCCGACAGACTGGAACAAAAACC	AATCCG		0	0	Fold 5		0	0		185	0.00690041
CACAATCCCACAGACTGGAACAAAAACC	AATCCC		0	0	Fold 11		3	0.00312175		121	0.00451324
CACAAGAAAACAGACTGGAACAAAAACC	AAGAAA		0	0	Fold 0		0	0		3	0.000111899
CACAAGAATACAGACTGGAACAAAAACC	AAGAAT		1	5.26815e-05	Fold 5		0	0		0	0
CACAAGAAGACAGACTGGAACAAAAACC	AAGAAG		0	0	Fold 13		0	0		0	0
CACAAGAACACAGACTGGAACAAAAACC	AAGAAC		0	0	Fold 12		0	0		60	0.00223797
CACAAGATAACAGACTGGAACAAAAACC	AAGATA		3	0.000158044	Fold 4		4	0.00416233		26	0.000969787
CACAAGATTACAGACTGGAACAAAAACC	AAGATT		0	0	Fold 11		2	0.00208117		57	0.00212607
CACAAGATGACAGACTGGAACAAAAACC	AAGATG		0	0	Fold 5		0	0		0	0
CACAAGATCACAGACTGGAACAAAAACC	AAGATC		0	0	Fold 16		0	0		1	3.72995e-05
CACAAGAGAACAGACTGGAACAAAAACC	AAGAGA		0	0	Fold 18		0	0		1	3.72995e-05
CACAAGAGTACAGACTGGAACAAAAACC	AAGAGT		1	5.26815e-05	Fold 7		0	0		2	7.4599e-05
CACAAGAGGACAGACTGGAACAAAAACC	AAGAGG		0	0	Fold 6		0	0		0	0
CACAAGAGCACAGACTGGAACAAAAACC	AAGAGC		0	0	Fold 5		0	0		24	0.000895188
CACAAGACAACAGACTGGAACAAAAACC	AAGACA		0	0	Fold 4		0	0		0	0
CACAAGACTACAGACTGGAACAAAAACC	AAGACT		0	0	Fold 3		0	0		2	7.4599e-05
CACAAGACGACAGACTGGAACAAAAACC	AAGACG		0	0	Fold 18		0	0		1	3.72995e-05
CACAAGACCACAGACTGGAACAAAAACC	AAGACC		0	0	Fold 3		0	0		0	0
CACAAGTAAACAGACTGGAACAAAAACC	AAGTAA		0	0	Fold 2		2	0.00208117		23	0.000857889
CACAAGTATACAGACTGGAACAAAAACC	AAGTAT		0	0	Fold 7		0	0		0	0
CACAAGTAGACAGACTGGAACAAAAACC	AAGTAG		0	0	Fold 5		0	0		0	0
CACAAGTACACAGACTGGAACAAAAACC	AAGTAC		0	0	Fold 16		0	0		0	0
CACAAGTTAACAGACTGGAACAAAAACC	AAGTTA		0	0	Fold 6		0	0		0	0
CACAAGTTTACAGACTGGAACAAAAACC	AAGTTT		0	0	Fold 5		0	0		1	3.72995e-05
CACAAGTTGACAGACTGGAACAAAAACC	AAGTTG		0	0	Fold 7		0	0		1	3.72995e-05
CACAAGTTCACAGACTGGAACAAAAACC	AAGTTC		0	0	Fold 3		0	0		2	7.4599e-05
CACAAGTGAACAGACTGGAACAAAAACC	AAGTGA		0	0	Fold 6		0	0		0	0
CACAAGTGTACAGACTGGAACAAAAACC	AAGTGT		0	0	Fold 14		2	0.00208117		26	0.000969787
CACAAGTGGACAGACTGGAACAAAAACC	AAGTGG		0	0	Fold 7		0	0		0	0
CACAAGTGCACAGACTGGAACAAAAACC	AAGTGC		0	0	Fold 0		0	0		10	0.000372995
CACAAGTCAACAGACTGGAACAAAAACC	AAGTCA		0	0	Fold 4		0	0		0	0
CACAAGTCTACAGACTGGAACAAAAACC	AAGTCT		0	0	Fold 11		0	0		0	0
CACAAGTCGACAGACTGGAACAAAAACC	AAGTCG		0	0	Fold 6		0	0		2	7.4599e-05
CACAAGTCCACAGACTGGAACAAAAACC	AAGTCC		0	0	Fold 11		0	0		0	0
CACAAGGAAACAGACTGGAACAAAAACC	AAGGAA		0	0	Fold 0		0	0		3	0.000111899
CACAAGGATACAGACTGGAACAAAAACC	AAGGAT		3	0.000158044	Fold 18		0	0		148	0.00552033
CACAAGGAGACAGACTGGAACAAAAACC	AAGGAG		0	0	Fold 14		0	0		2	7.4599e-05
CACAAGGACACAGACTGGAACAAAAACC	AAGGAC		0	0	Fold 11		1	0.00104058		12	0.000447594
CACAAGGTAACAGACTGGAACAAAAACC	AAGGTA		1	5.26815e-05	Fold 2		0	0		43	0.00160388
CACAAGGTTACAGACTGGAACAAAAACC	AAGGTT		296	0.0155937	Fold 10		5	0.00520291		36	0.00134278
CACAAGGTGACAGACTGGAACAAAAACC	AAGGTG		276	0.0145401	Fold 10		4	0.00416233		15	0.000559493
CACAAGGTCACAGACTGGAACAAAAACC	AAGGTC		0	0	Fold 10		0	0		0	0
CACAAGGGAACAGACTGGAACAAAAACC	AAGGGA		0	0	Fold 7		1	0.00104058		79	0.00294666
CACAAGGGTACAGACTGGAACAAAAACC	AAGGGT		403	0.0212306	Fold 11		0	0		1	3.72995e-05
CACAAGGGGACAGACTGGAACAAAAACC	AAGGGG		0	0	Fold 12		0	0		0	0
CACAAGGGCACAGACTGGAACAAAAACC	AAGGGC		0	0	Fold 18		0	0		2	7.4599e-05
CACAAGGCAACAGACTGGAACAAAAACC	AAGGCA		0	0	Fold 4		0	0		0	0
CACAAGGCTACAGACTGGAACAAAAACC	AAGGCT		1	5.26815e-05	Fold 18		3	0.00312175		53	0.00197687
CACAAGGCGACAGACTGGAACAAAAACC	AAGGCG		0	0	Fold 11		0	0		1	3.72995e-05
CACAAGGCCACAGACTGGAACAAAAACC	AAGGCC		0	0	Fold 18		0	0		20	0.00074599
CACAAGCAAACAGACTGGAACAAAAACC	AAGCAA		0	0	Fold 18		0	0		96	0.00358075
CACAAGCATACAGACTGGAACAAAAACC	AAGCAT		8	0.000421452	Fold 16		1	0.00104058		5	0.000186498
CACAAGCAGACAGACTGGAACAAAAACC	AAGCAG		0	0	Fold 7		0	0		1	3.72995e-05
CACAAGCACACAGACTGGAACAAAAACC	AAGCAC		0	0	Fold 12		0	0		0	0
CACAAGCTAACAGACTGGAACAAAAACC	AAGCTA		1	5.26815e-05	Fold 18		0	0		0	0
CACAAGCTTACAGACTGGAACAAAAACC	AAGCTT		0	0	Fold 14		0	0		10	0.000372995
CACAAGCTGACAGACTGGAACAAAAACC	AAGCTG		1	5.26815e-05	Fold 12		0	0		2	7.4599e-05
CACAAGCTCACAGACTGGAACAAAAACC	AAGCTC		0	0	Fold 9		0	0		64	0.00238717
CACAAGCGAACAGACTGGAACAAAAACC	AAGCGA		0	0	Fold 19		0	0		0	0
CACAAGCGTACAGACTGGAACAAAAACC	AAGCGT		0	0	Fold 17		0	0		0	0
CACAAGCGGACAGACTGGAACAAAAACC	AAGCGG		0	0	Fold 6		0	0		0	0
CACAAGCGCACAGACTGGAACAAAAACC	AAGCGC		1	5.26815e-05	Fold 10		0	0		1	3.72995e-05
CACAAGCCAACAGACTGGAACAAAAACC	AAGCCA		0	0	Fold 12		0	0		0	0
CACAAGCCTACAGACTGGAACAAAAACC	AAGCCT		1	5.26815e-05	Fold 5		0	0		0	0
CACAAGCCGACAGACTGGAACAAAAACC	AAGCCG		0	0	Fold 18		0	0		0	0
CACAAGCCCACAGACTGGAACAAAAACC	AAGCCC		0	0	Fold 6		0	0		1	3.72995e-05
CACAACAAAACAGACTGGAACAAAAACC	AACAAA		13	0.000684859	Fold 16		15	0.0156087		345	0.0128683
CACAACAATACAGACTGGAACAAAAACC	AACAAT		2832	0.149194	Fold 0		59	0.0613944		1400	0.0522193
CACAACAAGACAGACTGGAACAAAAACC	AACAAG		1	5.26815e-05	Fold 0		5	0.00520291		100	0.00372995
CACAACAACACAGACTGGAACAAAAACC	AACAAC		563	0.0296597	Fold 19		11	0.0114464		691	0.025774
CACAACATAACAGACTGGAACAAAAACC	AACATA		514	0.0270783	Fold 16		16	0.0166493		601	0.022417
CACAACATTACAGACTGGAACAAAAACC	AACATT		2297	0.121009	Fold 19		94	0.0978148		2117	0.0789631
CACAACATGACAGACTGGAACAAAAACC	AACATG		155	0.00816563	Fold 8		20	0.0208117		411	0.0153301
CACAACATCACAGACTGGAACAAAAACC	AACATC		270	0.014224	Fold 0		24	0.024974		304	0.0113391
CACAACAGAACAGACTGGAACAAAAACC	AACAGA		4	0.000210726	Fold 3		14	0.0145682		248	0.00925028
CACAACAGTACAGACTGGAACAAAAACC	AACAGT		2188	0.115267	Fold 10		50	0.0520291		1310	0.0488624
CACAACAGGACAGACTGGAACAAAAACC	AACAGG		1	5.26815e-05	Fold 4		9	0.00936524		117	0.00436404
CACAACAGCACAGACTGGAACAAAAACC	AACAGC		445	0.0234433	Fold 1		2	0.00208117		146	0.00544573
CACAACACAACAGACTGGAACAAAAACC	AACACA		1	5.26815e-05	Fold 2		9	0.00936524		45	0.00167848
CACAACACTACAGACTGGAACAAAAACC	AACACT		4	0.000210726	Fold 1		40	0.0416233		819	0.0305483
CACAACACGACAGACTGGAACAAAAACC	AACACG		101	0.00532083	Fold 5		0	0		24	0.000895188
CACAACACCACAGACTGGAACAAAAACC	AACACC		0	0	Fold 7		14	0.0145682		207	0.007721
CACAACTAAACAGACTGGAACAAAAACC	AACTAA		428	0.0225477	Fold 0		3	0.00312175		77	0.00287206
CACAACTATACAGACTGGAACAAAAACC	AACTAT		286	0.0150669	Fold 8		31	0.0322581		415	0.0154793
CACAACTAGACAGACTGGAACAAAAACC	AACTAG		2	0.000105363	Fold 8		9	0.00936524		208	0.0077583
CACAACTACACAGACTGGAACAAAAACC	AACTAC		418	0.0220209	Fold 2		2	0.00208117		47	0.00175308
CACAACTTAACAGACTGGAACAAAAACC	AACTTA		0	0	Fold 13		0	0		37	0.00138008
CACAACTTTACAGACTGGAACAAAAACC	AACTTT		717	0.0377726	Fold 13		11	0.0114464		248	0.00925028
CACAACTTGACAGACTGGAACAAAAACC	AACTTG		352	0.0185439	Fold 14		4	0.00416233		13	0.000484894
CACAACTTCACAGACTGGAACAAAAACC	AACTTC		3	0.000158044	Fold 1		1	0.00104058		135	0.00503543
CACAACTGAACAGACTGGAACAAAAACC	AACTGA		2	0.000105363	Fold 15		2	0.00208117		98	0.00365535
CACAACTGTACAGACTGGAACAAAAACC	AACTGT		108	0.0056896	Fold 9		25	0.0260146		159	0.00593062
CACAACTGGACAGACTGGAACAAAAACC	AACTGG		1	5.26815e-05	Fold 0		0	0		21	0.00078329
CACAACTGCACAGACTGGAACAAAAACC	AACTGC		0	0	Fold 12		0	0		81	0.00302126
CACAACTCAACAGACTGGAACAAAAACC	AACTCA		100	0.00526815	Fold 7		0	0		6	0.000223797
CACAACTCTACAGACTGGAACAAAAACC	AACTCT		251	0.0132231	Fold 11		5	0.00520291		22	0.000820589
CACAACTCGACAGACTGGAACAAAAACC	AACTCG		197	0.0103783	Fold 5		0	0		50	0.00186498
CACAACTCCACAGACTGGAACAAAAACC	AACTCC		1	5.26815e-05	Fold 9		3	0.00312175		133	0.00496084
CACAACGAAACAGACTGGAACAAAAACC	AACGAA		190	0.0100095	Fold 18		50	0.0520291		809	0.0301753
CACAACGATACAGACTGGAACAAAAACC	AACGAT		1028	0.0541566	Fold 5		137	0.14256		4047	0.150951
CACAACGAGACAGACTGGAACAAAAACC	AACGAG		1163	0.0612686	Fold 5		14	0.0145682		511	0.0190601
CACAACGACACAGACTGGAACAAAAACC	AACGAC		1260	0.0663787	Fold 14		55	0.057232		813	0.0303245
CACAACGTAACAGACTGGAACAAAAACC	AACGTA		321	0.0169108	Fold 11		39	0.0405827		812	0.0302872
CACAACGTTACAGACTGGAACAAAAACC	AACGTT		3251	0.171268	Fold 11		114	0.118626		2243	0.0836628
CACAACGTGACAGACTGGAACAAAAACC	AACGTG		378	0.0199136	Fold 1		24	0.024974		208	0.0077583
CACAACGTCACAGACTGGAACAAAAACC	AACGTC		9	0.000474133	Fold 8		20	0.0208117		706	0.0263335
CACAACGGAACAGACTGGAACAAAAACC	AACGGA		120	0.00632178	Fold 0		24	0.024974		272	0.0101455
CACAACGGTACAGACTGGAACAAAAACC	AACGGT		1161	0.0611632	Fold 0		56	0.0582726		1862	0.0694517
CACAACGGGACAGACTGGAACAAAAACC	AACGGG		242	0.0127489	Fold 0		0	0		3	0.000111899
CACAACGGCACAGACTGGAACAAAAACC	AACGGC		277	0.0145928	Fold 12		20	0.0208117		382	0.0142484
CACAACGCAACAGACTGGAACAAAAACC	AACGCA		439	0.0231272	Fold 16		2	0.00208117		135	0.00503543
CACAACGCTACAGACTGGAACAAAAACC	AACGCT		1134	0.0597408	Fold 6		68	0.0707596		1172	0.043715
CACAACGCGACAGACTGGAACAAAAACC	AACGCG		386	0.0203351	Fold 16		5	0.00520291		38	0.00141738
CACAACGCCACAGACTGGAACAAAAACC	AACGCC		1	5.26815e-05	Fold 10		3	0.00312175		298	0.0111153
CACAACCAAACAGACTGGAACAAAAACC	AACCAA		707	0.0372458	Fold 12		17	0.0176899		145	0.00540843
CACAACCATACAGACTGGAACAAAAACC	AACCAT		582	0.0306606	Fold 17		36	0.037461		667	0.0248788
CACAACCAGACAGACTGGAACAAAAACC	AACCAG		0	0	Fold 12		9	0.00936524		105	0.00391645
CACAACCACACAGACTGGAACAAAAACC	AACCAC		440	0.0231799	Fold 3		9	0.00936524		112	0.00417755
CACAACCTAACAGACTGGAACAAAAACC	AACCTA		714	0.0376146	Fold 19		16	0.0166493		388	0.0144722
CACAACCTTACAGACTGGAACAAAAACC	AACCTT		382	0.0201243	Fold 19		29	0.0301769		972	0.0362551
CACAACCTGACAGACTGGAACAAAAACC	AACCTG		90	0.00474133	Fold 8		4	0.00416233		276	0.0102947
CACAACCTCACAGACTGGAACAAAAACC	AACCTC		722	0.038036	Fold 15		18	0.0187305		429	0.0160015
CACAACCGAACAGACTGGAACAAAAACC	AACCGA		0	0	Fold 7		4	0.00416233		218	0.00813129
CACAACCGTACAGACTGGAACAAAAACC	AACCGT		401	0.0211253	Fold 8		19	0.0197711		187	0.00697501
CACAACCGGACAGACTGGAACAAAAACC	AACCGG		131	0.00690127	Fold 18		1	0.00104058		42	0.00156658
CACAACCGCACAGACTGGAACAAAAACC	AACCGC		2	0.000105363	Fold 8		11	0.0114464		139	0.00518463
CACAACCCAACAGACTGGAACAAAAACC	AACCCA		397	0.0209146	Fold 4		0	0		68	0.00253637
CACAACCCTACAGACTGGAACAAAAACC	AACCCT		1	5.26815e-05	Fold 12		15	0.0156087		250	0.00932488
CACAACCCGACAGACTGGAACAAAAACC	AACCCG		0	0	Fold 17		0	0		44	0.00164118
CACAACCCCACAGACTGGAACAAAAACC	AACCCC		0	0	Fold 10		4	0.00416233		256	0.00954868
CACATAAAAACAGACTGGAACAAAAACC	ATAAAA		79	0.00416184	Fold 4		10	0.0104058		140	0.00522193
CACATAAATACAGACTGGAACAAAAACC	ATAAAT		11	0.000579496	Fold 2		4	0.00416233		219	0.00816859
CACATAAAGACAGACTGGAACAAAAACC	ATAAAG		5	0.000263407	Fold 13		0	0		4	0.000149198
CACATAAACACAGACTGGAACAAAAACC	ATAAAC		1	5.26815e-05	Fold 19		0	0		77	0.00287206
CACATAATAACAGACTGGAACAAAAACC	ATAATA		4	0.000210726	Fold 19		16	0.0166493		463	0.0172697
CACATAATTACAGACTGGAACAAAAACC	ATAATT		0	0	Fold 7		14	0.0145682		426	0.0158896
CACATAATGACAGACTGGAACAAAAACC	ATAATG		461	0.0242862	Fold 12		4	0.00416233		31	0.00115628
CACATAATCACAGACTGGAACAAAAACC	ATAATC		410	0.0215994	Fold 16		10	0.0104058		119	0.00443864
CACATAAGAACAGACTGGAACAAAAACC	ATAAGA		5	0.000263407	Fold 5		3	0.00312175		83	0.00309586
CACATAAGTACAGACTGGAACAAAAACC	ATAAGT		3	0.000158044	Fold 16		3	0.00312175		201	0.0074972
CACATAAGGACAGACTGGAACAAAAACC	ATAAGG		0	0	Fold 1		4	0.00416233		175	0.00652742
CACATAAGCACAGACTGGAACAAAAACC	ATAAGC		10	0.000526815	Fold 8		2	0.00208117		95	0.00354345
CACATAACAACAGACTGGAACAAAAACC	ATAACA		0	0	Fold 18		0	0		0	0
CACATAACTACAGACTGGAACAAAAACC	ATAACT		429	0.0226004	Fold 14		25	0.0260146		357	0.0133159
CACATAACGACAGACTGGAACAAAAACC	ATAACG		0	0	Fold 19		0	0		9	0.000335696
CACATAACCACAGACTGGAACAAAAACC	ATAACC		0	0	Fold 4		1	0.00104058		84	0.00313316
CACATATAAACAGACTGGAACAAAAACC	ATATAA		1	5.26815e-05	Fold 15		0	0		21	0.00078329
CACATATATACAGACTGGAACAAAAACC	ATATAT		200	0.0105363	Fold 14		0	0		2	7.4599e-05
CACATATAGACAGACTGGAACAAAAACC	ATATAG		0	0	Fold 14		0	0		0	0
CACATATACACAGACTGGAACAAAAACC	ATATAC		9	0.000474133	Fold 13		4	0.00416233		35	0.00130548
CACATATTAACAGACTGGAACAAAAACC	ATATTA		1	5.26815e-05	Fold 14		0	0		3	0.000111899
CACATATTTACAGACTGGAACAAAAACC	ATATTT		1	5.26815e-05	Fold 11		0	0		236	0.00880269
CACATATTGACAGACTGGAACAAAAACC	ATATTG		0	0	Fold 16		0	0		4	0.000149198
CACATATTCACAGACTGGAACAAAAACC	ATATTC		0	0	Fold 10		0	0		0	0
CACATATGAACAGACTGGAACAAAAACC	ATATGA		0	0	Fold 6		2	0.00208117		188	0.00701231
CACATATGTACAGACTGGAACAAAAACC	ATATGT		2	0.000105363	Fold 5		4	0.00416233		126	0.00469974
CACATATGGACAGACTGGAACAAAAACC	ATATGG		0	0	Fold 14		0	0		0	0
CACATATGCACAGACTGGAACAAAAACC	ATATGC		466	0.0245496	Fold 18		0	0		17	0.000634092
CACATATCAACAGACTGGAACAAAAACC	ATATCA		1	5.26815e-05	Fold 15		0	0		2	7.4599e-05
CACATATCTACAGACTGGAACAAAAACC	ATATCT		0	0	Fold 9		6	0.0062435		51	0.00190228
CACATATCGACAGACTGGAACAAAAACC	ATATCG		0	0	Fold 15		1	0.00104058		20	0.00074599
CACATATCCACAGACTGGAACAAAAACC	ATATCC		0	0	Fold 15		0	0		3	0.000111899
CACATAGAAACAGACTGGAACAAAAACC	ATAGAA		311	0.0163839	Fold 10		3	0.00312175		376	0.0140246
CACATAGATACAGACTGGAACAAAAACC	ATAGAT		1792	0.0944052	Fold 13		27	0.0280957		504	0.018799
CACATAGAGACAGACTGGAACAAAAACC	ATAGAG		0	0	Fold 9		5	0.00520291		378	0.0140992
CACATAGACACAGACTGGAACAAAAACC	ATAGAC		308	0.0162259	Fold 7		18	0.0187305		315	0.0117493
CACATAGTAACAGACTGGAACAAAAACC	ATAGTA		38	0.0020019	Fold 11		3	0.00312175		386	0.0143976
CACATAGTTACAGACTGGAACAAAAACC	ATAGTT		350	0.0184385	Fold 6		15	0.0156087		1236	0.0461022
CACATAGTGACAGACTGGAACAAAAACC	ATAGTG		53	0.00279212	Fold 0		7	0.00728408		86	0.00320776
CACATAGTCACAGACTGGAACAAAAACC	ATAGTC		8	0.000421452	Fold 9		6	0.0062435		183	0.00682581
CACATAGGAACAGACTGGAACAAAAACC	ATAGGA		1	5.26815e-05	Fold 16		3	0.00312175		74	0.00276016
CACATAGGTACAGACTGGAACAAAAACC	ATAGGT		1182	0.0622695	Fold 12		42	0.0437045		525	0.0195822
CACATAGGGACAGACTGGAACAAAAACC	ATAGGG		0	0	Fold 10		0	0		145	0.00540843
CACATAGGCACAGACTGGAACAAAAACC	ATAGGC		1	5.26815e-05	Fold 9		15	0.0156087		201	0.0074972
CACATAGCAACAGACTGGAACAAAAACC	ATAGCA		1	5.26815e-05	Fold 3		3	0.00312175		12	0.000447594
CACATAGCTACAGACTGGAACAAAAACC	ATAGCT		92	0.0048467	Fold 16		26	0.0270552		454	0.016934
CACATAGCGACAGACTGGAACAAAAACC	ATAGCG		392	0.0206511	Fold 15		9	0.00936524		32	0.00119358
CACATAGCCACAGACTGGAACAAAAACC	ATAGCC		0	0	Fold 1		0	0		319	0.0118985
CACATACAAACAGACTGGAACAAAAACC	ATACAA		1	5.26815e-05	Fold 16		0	0		91	0.00339426
CACATACATACAGACTGGAACAAAAACC	ATACAT		510	0.0268676	Fold 0		27	0.0280957		210	0.0078329
CACATACAGACAGACTGGAACAAAAACC	ATACAG		0	0	Fold 18		0	0		44	0.00164118
CACATACACACAGACTGGAACAAAAACC	ATACAC		2	0.000105363	Fold 7		0	0		19	0.000708691
CACATACTAACAGACTGGAACAAAAACC	ATACTA		0	0	Fold 11		0	0		113	0.00421485
CACATACTTACAGACTGGAACAAAAACC	ATACTT		0	0	Fold 9		0	0		237	0.00883999
CACATACTGACAGACTGGAACAAAAACC	ATACTG		0	0	Fold 6		3	0.00312175		2	7.4599e-05
CACATACTCACAGACTGGAACAAAAACC	ATACTC		0	0	Fold 6		1	0.00104058		22	0.000820589
CACATACGAACAGACTGGAACAAAAACC	ATACGA		0	0	Fold 6		0	0		1	3.72995e-05
CACATACGTACAGACTGGAACAAAAACC	ATACGT		170	0.00895585	Fold 12		15	0.0156087		306	0.0114137
CACATACGGACAGACTGGAACAAAAACC	ATACGG		0	0	Fold 11		6	0.0062435		152	0.00566953
CACATACGCACAGACTGGAACAAAAACC	ATACGC		0	0	Fold 13		8	0.00832466		47	0.00175308
CACATACCAACAGACTGGAACAAAAACC	ATACCA		0	0	Fold 7		0	0		1	3.72995e-05
CACATACCTACAGACTGGAACAAAAACC	ATACCT		217	0.0114319	Fold 10		1	0.00104058		52	0.00193957
CACATACCGACAGACTGGAACAAAAACC	ATACCG		0	0	Fold 14		0	0		0	0
CACATACCCACAGACTGGAACAAAAACC	ATACCC		0	0	Fold 4		0	0		0	0
CACATTAAAACAGACTGGAACAAAAACC	ATTAAA		2023	0.106575	Fold 14		33	0.0343392		840	0.0313316
CACATTAATACAGACTGGAACAAAAACC	ATTAAT		2613	0.137657	Fold 17		70	0.0728408		2052	0.0765386
CACATTAAGACAGACTGGAACAAAAACC	ATTAAG		8	0.000421452	Fold 18		20	0.0208117		353	0.0131667
CACATTAACACAGACTGGAACAAAAACC	ATTAAC		602	0.0317143	Fold 17		43	0.0447451		650	0.0242447
CACATTATAACAGACTGGAACAAAAACC	ATTATA		1583	0.0833948	Fold 17		19	0.0197711		638	0.0237971
CACATTATTACAGACTGGAACAAAAACC	ATTATT		3142	0.165525	Fold 13		125	0.130073		2037	0.0759791
CACATTATGACAGACTGGAACAAAAACC	ATTATG		488	0.0257086	Fold 10		19	0.0197711		295	0.0110034
CACATTATCACAGACTGGAACAAAAACC	ATTATC		854	0.04499	Fold 15		21	0.0218522		496	0.0185006
CACATTAGAACAGACTGGAACAAAAACC	ATTAGA		344	0.0181224	Fold 13		9	0.00936524		284	0.0105931
CACATTAGTACAGACTGGAACAAAAACC	ATTAGT		1709	0.0900327	Fold 8		31	0.0322581		1932	0.0720627
CACATTAGGACAGACTGGAACAAAAACC	ATTAGG		394	0.0207565	Fold 10		12	0.012487		208	0.0077583
CACATTAGCACAGACTGGAACAAAAACC	ATTAGC		603	0.0317669	Fold 7		15	0.0156087		221	0.00824319
CACATTACAACAGACTGGAACAAAAACC	ATTACA		708	0.0372985	Fold 2		19	0.0197711		391	0.0145841
CACATTACTACAGACTGGAACAAAAACC	ATTACT		1854	0.0976715	Fold 8		38	0.0395421		806	0.0300634
CACATTACGACAGACTGGAACAAAAACC	ATTACG		300	0.0158044	Fold 15		17	0.0176899		184	0.00686311
CACATTACCACAGACTGGAACAAAAACC	ATTACC		234	0.0123275	Fold 6		20	0.0208117		303	0.0113018
CACATTTAAACAGACTGGAACAAAAACC	ATTTAA		5	0.000263407	Fold 2		9	0.00936524		70	0.00261097
CACATTTATACAGACTGGAACAAAAACC	ATTTAT		5	0.000263407	Fold 14		22	0.0228928		862	0.0321522
CACATTTAGACAGACTGGAACAAAAACC	ATTTAG		0	0	Fold 10		5	0.00520291		58	0.00216337
CACATTTACACAGACTGGAACAAAAACC	ATTTAC		1	5.26815e-05	Fold 8		10	0.0104058		177	0.00660201
CACATTTTAACAGACTGGAACAAAAACC	ATTTTA		221	0.0116426	Fold 4		0	0		349	0.0130175
CACATTTTTACAGACTGGAACAAAAACC	ATTTTT		815	0.0429354	Fold 15		21	0.0218522		166	0.00619172
CACATTTTGACAGACTGGAACAAAAACC	ATTTTG		15	0.000790222	Fold 0		2	0.00208117		18	0.000671391
CACATTTTCACAGACTGGAACAAAAACC	ATTTTC		31	0.00163313	Fold 5		10	0.0104058		39	0.00145468
CACATTTGAACAGACTGGAACAAAAACC	ATTTGA		71	0.00374039	Fold 14		2	0.00208117		28	0.00104439
CACATTTGTACAGACTGGAACAAAAACC	ATTTGT		4	0.000210726	Fold 10		18	0.0187305		308	0.0114883
CACATTTGGACAGACTGGAACAAAAACC	ATTTGG		434	0.0228638	Fold 17		0	0		0	0
CACATTTGCACAGACTGGAACAAAAACC	ATTTGC		520	0.0273944	Fold 3		8	0.00832466		151	0.00563223
CACATTTCAACAGACTGGAACAAAAACC	ATTTCA		5	0.000263407	Fold 3		2	0.00208117		70	0.00261097
CACATTTCTACAGACTGGAACAAAAACC	ATTTCT		31	0.00163313	Fold 9		8	0.00832466		60	0.00223797
CACATTTCGACAGACTGGAACAAAAACC	ATTTCG		0	0	Fold 11		0	0		28	0.00104439
CACATTTCCACAGACTGGAACAAAAACC	ATTTCC		0	0	Fold 15		1	0.00104058		105	0.00391645
CACATTGAAACAGACTGGAACAAAAACC	ATTGAA		1539	0.0810768	Fold 3		138	0.1436		3260	0.121596
CACATTGATACAGACTGGAACAAAAACC	ATTGAT		10527	0.554578	Fold 15		378	0.39334		9549	0.356173
CACATTGAGACAGACTGGAACAAAAACC	ATTGAG		1620	0.085344	Fold 0		38	0.0395421		1596	0.05953
CACATTGACACAGACTGGAACAAAAACC	ATTGAC		4488	0.236435	Fold 3		108	0.112383		1696	0.06326
CACATTGTAACAGACTGGAACAAAAACC	ATTGTA		1596	0.0840797	Fold 19		83	0.0863684		1108	0.0413279
CACATTGTTACAGACTGGAACAAAAACC	ATTGTT		9856	0.519229	Fold 9		299	0.311134		7526	0.280716
CACATTGTGACAGACTGGAACAAAAACC	ATTGTG		2284	0.120325	Fold 7		35	0.0364204		1010	0.0376725
CACATTGTCACAGACTGGAACAAAAACC	ATTGTC		2292	0.120746	Fold 9		48	0.049948		1544	0.0575905
CACATTGGAACAGACTGGAACAAAAACC	ATTGGA		833	0.0438837	Fold 17		14	0.0145682		833	0.0310705
CACATTGGTACAGACTGGAACAAAAACC	ATTGGT		3670	0.193341	Fold 6		156	0.162331		2536	0.0945916
CACATTGGGACAGACTGGAACAAAAACC	ATTGGG		5	0.000263407	Fold 16		4	0.00416233		630	0.0234987
CACATTGGCACAGACTGGAACAAAAACC	ATTGGC		1219	0.0642187	Fold 5		16	0.0166493		1018	0.0379709
CACATTGCAACAGACTGGAACAAAAACC	ATTGCA		304	0.0160152	Fold 15		53	0.0551509		1005	0.037486
CACATTGCTACAGACTGGAACAAAAACC	ATTGCT		1453	0.0765462	Fold 7		120	0.12487		3224	0.120254
CACATTGCGACAGACTGGAACAAAAACC	ATTGCG		1268	0.0668001	Fold 4		9	0.00936524		394	0.014696
CACATTGCCACAGACTGGAACAAAAACC	ATTGCC		928	0.0488884	Fold 18		28	0.0291363		792	0.0295412
CACATTCAAACAGACTGGAACAAAAACC	ATTCAA		507	0.0267095	Fold 5		12	0.012487		391	0.0145841
CACATTCATACAGACTGGAACAAAAACC	ATTCAT		958	0.0504689	Fold 1		59	0.0613944		1026	0.0382693
CACATTCAGACAGACTGGAACAAAAACC	ATTCAG		1	5.26815e-05	Fold 16		3	0.00312175		17	0.000634092
CACATTCACACAGACTGGAACAAAAACC	ATTCAC		406	0.0213887	Fold 1		31	0.0322581		332	0.0123834
CACATTCTAACAGACTGGAACAAAAACC	ATTCTA		1	5.26815e-05	Fold 10		8	0.00832466		75	0.00279746
CACATTCTTACAGACTGGAACAAAAACC	ATTCTT		309	0.0162786	Fold 7		28	0.0291363		779	0.0290563
CACATTCTGACAGACTGGAACAAAAACC	ATTCTG		202	0.0106417	Fold 16		10	0.0104058		74	0.00276016
CACATTCTCACAGACTGGAACAAAAACC	ATTCTC		84	0.00442524	Fold 0		14	0.0145682		385	0.0143603
CACATTCGAACAGACTGGAACAAAAACC	ATTCGA		222	0.0116953	Fold 0		17	0.0176899		150	0.00559493
CACATTCGTACAGACTGGAACAAAAACC	ATTCGT		786	0.0414076	Fold 14		23	0.0239334		825	0.0307721
CACATTCGGACAGACTGGAACAAAAACC	ATTCGG		0	0	Fold 7		0	0		4	0.000149198
CACATTCGCACAGACTGGAACAAAAACC	ATTCGC		1	5.26815e-05	Fold 2		6	0.0062435		112	0.00417755
CACATTCCAACAGACTGGAACAAAAACC	ATTCCA		148	0.00779686	Fold 13		8	0.00832466		210	0.0078329
CACATTCCTACAGACTGGAACAAAAACC	ATTCCT		8	0.000421452	Fold 8		13	0.0135276		209	0.0077956
CACATTCCGACAGACTGGAACAAAAACC	ATTCCG		0	0	Fold 2		0	0		84	0.00313316
CACATTCCCACAGACTGGAACAAAAACC	ATTCCC		2	0.000105363	Fold 10		4	0.00416233		218	0.00813129
CACATGAAAACAGACTGGAACAAAAACC	ATGAAA		0	0	Fold 13		0	0		0	0
CACATGAATACAGACTGGAACAAAAACC	ATGAAT		2	0.000105363	Fold 19		3	0.00312175		142	0.00529653
CACATGAAGACAGACTGGAACAAAAACC	ATGAAG		16	0.000842904	Fold 3		0	0		0	0
CACATGAACACAGACTGGAACAAAAACC	ATGAAC		1	5.26815e-05	Fold 5		0	0		2	7.4599e-05
CACATGATAACAGACTGGAACAAAAACC	ATGATA		412	0.0217048	Fold 9		0	0		3	0.000111899
CACATGATTACAGACTGGAACAAAAACC	ATGATT		241	0.0126962	Fold 4		1	0.00104058		182	0.00678851
CACATGATGACAGACTGGAACAAAAACC	ATGATG		2	0.000105363	Fold 3		3	0.00312175		15	0.000559493
CACATGATCACAGACTGGAACAAAAACC	ATGATC		1	5.26815e-05	Fold 15		2	0.00208117		81	0.00302126
CACATGAGAACAGACTGGAACAAAAACC	ATGAGA		16	0.000842904	Fold 16		0	0		1	3.72995e-05
CACATGAGTACAGACTGGAACAAAAACC	ATGAGT		13	0.000684859	Fold 4		0	0		67	0.00249907
CACATGAGGACAGACTGGAACAAAAACC	ATGAGG		0	0	Fold 10		0	0		0	0
CACATGAGCACAGACTGGAACAAAAACC	ATGAGC		0	0	Fold 10		0	0		0	0
CACATGACAACAGACTGGAACAAAAACC	ATGACA		1	5.26815e-05	Fold 3		0	0		4	0.000149198
CACATGACTACAGACTGGAACAAAAACC	ATGACT		2	0.000105363	Fold 9		0	0		21	0.00078329
CACATGACGACAGACTGGAACAAAAACC	ATGACG		0	0	Fold 18		0	0		0	0
CACATGACCACAGACTGGAACAAAAACC	ATGACC		168	0.00885049	Fold 17		0	0		9	0.000335696
CACATGTAAACAGACTGGAACAAAAACC	ATGTAA		1	5.26815e-05	Fold 11		1	0.00104058		8	0.000298396
CACATGTATACAGACTGGAACAAAAACC	ATGTAT		0	0	Fold 6		0	0		1	3.72995e-05
CACATGTAGACAGACTGGAACAAAAACC	ATGTAG		0	0	Fold 12		0	0		0	0
CACATGTACACAGACTGGAACAAAAACC	ATGTAC		0	0	Fold 7		0	0		1	3.72995e-05
CACATGTTAACAGACTGGAACAAAAACC	ATGTTA		0	0	Fold 4		0	0		0	0
CACATGTTTACAGACTGGAACAAAAACC	ATGTTT		0	0	Fold 10		2	0.00208117		20	0.00074599
CACATGTTGACAGACTGGAACAAAAACC	ATGTTG		0	0	Fold 7		0	0		0	0
CACATGTTCACAGACTGGAACAAAAACC	ATGTTC		2	0.000105363	Fold 12		2	0.00208117		40	0.00149198
CACATGTGAACAGACTGGAACAAAAACC	ATGTGA		0	0	Fold 9		0	0		1	3.72995e-05
CACATGTGTACAGACTGGAACAAAAACC	ATGTGT		0	0	Fold 19		0	0		15	0.000559493
CACATGTGGACAGACTGGAACAAAAACC	ATGTGG		0	0	Fold 8		0	0		1	3.72995e-05
CACATGTGCACAGACTGGAACAAAAACC	ATGTGC		1	5.26815e-05	Fold 4		3	0.00312175		21	0.00078329
CACATGTCAACAGACTGGAACAAAAACC	ATGTCA		0	0	Fold 10		0	0		0	0
CACATGTCTACAGACTGGAACAAAAACC	ATGTCT		0	0	Fold 18		0	0		42	0.00156658
CACATGTCGACAGACTGGAACAAAAACC	ATGTCG		0	0	Fold 1		1	0.00104058		0	0
CACATGTCCACAGACTGGAACAAAAACC	ATGTCC		0	0	Fold 5		0	0		2	7.4599e-05
CACATGGAAACAGACTGGAACAAAAACC	ATGGAA		0	0	Fold 10		0	0		1	3.72995e-05
CACATGGATACAGACTGGAACAAAAACC	ATGGAT		5	0.000263407	Fold 19		3	0.00312175		82	0.00305856
CACATGGAGACAGACTGGAACAAAAACC	ATGGAG		0	0	Fold 0		0	0		0	0
CACATGGACACAGACTGGAACAAAAACC	ATGGAC		1	5.26815e-05	Fold 4		2	0.00208117		17	0.000634092
CACATGGTAACAGACTGGAACAAAAACC	ATGGTA		0	0	Fold 0		7	0.00728408		27	0.00100709
CACATGGTTACAGACTGGAACAAAAACC	ATGGTT		2	0.000105363	Fold 12		10	0.0104058		307	0.011451
CACATGGTGACAGACTGGAACAAAAACC	ATGGTG		1	5.26815e-05	Fold 1		2	0.00208117		50	0.00186498
CACATGGTCACAGACTGGAACAAAAACC	ATGGTC		372	0.0195975	Fold 8		0	0		121	0.00451324
CACATGGGAACAGACTGGAACAAAAACC	ATGGGA		0	0	Fold 17		5	0.00520291		44	0.00164118
CACATGGGTACAGACTGGAACAAAAACC	ATGGGT		2	0.000105363	Fold 14		8	0.00832466		315	0.0117493
CACATGGGGACAGACTGGAACAAAAACC	ATGGGG		0	0	Fold 5		1	0.00104058		0	0
CACATGGGCACAGACTGGAACAAAAACC	ATGGGC		1	5.26815e-05	Fold 6		0	0		1	3.72995e-05
CACATGGCAACAGACTGGAACAAAAACC	ATGGCA		0	0	Fold 18		0	0		3	0.000111899
CACATGGCTACAGACTGGAACAAAAACC	ATGGCT		0	0	Fold 15		7	0.00728408		54	0.00201417
CACATGGCGACAGACTGGAACAAAAACC	ATGGCG		0	0	Fold 14		0	0		1	3.72995e-05
CACATGGCCACAGACTGGAACAAAAACC	ATGGCC		0	0	Fold 16		0	0		113	0.00421485
CACATGCAAACAGACTGGAACAAAAACC	ATGCAA		0	0	Fold 13		0	0		1	3.72995e-05
CACATGCATACAGACTGGAACAAAAACC	ATGCAT		0	0	Fold 6		6	0.0062435		109	0.00406565
CACATGCAGACAGACTGGAACAAAAACC	ATGCAG		1	5.26815e-05	Fold 6		1	0.00104058		18	0.000671391
CACATGCACACAGACTGGAACAAAAACC	ATGCAC		0	0	Fold 11		5	0.00520291		12	0.000447594
CACATGCTAACAGACTGGAACAAAAACC	ATGCTA		0	0	Fold 13		6	0.0062435		28	0.00104439
CACATGCTTACAGACTGGAACAAAAACC	ATGCTT		1	5.26815e-05	Fold 9		7	0.00728408		51	0.00190228
CACATGCTGACAGACTGGAACAAAAACC	ATGCTG		0	0	Fold 8		0	0		0	0
CACATGCTCACAGACTGGAACAAAAACC	ATGCTC		0	0	Fold 2		0	0		1	3.72995e-05
CACATGCGAACAGACTGGAACAAAAACC	ATGCGA		0	0	Fold 5		0	0		0	0
CACATGCGTACAGACTGGAACAAAAACC	ATGCGT		0	0	Fold 18		4	0.00416233		19	0.000708691
CACATGCGGACAGACTGGAACAAAAACC	ATGCGG		0	0	Fold 6		0	0		0	0
CACATGCGCACAGACTGGAACAAAAACC	ATGCGC		0	0	Fold 6		1	0.00104058		18	0.000671391
CACATGCCAACAGACTGGAACAAAAACC	ATGCCA		0	0	Fold 1		1	0.00104058		2	7.4599e-05
CACATGCCTACAGACTGGAACAAAAACC	ATGCCT		0	0	Fold 1		0	0		1	3.72995e-05
CACATGCCGACAGACTGGAACAAAAACC	ATGCCG		0	0	Fold 18		0	0		0	0
CACATGCCCACAGACTGGAACAAAAACC	ATGCCC		0	0	Fold 4		0	0		0	0
CACATCAAAACAGACTGGAACAAAAACC	ATCAAA		476	0.0250764	Fold 14		34	0.0353798		569	0.0212234
CACATCAATACAGACTGGAACAAAAACC	ATCAAT		864	0.0455168	Fold 15		66	0.0686785		1329	0.0495711
CACATCAAGACAGACTGGAACAAAAACC	ATCAAG		714	0.0376146	Fold 8		1	0.00104058		102	0.00380455
CACATCAACACAGACTGGAACAAAAACC	ATCAAC		1154	0.0607944	Fold 5		31	0.0322581		498	0.0185752
CACATCATAACAGACTGGAACAAAAACC	ATCATA		1050	0.0553156	Fold 12		32	0.0332986		976	0.0364043
CACATCATTACAGACTGGAACAAAAACC	ATCATT		1247	0.0656938	Fold 8		103	0.10718		2584	0.0963819
CACATCATGACAGACTGGAACAAAAACC	ATCATG		727	0.0382994	Fold 11		19	0.0197711		346	0.0129056
CACATCATCACAGACTGGAACAAAAACC	ATCATC		150	0.00790222	Fold 10		18	0.0187305		823	0.0306975
CACATCAGAACAGACTGGAACAAAAACC	ATCAGA		1	5.26815e-05	Fold 2		21	0.0218522		119	0.00443864
CACATCAGTACAGACTGGAACAAAAACC	ATCAGT		2264	0.119271	Fold 12		31	0.0322581		610	0.0227527
CACATCAGGACAGACTGGAACAAAAACC	ATCAGG		2	0.000105363	Fold 0		0	0		0	0
CACATCAGCACAGACTGGAACAAAAACC	ATCAGC		4	0.000210726	Fold 12		13	0.0135276		327	0.0121969
CACATCACAACAGACTGGAACAAAAACC	ATCACA		267	0.014066	Fold 10		4	0.00416233		368	0.0137262
CACATCACTACAGACTGGAACAAAAACC	ATCACT		5	0.000263407	Fold 2		21	0.0218522		180	0.00671391
CACATCACGACAGACTGGAACAAAAACC	ATCACG		0	0	Fold 15		0	0		106	0.00395375
CACATCACCACAGACTGGAACAAAAACC	ATCACC		108	0.0056896	Fold 1		2	0.00208117		102	0.00380455
CACATCTAAACAGACTGGAACAAAAACC	ATCTAA		549	0.0289221	Fold 1		3	0.00312175		38	0.00141738
CACATCTATACAGACTGGAACAAAAACC	ATCTAT		9	0.000474133	Fold 2		2	0.00208117		128	0.00477434
CACATCTAGACAGACTGGAACAAAAACC	ATCTAG		1	5.26815e-05	Fold 15		0	0		1	3.72995e-05
CACATCTACACAGACTGGAACAAAAACC	ATCTAC		8	0.000421452	Fold 7		2	0.00208117		58	0.00216337
CACATCTTAACAGACTGGAACAAAAACC	ATCTTA		170	0.00895585	Fold 15		7	0.00728408		44	0.00164118
CACATCTTTACAGACTGGAACAAAAACC	ATCTTT		2	0.000105363	Fold 4		4	0.00416233		76	0.00283476
CACATCTTGACAGACTGGAACAAAAACC	ATCTTG		4	0.000210726	Fold 15		0	0		36	0.00134278
CACATCTTCACAGACTGGAACAAAAACC	ATCTTC		0	0	Fold 8		0	0		164	0.00611712
CACATCTGAACAGACTGGAACAAAAACC	ATCTGA		887	0.0467285	Fold 13		5	0.00520291		8	0.000298396
CACATCTGTACAGACTGGAACAAAAACC	ATCTGT		55	0.00289748	Fold 16		6	0.0062435		280	0.0104439
CACATCTGGACAGACTGGAACAAAAACC	ATCTGG		0	0	Fold 18		0	0		69	0.00257367
CACATCTGCACAGACTGGAACAAAAACC	ATCTGC		1	5.26815e-05	Fold 11		4	0.00416233		16	0.000596792
CACATCTCAACAGACTGGAACAAAAACC	ATCTCA		1	5.26815e-05	Fold 0		0	0		90	0.00335696
CACATCTCTACAGACTGGAACAAAAACC	ATCTCT		2	0.000105363	Fold 18		11	0.0114464		185	0.00690041
CACATCTCGACAGACTGGAACAAAAACC	ATCTCG		2	0.000105363	Fold 14		0	0		2	7.4599e-05
CACATCTCCACAGACTGGAACAAAAACC	ATCTCC		0	0	Fold 15		0	0		18	0.000671391
CACATCGAAACAGACTGGAACAAAAACC	ATCGAA		284	0.0149615	Fold 9		22	0.0228928		305	0.0113764
CACATCGATACAGACTGGAACAAAAACC	ATCGAT		1572	0.0828153	Fold 3		132	0.137357		2226	0.0830287
CACATCGAGACAGACTGGAACAAAAACC	ATCGAG		607	0.0319777	Fold 7		4	0.00416233		108	0.00402835
CACATCGACACAGACTGGAACAAAAACC	ATCGAC		862	0.0454114	Fold 6		33	0.0343392		467	0.0174189
CACATCGTAACAGACTGGAACAAAAACC	ATCGTA		1853	0.0976188	Fold 16		32	0.0332986		643	0.0239836
CACATCGTTACAGACTGGAACAAAAACC	ATCGTT		1905	0.100358	Fold 3		129	0.134235		3065	0.114323
CACATCGTGACAGACTGGAACAAAAACC	ATCGTG		724	0.0381414	Fold 2		6	0.0062435		441	0.0164491
CACATCGTCACAGACTGGAACAAAAACC	ATCGTC		1097	0.0577916	Fold 8		17	0.0176899		727	0.0271167
CACATCGGAACAGACTGGAACAAAAACC	ATCGGA		1	5.26815e-05	Fold 13		6	0.0062435		244	0.00910108
CACATCGGTACAGACTGGAACAAAAACC	ATCGGT		784	0.0413023	Fold 2		61	0.0634755		1612	0.0601268
CACATCGGGACAGACTGGAACAAAAACC	ATCGGG		14	0.000737541	Fold 10		5	0.00520291		249	0.00928758
CACATCGGCACAGACTGGAACAAAAACC	ATCGGC		708	0.0372985	Fold 14		5	0.00520291		113	0.00421485
CACATCGCAACAGACTGGAACAAAAACC	ATCGCA		1	5.26815e-05	Fold 15		15	0.0156087		230	0.00857889
CACATCGCTACAGACTGGAACAAAAACC	ATCGCT		1405	0.0740175	Fold 15		49	0.0509886		829	0.0309213
CACATCGCGACAGACTGGAACAAAAACC	ATCGCG		438	0.0230745	Fold 1		2	0.00208117		188	0.00701231
CACATCGCCACAGACTGGAACAAAAACC	ATCGCC		552	0.0290802	Fold 11		3	0.00312175		145	0.00540843
CACATCCAAACAGACTGGAACAAAAACC	ATCCAA		221	0.0116426	Fold 14		2	0.00208117		48	0.00179038
CACATCCATACAGACTGGAACAAAAACC	ATCCAT		1	5.26815e-05	Fold 9		13	0.0135276		109	0.00406565
CACATCCAGACAGACTGGAACAAAAACC	ATCCAG		1	5.26815e-05	Fold 18		5	0.00520291		25	0.000932488
CACATCCACACAGACTGGAACAAAAACC	ATCCAC		0	0	Fold 13		12	0.012487		254	0.00947408
CACATCCTAACAGACTGGAACAAAAACC	ATCCTA		2	0.000105363	Fold 8		15	0.0156087		105	0.00391645
CACATCCTTACAGACTGGAACAAAAACC	ATCCTT		502	0.0264461	Fold 17		29	0.0301769		630	0.0234987
CACATCCTGACAGACTGGAACAAAAACC	ATCCTG		304	0.0160152	Fold 5		1	0.00104058		10	0.000372995
CACATCCTCACAGACTGGAACAAAAACC	ATCCTC		1	5.26815e-05	Fold 5		11	0.0114464		310	0.0115628
CACATCCGAACAGACTGGAACAAAAACC	ATCCGA		1	5.26815e-05	Fold 9		0	0		86	0.00320776
CACATCCGTACAGACTGGAACAAAAACC	ATCCGT		422	0.0222316	Fold 10		7	0.00728408		259	0.00966057
CACATCCGGACAGACTGGAACAAAAACC	ATCCGG		0	0	Fold 9		0	0		1	3.72995e-05
CACATCCGCACAGACTGGAACAAAAACC	ATCCGC		159	0.00837636	Fold 8		0	0		50	0.00186498
CACATCCCAACAGACTGGAACAAAAACC	ATCCCA		0	0	Fold 3		3	0.00312175		27	0.00100709
CACATCCCTACAGACTGGAACAAAAACC	ATCCCT		696	0.0366663	Fold 16		0	0		32	0.00119358
CACATCCCGACAGACTGGAACAAAAACC	ATCCCG		2	0.000105363	Fold 1		0	0		0	0
CACATCCCCACAGACTGGAACAAAAACC	ATCCCC		0	0	Fold 9		0	0		7	0.000261097
CACAGAAAAACAGACTGGAACAAAAACC	AGAAAA		4	0.000210726	Fold 5		1	0.00104058		6	0.000223797
CACAGAAATACAGACTGGAACAAAAACC	AGAAAT		418	0.0220209	Fold 11		3	0.00312175		335	0.0124953
CACAGAAAGACAGACTGGAACAAAAACC	AGAAAG		1	5.26815e-05	Fold 17		3	0.00312175		24	0.000895188
CACAGAAACACAGACTGGAACAAAAACC	AGAAAC		1	5.26815e-05	Fold 10		4	0.00416233		143	0.00533383
CACAGAATAACAGACTGGAACAAAAACC	AGAATA		527	0.0277631	Fold 15		9	0.00936524		152	0.00566953
CACAGAATTACAGACTGGAACAAAAACC	AGAATT		2	0.000105363	Fold 3		23	0.0239334		256	0.00954868
CACAGAATGACAGACTGGAACAAAAACC	AGAATG		9	0.000474133	Fold 18		2	0.00208117		87	0.00324506
CACAGAATCACAGACTGGAACAAAAACC	AGAATC		0	0	Fold 8		6	0.0062435		141	0.00525923
CACAGAAGAACAGACTGGAACAAAAACC	AGAAGA		525	0.0276578	Fold 9		8	0.00832466		82	0.00305856
CACAGAAGTACAGACTGGAACAAAAACC	AGAAGT		20	0.00105363	Fold 1		13	0.0135276		281	0.0104812
CACAGAAGGACAGACTGGAACAAAAACC	AGAAGG		0	0	Fold 3		3	0.00312175		60	0.00223797
CACAGAAGCACAGACTGGAACAAAAACC	AGAAGC		530	0.0279212	Fold 17		10	0.0104058		232	0.00865349
CACAGAACAACAGACTGGAACAAAAACC	AGAACA		1	5.26815e-05	Fold 17		0	0		2	7.4599e-05
CACAGAACTACAGACTGGAACAAAAACC	AGAACT		0	0	Fold 8		10	0.0104058		126	0.00469974
CACAGAACGACAGACTGGAACAAAAACC	AGAACG		0	0	Fold 6		0	0		27	0.00100709
CACAGAACCACAGACTGGAACAAAAACC	AGAACC		1	5.26815e-05	Fold 10		0	0		56	0.00208877
CACAGATAAACAGACTGGAACAAAAACC	AGATAA		1	5.26815e-05	Fold 18		0	0		1	3.72995e-05
CACAGATATACAGACTGGAACAAAAACC	AGATAT		0	0	Fold 12		16	0.0166493		186	0.00693771
CACAGATAGACAGACTGGAACAAAAACC	AGATAG		0	0	Fold 0		0	0		0	0
CACAGATACACAGACTGGAACAAAAACC	AGATAC		0	0	Fold 17		0	0		24	0.000895188
CACAGATTAACAGACTGGAACAAAAACC	AGATTA		4	0.000210726	Fold 6		0	0		1	3.72995e-05
CACAGATTTACAGACTGGAACAAAAACC	AGATTT		1	5.26815e-05	Fold 1		0	0		3	0.000111899
CACAGATTGACAGACTGGAACAAAAACC	AGATTG		0	0	Fold 8		5	0.00520291		28	0.00104439
CACAGATTCACAGACTGGAACAAAAACC	AGATTC		0	0	Fold 2		0	0		1	3.72995e-05
CACAGATGAACAGACTGGAACAAAAACC	AGATGA		0	0	Fold 17		2	0.00208117		158	0.00589332
CACAGATGTACAGACTGGAACAAAAACC	AGATGT		2	0.000105363	Fold 11		9	0.00936524		118	0.00440134
CACAGATGGACAGACTGGAACAAAAACC	AGATGG		0	0	Fold 15		0	0		0	0
CACAGATGCACAGACTGGAACAAAAACC	AGATGC		151	0.0079549	Fold 6		0	0		139	0.00518463
CACAGATCAACAGACTGGAACAAAAACC	AGATCA		0	0	Fold 13		6	0.0062435		46	0.00171578
CACAGATCTACAGACTGGAACAAAAACC	AGATCT		0	0	Fold 15		0	0		13	0.000484894
CACAGATCGACAGACTGGAACAAAAACC	AGATCG		1	5.26815e-05	Fold 12		0	0		1	3.72995e-05
CACAGATCCACAGACTGGAACAAAAACC	AGATCC		0	0	Fold 3		0	0		1	3.72995e-05
CACAGAGAAACAGACTGGAACAAAAACC	AGAGAA		3	0.000158044	Fold 11		10	0.0104058		181	0.00675121
CACAGAGATACAGACTGGAACAAAAACC	AGAGAT		879	0.046307	Fold 14		30	0.0312175		956	0.0356583
CACAGAGAGACAGACTGGAACAAAAACC	AGAGAG		175	0.00921926	Fold 7		0	0		4	0.000149198
CACAGAGACACAGACTGGAACAAAAACC	AGAGAC		272	0.0143294	Fold 15		9	0.00936524		110	0.00410295
CACAGAGTAACAGACTGGAACAAAAACC	AGAGTA		4	0.000210726	Fold 11		7	0.00728408		145	0.00540843
CACAGAGTTACAGACTGGAACAAAAACC	AGAGTT		10	0.000526815	Fold 16		22	0.0228928		812	0.0302872
CACAGAGTGACAGACTGGAACAAAAACC	AGAGTG		81	0.0042672	Fold 0		3	0.00312175		33	0.00123088
CACAGAGTCACAGACTGGAACAAAAACC	AGAGTC		0	0	Fold 11		10	0.0104058		165	0.00615442
CACAGAGGAACAGACTGGAACAAAAACC	AGAGGA		99	0.00521547	Fold 18		9	0.00936524		100	0.00372995
CACAGAGGTACAGACTGGAACAAAAACC	AGAGGT		644	0.0339269	Fold 4		15	0.0156087		255	0.00951138
CACAGAGGGACAGACTGGAACAAAAACC	AGAGGG		0	0	Fold 15		0	0		4	0.000149198
CACAGAGGCACAGACTGGAACAAAAACC	AGAGGC		1	5.26815e-05	Fold 14		2	0.00208117		21	0.00078329
CACAGAGCAACAGACTGGAACAAAAACC	AGAGCA		0	0	Fold 11		1	0.00104058		10	0.000372995
CACAGAGCTACAGACTGGAACAAAAACC	AGAGCT		1	5.26815e-05	Fold 6		12	0.012487		544	0.0202909
CACAGAGCGACAGACTGGAACAAAAACC	AGAGCG		0	0	Fold 8		0	0		3	0.000111899
CACAGAGCCACAGACTGGAACAAAAACC	AGAGCC		1	5.26815e-05	Fold 11		5	0.00520291		129	0.00481164
CACAGACAAACAGACTGGAACAAAAACC	AGACAA		470	0.0247603	Fold 0		0	0		137	0.00511003
CACAGACATACAGACTGGAACAAAAACC	AGACAT		424	0.022337	Fold 10		11	0.0114464		208	0.0077583
CACAGACAGACAGACTGGAACAAAAACC	AGACAG		171	0.00900853	Fold 6		3	0.00312175		61	0.00227527
CACAGACACACAGACTGGAACAAAAACC	AGACAC		0	0	Fold 8		9	0.00936524		45	0.00167848
CACAGACTAACAGACTGGAACAAAAACC	AGACTA		0	0	Fold 12		5	0.00520291		34	0.00126818
CACAGACTTACAGACTGGAACAAAAACC	AGACTT		3	0.000158044	Fold 6		2	0.00208117		138	0.00514733
CACAGACTGACAGACTGGAACAAAAACC	AGACTG		169	0.00890317	Fold 17		3	0.00312175		19	0.000708691
CACAGACTCACAGACTGGAACAAAAACC	AGACTC		0	0	Fold 10		0	0		125	0.00466244
CACAGACGAACAGACTGGAACAAAAACC	AGACGA		0	0	Fold 8		0	0		38	0.00141738
CACAGACGTACAGACTGGAACAAAAACC	AGACGT		247	0.0130123	Fold 2		5	0.00520291		191	0.00712421
CACAGACGGACAGACTGGAACAAAAACC	AGACGG		0	0	Fold 14		0	0		1	3.72995e-05
CACAGACGCACAGACTGGAACAAAAACC	AGACGC		0	0	Fold 0		11	0.0114464		137	0.00511003
CACAGACCAACAGACTGGAACAAAAACC	AGACCA		0	0	Fold 16		1	0.00104058		0	0
CACAGACCTACAGACTGGAACAAAAACC	AGACCT		430	0.022653	Fold 13		2	0.00208117		29	0.00108169
CACAGACCGACAGACTGGAACAAAAACC	AGACCG		0	0	Fold 8		0	0		33	0.00123088
CACAGACCCACAGACTGGAACAAAAACC	AGACCC		0	0	Fold 19		1	0.00104058		75	0.00279746
CACAGTAAAACAGACTGGAACAAAAACC	AGTAAA		1502	0.0791276	Fold 14		74	0.0770031		1925	0.0718016
CACAGTAATACAGACTGGAACAAAAACC	AGTAAT		3728	0.196397	Fold 0		167	0.173777		3944	0.147109
CACAGTAAGACAGACTGGAACAAAAACC	AGTAAG		1924	0.101359	Fold 17		40	0.0416233		612	0.0228273
CACAGTAACACAGACTGGAACAAAAACC	AGTAAC		2517	0.132599	Fold 3		68	0.0707596		2138	0.0797464
CACAGTATAACAGACTGGAACAAAAACC	AGTATA		2799	0.147455	Fold 17		113	0.117586		1875	0.0699366
CACAGTATTACAGACTGGAACAAAAACC	AGTATT		6977	0.367559	Fold 6		263	0.273673		5334	0.198956
CACAGTATGACAGACTGGAACAAAAACC	AGTATG		3565	0.18781	Fold 2		44	0.0457856		684	0.0255129
CACAGTATCACAGACTGGAACAAAAACC	AGTATC		4290	0.226004	Fold 17		37	0.0385016		1880	0.0701231
CACAGTAGAACAGACTGGAACAAAAACC	AGTAGA		411	0.0216521	Fold 14		57	0.0593132		828	0.030884
CACAGTAGTACAGACTGGAACAAAAACC	AGTAGT		3651	0.19234	Fold 7		152	0.158169		3514	0.13107
CACAGTAGGACAGACTGGAACAAAAACC	AGTAGG		7	0.00036877	Fold 11		30	0.0312175		259	0.00966057
CACAGTAGCACAGACTGGAACAAAAACC	AGTAGC		3345	0.17622	Fold 15		47	0.0489074		1106	0.0412533
CACAGTACAACAGACTGGAACAAAAACC	AGTACA		198	0.0104309	Fold 7		20	0.0208117		796	0.0296904
CACAGTACTACAGACTGGAACAAAAACC	AGTACT		1338	0.0704878	Fold 16		107	0.111342		2496	0.0930996
CACAGTACGACAGACTGGAACAAAAACC	AGTACG		14	0.000737541	Fold 4		20	0.0208117		352	0.0131294
CACAGTACCACAGACTGGAACAAAAACC	AGTACC		14	0.000737541	Fold 17		7	0.00728408		892	0.0332712
CACAGTTAAACAGACTGGAACAAAAACC	AGTTAA		603	0.0317669	Fold 10		25	0.0260146		626	0.0233495
CACAGTTATACAGACTGGAACAAAAACC	AGTTAT		1223	0.0644295	Fold 12		42	0.0437045		1035	0.038605
CACAGTTAGACAGACTGGAACAAAAACC	AGTTAG		231	0.0121694	Fold 16		9	0.00936524		246	0.00917568
CACAGTTACACAGACTGGAACAAAAACC	AGTTAC		902	0.0475187	Fold 1		37	0.0385016		665	0.0248042
CACAGTTTAACAGACTGGAACAAAAACC	AGTTTA		586	0.0308714	Fold 17		28	0.0291363		324	0.012085
CACAGTTTTACAGACTGGAACAAAAACC	AGTTTT		51	0.00268676	Fold 17		89	0.0926119		1258	0.0469228
CACAGTTTGACAGACTGGAACAAAAACC	AGTTTG		106	0.00558424	Fold 14		12	0.012487		175	0.00652742
CACAGTTTCACAGACTGGAACAAAAACC	AGTTTC		57	0.00300284	Fold 3		20	0.0208117		355	0.0132413
CACAGTTGAACAGACTGGAACAAAAACC	AGTTGA		330	0.0173849	Fold 17		21	0.0218522		204	0.0076091
CACAGTTGTACAGACTGGAACAAAAACC	AGTTGT		1945	0.102465	Fold 1		35	0.0364204		999	0.0372622
CACAGTTGGACAGACTGGAACAAAAACC	AGTTGG		2	0.000105363	Fold 7		6	0.0062435		73	0.00272286
CACAGTTGCACAGACTGGAACAAAAACC	AGTTGC		7	0.00036877	Fold 8		22	0.0228928		405	0.0151063
CACAGTTCAACAGACTGGAACAAAAACC	AGTTCA		1098	0.0578443	Fold 13		10	0.0104058		472	0.0176054
CACAGTTCTACAGACTGGAACAAAAACC	AGTTCT		308	0.0162259	Fold 6		23	0.0239334		750	0.0279746
CACAGTTCGACAGACTGGAACAAAAACC	AGTTCG		921	0.0485197	Fold 6		5	0.00520291		79	0.00294666
CACAGTTCCACAGACTGGAACAAAAACC	AGTTCC		479	0.0252344	Fold 14		12	0.012487		193	0.00719881
CACAGTGAAACAGACTGGAACAAAAACC	AGTGAA		5225	0.275261	Fold 3		248	0.258065		5090	0.189855
CACAGTGATACAGACTGGAACAAAAACC	AGTGAT		18982	1	Fold 12		682	0.709677		20709	0.772436
CACAGTGAGACAGACTGGAACAAAAACC	AGTGAG		1141	0.0601096	Fold 12		74	0.0770031		1862	0.0694517
CACAGTGACACAGACTGGAACAAAAACC	AGTGAC		6670	0.351386	Fold 2		174	0.181061		4908	0.183066
CACAGTGTAACAGACTGGAACAAAAACC	AGTGTA		4495	0.236803	Fold 4		169	0.175858		3895	0.145282
CACAGTGTTACAGACTGGAACAAAAACC	AGTGTT		9516	0.501317	Fold 17		675	0.702393		15856	0.591421
CACAGTGTGACAGACTGGAACAAAAACC	AGTGTG		1184	0.0623749	Fold 9		122	0.126951		2730	0.101828
CACAGTGTCACAGACTGGAACAAAAACC	AGTGTC		1729	0.0910863	Fold 15		125	0.130073		2210	0.0824319
CACAGTGGAACAGACTGGAACAAAAACC	AGTGGA		216	0.0113792	Fold 17		63	0.0655567		1403	0.0523312
CACAGTGGTACAGACTGGAACAAAAACC	AGTGGT		7694	0.405331	Fold 9		250	0.260146		8384	0.312719
CACAGTGGGACAGACTGGAACAAAAACC	AGTGGG		358	0.01886	Fold 19		13	0.0135276		306	0.0114137
CACAGTGGCACAGACTGGAACAAAAACC	AGTGGC		743	0.0391423	Fold 6		64	0.0665973		1535	0.0572548
CACAGTGCAACAGACTGGAACAAAAACC	AGTGCA		1707	0.0899273	Fold 12		81	0.0842872		1799	0.0671018
CACAGTGCTACAGACTGGAACAAAAACC	AGTGCT		8761	0.461543	Fold 18		961	1		26810	1
CACAGTGCGACAGACTGGAACAAAAACC	AGTGCG		1091	0.0574755	Fold 12		18	0.0187305		983	0.0366654
CACAGTGCCACAGACTGGAACAAAAACC	AGTGCC		2531	0.133337	Fold 5		78	0.0811655		1795	0.0669526
CACAGTCAAACAGACTGGAACAAAAACC	AGTCAA		1123	0.0591613	Fold 19		67	0.069719		1132	0.0422231
CACAGTCATACAGACTGGAACAAAAACC	AGTCAT		2889	0.152197	Fold 7		114	0.118626		2736	0.102051
CACAGTCAGACAGACTGGAACAAAAACC	AGTCAG		231	0.0121694	Fold 18		27	0.0280957		384	0.014323
CACAGTCACACAGACTGGAACAAAAACC	AGTCAC		6	0.000316089	Fold 2		19	0.0197711		1047	0.0390526
CACAGTCTAACAGACTGGAACAAAAACC	AGTCTA		1358	0.0715415	Fold 10		32	0.0332986		1139	0.0424841
CACAGTCTTACAGACTGGAACAAAAACC	AGTCTT		2909	0.15325	Fold 10		120	0.12487		2623	0.0978366
CACAGTCTGACAGACTGGAACAAAAACC	AGTCTG		230	0.0121167	Fold 15		13	0.0135276		437	0.0162999
CACAGTCTCACAGACTGGAACAAAAACC	AGTCTC		1498	0.0789169	Fold 19		34	0.0353798		876	0.0326744
CACAGTCGAACAGACTGGAACAAAAACC	AGTCGA		374	0.0197029	Fold 0		20	0.0208117		359	0.0133905
CACAGTCGTACAGACTGGAACAAAAACC	AGTCGT		909	0.0478875	Fold 18		111	0.115505		1858	0.0693025
CACAGTCGGACAGACTGGAACAAAAACC	AGTCGG		486	0.0256032	Fold 7		15	0.0156087		166	0.00619172
CACAGTCGCACAGACTGGAACAAAAACC	AGTCGC		303	0.0159625	Fold 0		8	0.00832466		419	0.0156285
CACAGTCCAACAGACTGGAACAAAAACC	AGTCCA		2	0.000105363	Fold 11		26	0.0270552		524	0.0195449
CACAGTCCTACAGACTGGAACAAAAACC	AGTCCT		646	0.0340322	Fold 7		41	0.0426639		950	0.0354345
CACAGTCCGACAGACTGGAACAAAAACC	AGTCCG		6	0.000316089	Fold 1		3	0.00312175		264	0.00984707
CACAGTCCCACAGACTGGAACAAAAACC	AGTCCC		6	0.000316089	Fold 4		15	0.0156087		275	0.0102574
CACAGGAAAACAGACTGGAACAAAAACC	AGGAAA		0	0	Fold 1		0	0		1	3.72995e-05
CACAGGAATACAGACTGGAACAAAAACC	AGGAAT		3	0.000158044	Fold 5		0	0		2	7.4599e-05
CACAGGAAGACAGACTGGAACAAAAACC	AGGAAG		0	0	Fold 7		0	0		2	7.4599e-05
CACAGGAACACAGACTGGAACAAAAACC	AGGAAC		0	0	Fold 4		0	0		0	0
CACAGGATAACAGACTGGAACAAAAACC	AGGATA		1	5.26815e-05	Fold 18		0	0		29	0.00108169
CACAGGATTACAGACTGGAACAAAAACC	AGGATT		0	0	Fold 14		0	0		71	0.00264827
CACAGGATGACAGACTGGAACAAAAACC	AGGATG		1	5.26815e-05	Fold 0		0	0		0	0
CACAGGATCACAGACTGGAACAAAAACC	AGGATC		2	0.000105363	Fold 15		0	0		61	0.00227527
CACAGGAGAACAGACTGGAACAAAAACC	AGGAGA		0	0	Fold 6		0	0		0	0
CACAGGAGTACAGACTGGAACAAAAACC	AGGAGT		0	0	Fold 10		0	0		37	0.00138008
CACAGGAGGACAGACTGGAACAAAAACC	AGGAGG		0	0	Fold 8		0	0		1	3.72995e-05
CACAGGAGCACAGACTGGAACAAAAACC	AGGAGC		0	0	Fold 14		0	0		0	0
CACAGGACAACAGACTGGAACAAAAACC	AGGACA		0	0	Fold 12		0	0		1	3.72995e-05
CACAGGACTACAGACTGGAACAAAAACC	AGGACT		0	0	Fold 6		5	0.00520291		66	0.00246177
CACAGGACGACAGACTGGAACAAAAACC	AGGACG		0	0	Fold 16		0	0		0	0
CACAGGACCACAGACTGGAACAAAAACC	AGGACC		0	0	Fold 7		0	0		1	3.72995e-05
CACAGGTAAACAGACTGGAACAAAAACC	AGGTAA		0	0	Fold 14		0	0		0	0
CACAGGTATACAGACTGGAACAAAAACC	AGGTAT		1	5.26815e-05	Fold 18		0	0		15	0.000559493
CACAGGTAGACAGACTGGAACAAAAACC	AGGTAG		0	0	Fold 17		0	0		1	3.72995e-05
CACAGGTACACAGACTGGAACAAAAACC	AGGTAC		0	0	Fold 15		0	0		3	0.000111899
CACAGGTTAACAGACTGGAACAAAAACC	AGGTTA		0	0	Fold 18		1	0.00104058		0	0
CACAGGTTTACAGACTGGAACAAAAACC	AGGTTT		0	0	Fold 5		0	0		3	0.000111899
CACAGGTTGACAGACTGGAACAAAAACC	AGGTTG		0	0	Fold 11		0	0		0	0
CACAGGTTCACAGACTGGAACAAAAACC	AGGTTC		1	5.26815e-05	Fold 2		0	0		20	0.00074599
CACAGGTGAACAGACTGGAACAAAAACC	AGGTGA		1	5.26815e-05	Fold 12		0	0		0	0
CACAGGTGTACAGACTGGAACAAAAACC	AGGTGT		434	0.0228638	Fold 14		2	0.00208117		29	0.00108169
CACAGGTGGACAGACTGGAACAAAAACC	AGGTGG		0	0	Fold 12		0	0		0	0
CACAGGTGCACAGACTGGAACAAAAACC	AGGTGC		0	0	Fold 1		0	0		0	0
CACAGGTCAACAGACTGGAACAAAAACC	AGGTCA		0	0	Fold 16		1	0.00104058		15	0.000559493
CACAGGTCTACAGACTGGAACAAAAACC	AGGTCT		1	5.26815e-05	Fold 19		0	0		2	7.4599e-05
CACAGGTCGACAGACTGGAACAAAAACC	AGGTCG		0	0	Fold 4		0	0		0	0
CACAGGTCCACAGACTGGAACAAAAACC	AGGTCC		0	0	Fold 4		0	0		0	0
CACAGGGAAACAGACTGGAACAAAAACC	AGGGAA		1	5.26815e-05	Fold 3		2	0.00208117		46	0.00171578
CACAGGGATACAGACTGGAACAAAAACC	AGGGAT		2	0.000105363	Fold 13		8	0.00832466		104	0.00387915
CACAGGGAGACAGACTGGAACAAAAACC	AGGGAG		0	0	Fold 19		4	0.00416233		23	0.000857889
CACAGGGACACAGACTGGAACAAAAACC	AGGGAC		1	5.26815e-05	Fold 9		0	0		5	0.000186498
CACAGGGTAACAGACTGGAACAAAAACC	AGGGTA		277	0.0145928	Fold 5		0	0		2	7.4599e-05
CACAGGGTTACAGACTGGAACAAAAACC	AGGGTT		0	0	Fold 3		22	0.0228928		144	0.00537113
CACAGGGTGACAGACTGGAACAAAAACC	AGGGTG		0	0	Fold 3		5	0.00520291		20	0.00074599
CACAGGGTCACAGACTGGAACAAAAACC	AGGGTC		0	0	Fold 5		0	0		53	0.00197687
CACAGGGGAACAGACTGGAACAAAAACC	AGGGGA		0	0	Fold 18		0	0		83	0.00309586
CACAGGGGTACAGACTGGAACAAAAACC	AGGGGT		609	0.032083	Fold 6		0	0		115	0.00428944
CACAGGGGGACAGACTGGAACAAAAACC	AGGGGG		0	0	Fold 1		0	0		1	3.72995e-05
CACAGGGGCACAGACTGGAACAAAAACC	AGGGGC		0	0	Fold 17		0	0		2	7.4599e-05
CACAGGGCAACAGACTGGAACAAAAACC	AGGGCA		0	0	Fold 10		0	0		1	3.72995e-05
CACAGGGCTACAGACTGGAACAAAAACC	AGGGCT		1	5.26815e-05	Fold 2		5	0.00520291		36	0.00134278
CACAGGGCGACAGACTGGAACAAAAACC	AGGGCG		0	0	Fold 10		6	0.0062435		48	0.00179038
CACAGGGCCACAGACTGGAACAAAAACC	AGGGCC		0	0	Fold 5		0	0		0	0
CACAGGCAAACAGACTGGAACAAAAACC	AGGCAA		2	0.000105363	Fold 10		0	0		1	3.72995e-05
CACAGGCATACAGACTGGAACAAAAACC	AGGCAT		682	0.0359288	Fold 1		4	0.00416233		77	0.00287206
CACAGGCAGACAGACTGGAACAAAAACC	AGGCAG		0	0	Fold 0		0	0		0	0
CACAGGCACACAGACTGGAACAAAAACC	AGGCAC		1	5.26815e-05	Fold 6		0	0		9	0.000335696
CACAGGCTAACAGACTGGAACAAAAACC	AGGCTA		1	5.26815e-05	Fold 7		0	0		0	0
CACAGGCTTACAGACTGGAACAAAAACC	AGGCTT		1	5.26815e-05	Fold 1		6	0.0062435		20	0.00074599
CACAGGCTGACAGACTGGAACAAAAACC	AGGCTG		0	0	Fold 9		0	0		1	3.72995e-05
CACAGGCTCACAGACTGGAACAAAAACC	AGGCTC		0	0	Fold 13		0	0		0	0
CACAGGCGAACAGACTGGAACAAAAACC	AGGCGA		0	0	Fold 10		3	0.00312175		9	0.000335696
CACAGGCGTACAGACTGGAACAAAAACC	AGGCGT		2	0.000105363	Fold 14		2	0.00208117		136	0.00507273
CACAGGCGGACAGACTGGAACAAAAACC	AGGCGG		0	0	Fold 19		0	0		1	3.72995e-05
CACAGGCGCACAGACTGGAACAAAAACC	AGGCGC		0	0	Fold 10		0	0		0	0
CACAGGCCAACAGACTGGAACAAAAACC	AGGCCA		0	0	Fold 2		0	0		36	0.00134278
CACAGGCCTACAGACTGGAACAAAAACC	AGGCCT		0	0	Fold 14		3	0.00312175		64	0.00238717
CACAGGCCGACAGACTGGAACAAAAACC	AGGCCG		0	0	Fold 2		0	0		0	0
CACAGGCCCACAGACTGGAACAAAAACC	AGGCCC		0	0	Fold 3		0	0		1	3.72995e-05
CACAGCAAAACAGACTGGAACAAAAACC	AGCAAA		1025	0.0539985	Fold 18		24	0.024974		201	0.0074972
CACAGCAATACAGACTGGAACAAAAACC	AGCAAT		2274	0.119798	Fold 8		95	0.0988554		1431	0.0533756
CACAGCAAGACAGACTGGAACAAAAACC	AGCAAG		2	0.000105363	Fold 14		9	0.00936524		409	0.0152555
CACAGCAACACAGACTGGAACAAAAACC	AGCAAC		597	0.0314508	Fold 13		12	0.012487		365	0.0136143
CACAGCATAACAGACTGGAACAAAAACC	AGCATA		248	0.013065	Fold 9		19	0.0197711		313	0.0116747
CACAGCATTACAGACTGGAACAAAAACC	AGCATT		1204	0.0634285	Fold 16		78	0.0811655		1840	0.0686311
CACAGCATGACAGACTGGAACAAAAACC	AGCATG		1	5.26815e-05	Fold 15		20	0.0208117		282	0.0105185
CACAGCATCACAGACTGGAACAAAAACC	AGCATC		18	0.000948267	Fold 12		28	0.0291363		844	0.0314808
CACAGCAGAACAGACTGGAACAAAAACC	AGCAGA		160	0.00842904	Fold 16		18	0.0187305		252	0.00939948
CACAGCAGTACAGACTGGAACAAAAACC	AGCAGT		1590	0.0837636	Fold 10		31	0.0322581		1501	0.0559866
CACAGCAGGACAGACTGGAACAAAAACC	AGCAGG		0	0	Fold 5		4	0.00416233		13	0.000484894
CACAGCAGCACAGACTGGAACAAAAACC	AGCAGC		22	0.00115899	Fold 0		11	0.0114464		559	0.0208504
CACAGCACAACAGACTGGAACAAAAACC	AGCACA		0	0	Fold 0		7	0.00728408		134	0.00499814
CACAGCACTACAGACTGGAACAAAAACC	AGCACT		498	0.0262354	Fold 15		30	0.0312175		798	0.029765
CACAGCACGACAGACTGGAACAAAAACC	AGCACG		0	0	Fold 16		3	0.00312175		99	0.00369265
CACAGCACCACAGACTGGAACAAAAACC	AGCACC		18	0.000948267	Fold 16		6	0.0062435		94	0.00350615
CACAGCTAAACAGACTGGAACAAAAACC	AGCTAA		1	5.26815e-05	Fold 8		3	0.00312175		160	0.00596792
CACAGCTATACAGACTGGAACAAAAACC	AGCTAT		1	5.26815e-05	Fold 14		1	0.00104058		164	0.00611712
CACAGCTAGACAGACTGGAACAAAAACC	AGCTAG		1	5.26815e-05	Fold 4		3	0.00312175		33	0.00123088
CACAGCTACACAGACTGGAACAAAAACC	AGCTAC		1	5.26815e-05	Fold 1		0	0		16	0.000596792
CACAGCTTAACAGACTGGAACAAAAACC	AGCTTA		2	0.000105363	Fold 13		6	0.0062435		109	0.00406565
CACAGCTTTACAGACTGGAACAAAAACC	AGCTTT		445	0.0234433	Fold 8		7	0.00728408		336	0.0125326
CACAGCTTGACAGACTGGAACAAAAACC	AGCTTG		0	0	Fold 3		3	0.00312175		155	0.00578142
CACAGCTTCACAGACTGGAACAAAAACC	AGCTTC		450	0.0237067	Fold 16		3	0.00312175		240	0.00895188
CACAGCTGAACAGACTGGAACAAAAACC	AGCTGA		0	0	Fold 13		0	0		95	0.00354345
CACAGCTGTACAGACTGGAACAAAAACC	AGCTGT		5	0.000263407	Fold 0		8	0.00832466		288	0.0107423
CACAGCTGGACAGACTGGAACAAAAACC	AGCTGG		0	0	Fold 1		1	0.00104058		76	0.00283476
CACAGCTGCACAGACTGGAACAAAAACC	AGCTGC		0	0	Fold 16		5	0.00520291		101	0.00376725
CACAGCTCAACAGACTGGAACAAAAACC	AGCTCA		1	5.26815e-05	Fold 5		0	0		4	0.000149198
CACAGCTCTACAGACTGGAACAAAAACC	AGCTCT		542	0.0285534	Fold 5		0	0		49	0.00182768
CACAGCTCGACAGACTGGAACAAAAACC	AGCTCG		1	5.26815e-05	Fold 19		0	0		25	0.000932488
CACAGCTCCACAGACTGGAACAAAAACC	AGCTCC		0	0	Fold 19		9	0.00936524		113	0.00421485
CACAGCGAAACAGACTGGAACAAAAACC	AGCGAA		310	0.0163313	Fold 12		31	0.0322581		618	0.0230511
CACAGCGATACAGACTGGAACAAAAACC	AGCGAT		2105	0.110895	Fold 7		123	0.127992		2434	0.090787
CACAGCGAGACAGACTGGAACAAAAACC	AGCGAG		18	0.000948267	Fold 1		12	0.012487		401	0.0149571
CACAGCGACACAGACTGGAACAAAAACC	AGCGAC		1278	0.0673269	Fold 7		39	0.0405827		777	0.0289817
CACAGCGTAACAGACTGGAACAAAAACC	AGCGTA		12	0.000632178	Fold 13		68	0.0707596		1234	0.0460276
CACAGCGTTACAGACTGGAACAAAAACC	AGCGTT		4473	0.235644	Fold 18		89	0.0926119		2946	0.109884
CACAGCGTGACAGACTGGAACAAAAACC	AGCGTG		449	0.023654	Fold 13		31	0.0322581		699	0.0260724
CACAGCGTCACAGACTGGAACAAAAACC	AGCGTC		2	0.000105363	Fold 9		33	0.0343392		642	0.0239463
CACAGCGGAACAGACTGGAACAAAAACC	AGCGGA		4	0.000210726	Fold 6		7	0.00728408		507	0.0189109
CACAGCGGTACAGACTGGAACAAAAACC	AGCGGT		724	0.0381414	Fold 13		25	0.0260146		1211	0.0451697
CACAGCGGGACAGACTGGAACAAAAACC	AGCGGG		0	0	Fold 7		0	0		162	0.00604252
CACAGCGGCACAGACTGGAACAAAAACC	AGCGGC		0	0	Fold 3		2	0.00208117		134	0.00499814
CACAGCGCAACAGACTGGAACAAAAACC	AGCGCA		308	0.0162259	Fold 4		10	0.0104058		234	0.00872809
CACAGCGCTACAGACTGGAACAAAAACC	AGCGCT		929	0.0489411	Fold 0		45	0.0468262		1029	0.0383812
CACAGCGCGACAGACTGGAACAAAAACC	AGCGCG		3	0.000158044	Fold 7		20	0.0208117		486	0.0181276
CACAGCGCCACAGACTGGAACAAAAACC	AGCGCC		315	0.0165947	Fold 11		20	0.0208117		350	0.0130548
CACAGCCAAACAGACTGGAACAAAAACC	AGCCAA		717	0.0377726	Fold 18		5	0.00520291		127	0.00473704
CACAGCCATACAGACTGGAACAAAAACC	AGCCAT		1128	0.0594247	Fold 9		24	0.024974		488	0.0182022
CACAGCCAGACAGACTGGAACAAAAACC	AGCCAG		543	0.028606	Fold 5		5	0.00520291		62	0.00231257
CACAGCCACACAGACTGGAACAAAAACC	AGCCAC		361	0.019018	Fold 15		20	0.0208117		369	0.0137635
CACAGCCTAACAGACTGGAACAAAAACC	AGCCTA		424	0.022337	Fold 2		7	0.00728408		172	0.00641552
CACAGCCTTACAGACTGGAACAAAAACC	AGCCTT		269	0.0141713	Fold 17		30	0.0312175		766	0.0285714
CACAGCCTGACAGACTGGAACAAAAACC	AGCCTG		508	0.0267622	Fold 19		15	0.0156087		218	0.00813129
CACAGCCTCACAGACTGGAACAAAAACC	AGCCTC		2	0.000105363	Fold 18		9	0.00936524		291	0.0108542
CACAGCCGAACAGACTGGAACAAAAACC	AGCCGA		2	0.000105363	Fold 17		0	0		40	0.00149198
CACAGCCGTACAGACTGGAACAAAAACC	AGCCGT		2	0.000105363	Fold 3		11	0.0114464		364	0.013577
CACAGCCGGACAGACTGGAACAAAAACC	AGCCGG		0	0	Fold 9		0	0		0	0
CACAGCCGCACAGACTGGAACAAAAACC	AGCCGC		1	5.26815e-05	Fold 16		6	0.0062435		164	0.00611712
CACAGCCCAACAGACTGGAACAAAAACC	AGCCCA		140	0.00737541	Fold 15		4	0.00416233		110	0.00410295
CACAGCCCTACAGACTGGAACAAAAACC	AGCCCT		434	0.0228638	Fold 17		12	0.012487		289	0.0107796
CACAGCCCGACAGACTGGAACAAAAACC	AGCCCG		2	0.000105363	Fold 16		0	0		5	0.000186498
CACAGCCCCACAGACTGGAACAAAAACC	AGCCCC		329	0.0173322	Fold 19		3	0.00312175		19	0.000708691
CACACAAAAACAGACTGGAACAAAAACC	ACAAAA		229	0.0120641	Fold 12		6	0.0062435		17	0.000634092
CACACAAATACAGACTGGAACAAAAACC	ACAAAT		2	0.000105363	Fold 8		12	0.012487		156	0.00581872
CACACAAAGACAGACTGGAACAAAAACC	ACAAAG		4	0.000210726	Fold 1		0	0		4	0.000149198
CACACAAACACAGACTGGAACAAAAACC	ACAAAC		0	0	Fold 5		9	0.00936524		106	0.00395375
CACACAATAACAGACTGGAACAAAAACC	ACAATA		541	0.0285007	Fold 0		1	0.00104058		2	7.4599e-05
CACACAATTACAGACTGGAACAAAAACC	ACAATT		3	0.000158044	Fold 19		11	0.0114464		464	0.017307
CACACAATGACAGACTGGAACAAAAACC	ACAATG		0	0	Fold 7		0	0		70	0.00261097
CACACAATCACAGACTGGAACAAAAACC	ACAATC		1	5.26815e-05	Fold 17		0	0		98	0.00365535
CACACAAGAACAGACTGGAACAAAAACC	ACAAGA		238	0.0125382	Fold 10		8	0.00832466		68	0.00253637
CACACAAGTACAGACTGGAACAAAAACC	ACAAGT		181	0.00953535	Fold 11		7	0.00728408		144	0.00537113
CACACAAGGACAGACTGGAACAAAAACC	ACAAGG		0	0	Fold 0		2	0.00208117		17	0.000634092
CACACAAGCACAGACTGGAACAAAAACC	ACAAGC		0	0	Fold 12		10	0.0104058		48	0.00179038
CACACAACAACAGACTGGAACAAAAACC	ACAACA		1	5.26815e-05	Fold 12		0	0		0	0
CACACAACTACAGACTGGAACAAAAACC	ACAACT		468	0.0246549	Fold 19		1	0.00104058		194	0.00723611
CACACAACGACAGACTGGAACAAAAACC	ACAACG		0	0	Fold 9		0	0		49	0.00182768
CACACAACCACAGACTGGAACAAAAACC	ACAACC		0	0	Fold 19		0	0		67	0.00249907
CACACATAAACAGACTGGAACAAAAACC	ACATAA		0	0	Fold 17		0	0		0	0
CACACATATACAGACTGGAACAAAAACC	ACATAT		1	5.26815e-05	Fold 16		0	0		37	0.00138008
CACACATAGACAGACTGGAACAAAAACC	ACATAG		0	0	Fold 19		0	0		1	3.72995e-05
CACACATACACAGACTGGAACAAAAACC	ACATAC		0	0	Fold 10		0	0		0	0
CACACATTAACAGACTGGAACAAAAACC	ACATTA		0	0	Fold 3		9	0.00936524		99	0.00369265
CACACATTTACAGACTGGAACAAAAACC	ACATTT		1	5.26815e-05	Fold 17		0	0		1	3.72995e-05
CACACATTGACAGACTGGAACAAAAACC	ACATTG		0	0	Fold 6		0	0		0	0
CACACATTCACAGACTGGAACAAAAACC	ACATTC		0	0	Fold 4		0	0		31	0.00115628
CACACATGAACAGACTGGAACAAAAACC	ACATGA		0	0	Fold 17		6	0.0062435		86	0.00320776
CACACATGTACAGACTGGAACAAAAACC	ACATGT		1	5.26815e-05	Fold 13		4	0.00416233		97	0.00361805
CACACATGGACAGACTGGAACAAAAACC	ACATGG		0	0	Fold 12		0	0		0	0
CACACATGCACAGACTGGAACAAAAACC	ACATGC		0	0	Fold 10		2	0.00208117		192	0.00716151
CACACATCAACAGACTGGAACAAAAACC	ACATCA		0	0	Fold 17		0	0		0	0
CACACATCTACAGACTGGAACAAAAACC	ACATCT		1	5.26815e-05	Fold 1		0	0		4	0.000149198
CACACATCGACAGACTGGAACAAAAACC	ACATCG		160	0.00842904	Fold 4		0	0		0	0
CACACATCCACAGACTGGAACAAAAACC	ACATCC		0	0	Fold 0		0	0		0	0
CACACAGAAACAGACTGGAACAAAAACC	ACAGAA		438	0.0230745	Fold 11		5	0.00520291		66	0.00246177
CACACAGATACAGACTGGAACAAAAACC	ACAGAT		4	0.000210726	Fold 15		36	0.037461		919	0.0342783
CACACAGAGACAGACTGGAACAAAAACC	ACAGAG		1	5.26815e-05	Fold 19		0	0		0	0
CACACAGACACAGACTGGAACAAAAACC	ACAGAC		2	0.000105363	Fold 18		6	0.0062435		151	0.00563223
CACACAGTAACAGACTGGAACAAAAACC	ACAGTA		512	0.0269729	Fold 8		1	0.00104058		91	0.00339426
CACACAGTTACAGACTGGAACAAAAACC	ACAGTT		618	0.0325572	Fold 5		26	0.0270552		332	0.0123834
CACACAGTGACAGACTGGAACAAAAACC	ACAGTG		0	0	Fold 12		1	0.00104058		11	0.000410295
CACACAGTCACAGACTGGAACAAAAACC	ACAGTC		495	0.0260773	Fold 12		4	0.00416233		218	0.00813129
CACACAGGAACAGACTGGAACAAAAACC	ACAGGA		0	0	Fold 5		6	0.0062435		53	0.00197687
CACACAGGTACAGACTGGAACAAAAACC	ACAGGT		604	0.0318196	Fold 19		14	0.0145682		156	0.00581872
CACACAGGGACAGACTGGAACAAAAACC	ACAGGG		0	0	Fold 18		0	0		283	0.0105558
CACACAGGCACAGACTGGAACAAAAACC	ACAGGC		157	0.00827099	Fold 16		7	0.00728408		163	0.00607982
CACACAGCAACAGACTGGAACAAAAACC	ACAGCA		3	0.000158044	Fold 12		0	0		0	0
CACACAGCTACAGACTGGAACAAAAACC	ACAGCT		545	0.0287114	Fold 8		14	0.0145682		150	0.00559493
CACACAGCGACAGACTGGAACAAAAACC	ACAGCG		0	0	Fold 3		0	0		20	0.00074599
CACACAGCCACAGACTGGAACAAAAACC	ACAGCC		0	0	Fold 8		1	0.00104058		23	0.000857889
CACACACAAACAGACTGGAACAAAAACC	ACACAA		0	0	Fold 5		0	0		1	3.72995e-05
CACACACATACAGACTGGAACAAAAACC	ACACAT		0	0	Fold 6		20	0.0208117		204	0.0076091
CACACACAGACAGACTGGAACAAAAACC	ACACAG		0	0	Fold 17		1	0.00104058		18	0.000671391
CACACACACACAGACTGGAACAAAAACC	ACACAC		0	0	Fold 19		1	0.00104058		15	0.000559493
CACACACTAACAGACTGGAACAAAAACC	ACACTA		0	0	Fold 2		0	0		0	0
CACACACTTACAGACTGGAACAAAAACC	ACACTT		1	5.26815e-05	Fold 4		12	0.012487		62	0.00231257
CACACACTGACAGACTGGAACAAAAACC	ACACTG		0	0	Fold 4		0	0		1	3.72995e-05
CACACACTCACAGACTGGAACAAAAACC	ACACTC		0	0	Fold 16		0	0		2	7.4599e-05
CACACACGAACAGACTGGAACAAAAACC	ACACGA		0	0	Fold 15		0	0		0	0
CACACACGTACAGACTGGAACAAAAACC	ACACGT		214	0.0112738	Fold 14		10	0.0104058		68	0.00253637
CACACACGGACAGACTGGAACAAAAACC	ACACGG		0	0	Fold 6		0	0		1	3.72995e-05
CACACACGCACAGACTGGAACAAAAACC	ACACGC		0	0	Fold 13		0	0		0	0
CACACACCAACAGACTGGAACAAAAACC	ACACCA		0	0	Fold 0		0	0		0	0
CACACACCTACAGACTGGAACAAAAACC	ACACCT		0	0	Fold 5		3	0.00312175		19	0.000708691
CACACACCGACAGACTGGAACAAAAACC	ACACCG		0	0	Fold 18		0	0		0	0
CACACACCCACAGACTGGAACAAAAACC	ACACCC		0	0	Fold 10		0	0		1	3.72995e-05
CACACTAAAACAGACTGGAACAAAAACC	ACTAAA		618	0.0325572	Fold 18		29	0.0301769		925	0.0345021
CACACTAATACAGACTGGAACAAAAACC	ACTAAT		334	0.0175956	Fold 2		82	0.0853278		1509	0.056285
CACACTAAGACAGACTGGAACAAAAACC	ACTAAG		216	0.0113792	Fold 5		8	0.00832466		209	0.0077956
CACACTAACACAGACTGGAACAAAAACC	ACTAAC		273	0.014382	Fold 9		12	0.012487		577	0.0215218
CACACTATAACAGACTGGAACAAAAACC	ACTATA		234	0.0123275	Fold 16		26	0.0270552		566	0.0211115
CACACTATTACAGACTGGAACAAAAACC	ACTATT		1990	0.104836	Fold 4		102	0.106139		1393	0.0519582
CACACTATGACAGACTGGAACAAAAACC	ACTATG		137	0.00721736	Fold 18		3	0.00312175		326	0.0121596
CACACTATCACAGACTGGAACAAAAACC	ACTATC		397	0.0209146	Fold 17		20	0.0208117		447	0.0166729
CACACTAGAACAGACTGGAACAAAAACC	ACTAGA		255	0.0134338	Fold 5		5	0.00520291		196	0.0073107
CACACTAGTACAGACTGGAACAAAAACC	ACTAGT		2334	0.122959	Fold 16		38	0.0395421		538	0.0200671
CACACTAGGACAGACTGGAACAAAAACC	ACTAGG		215	0.0113265	Fold 3		3	0.00312175		110	0.00410295
CACACTAGCACAGACTGGAACAAAAACC	ACTAGC		111	0.00584765	Fold 13		15	0.0156087		236	0.00880269
CACACTACAACAGACTGGAACAAAAACC	ACTACA		430	0.022653	Fold 6		12	0.012487		56	0.00208877
CACACTACTACAGACTGGAACAAAAACC	ACTACT		1306	0.068802	Fold 11		45	0.0468262		650	0.0242447
CACACTACGACAGACTGGAACAAAAACC	ACTACG		405	0.021336	Fold 8		5	0.00520291		71	0.00264827
CACACTACCACAGACTGGAACAAAAACC	ACTACC		3	0.000158044	Fold 17		3	0.00312175		58	0.00216337
CACACTTAAACAGACTGGAACAAAAACC	ACTTAA		204	0.010747	Fold 1		2	0.00208117		123	0.00458784
CACACTTATACAGACTGGAACAAAAACC	ACTTAT		16	0.000842904	Fold 6		10	0.0104058		341	0.0127191
CACACTTAGACAGACTGGAACAAAAACC	ACTTAG		0	0	Fold 0		0	0		3	0.000111899
CACACTTACACAGACTGGAACAAAAACC	ACTTAC		934	0.0492045	Fold 0		6	0.0062435		192	0.00716151
CACACTTTAACAGACTGGAACAAAAACC	ACTTTA		1	5.26815e-05	Fold 18		7	0.00728408		56	0.00208877
CACACTTTTACAGACTGGAACAAAAACC	ACTTTT		18	0.000948267	Fold 13		13	0.0135276		432	0.0161134
CACACTTTGACAGACTGGAACAAAAACC	ACTTTG		0	0	Fold 4		0	0		48	0.00179038
CACACTTTCACAGACTGGAACAAAAACC	ACTTTC		1	5.26815e-05	Fold 15		2	0.00208117		200	0.0074599
CACACTTGAACAGACTGGAACAAAAACC	ACTTGA		0	0	Fold 16		10	0.0104058		54	0.00201417
CACACTTGTACAGACTGGAACAAAAACC	ACTTGT		3	0.000158044	Fold 7		6	0.0062435		343	0.0127937
CACACTTGGACAGACTGGAACAAAAACC	ACTTGG		0	0	Fold 8		0	0		1	3.72995e-05
CACACTTGCACAGACTGGAACAAAAACC	ACTTGC		6	0.000316089	Fold 0		8	0.00832466		197	0.007348
CACACTTCAACAGACTGGAACAAAAACC	ACTTCA		371	0.0195448	Fold 2		6	0.0062435		31	0.00115628
CACACTTCTACAGACTGGAACAAAAACC	ACTTCT		496	0.02613	Fold 4		10	0.0104058		299	0.0111526
CACACTTCGACAGACTGGAACAAAAACC	ACTTCG		1	5.26815e-05	Fold 6		3	0.00312175		84	0.00313316
CACACTTCCACAGACTGGAACAAAAACC	ACTTCC		281	0.0148035	Fold 8		0	0		9	0.000335696
CACACTGAAACAGACTGGAACAAAAACC	ACTGAA		1000	0.0526815	Fold 16		73	0.0759625		1095	0.040843
CACACTGATACAGACTGGAACAAAAACC	ACTGAT		924	0.0486777	Fold 1		81	0.0842872		3186	0.118836
CACACTGAGACAGACTGGAACAAAAACC	ACTGAG		870	0.0458329	Fold 6		17	0.0176899		345	0.0128683
CACACTGACACAGACTGGAACAAAAACC	ACTGAC		2495	0.13144	Fold 17		37	0.0385016		1210	0.0451324
CACACTGTAACAGACTGGAACAAAAACC	ACTGTA		355	0.0187019	Fold 10		45	0.0468262		901	0.0336069
CACACTGTTACAGACTGGAACAAAAACC	ACTGTT		1283	0.0675903	Fold 12		143	0.148803		3119	0.116337
CACACTGTGACAGACTGGAACAAAAACC	ACTGTG		1371	0.0722263	Fold 2		34	0.0353798		606	0.0226035
CACACTGTCACAGACTGGAACAAAAACC	ACTGTC		18	0.000948267	Fold 14		22	0.0228928		660	0.0246177
CACACTGGAACAGACTGGAACAAAAACC	ACTGGA		594	0.0312928	Fold 10		4	0.00416233		487	0.0181649
CACACTGGTACAGACTGGAACAAAAACC	ACTGGT		2194	0.115583	Fold 4		74	0.0770031		2016	0.0751958
CACACTGGGACAGACTGGAACAAAAACC	ACTGGG		137	0.00721736	Fold 8		18	0.0187305		230	0.00857889
CACACTGGCACAGACTGGAACAAAAACC	ACTGGC		9	0.000474133	Fold 10		25	0.0260146		437	0.0162999
CACACTGCAACAGACTGGAACAAAAACC	ACTGCA		732	0.0385628	Fold 0		16	0.0166493		700	0.0261097
CACACTGCTACAGACTGGAACAAAAACC	ACTGCT		818	0.0430935	Fold 13		60	0.062435		1770	0.0660201
CACACTGCGACAGACTGGAACAAAAACC	ACTGCG		253	0.0133284	Fold 1		10	0.0104058		195	0.00727341
CACACTGCCACAGACTGGAACAAAAACC	ACTGCC		1320	0.0695396	Fold 14		19	0.0197711		379	0.0141365
CACACTCAAACAGACTGGAACAAAAACC	ACTCAA		616	0.0324518	Fold 1		13	0.0135276		207	0.007721
CACACTCATACAGACTGGAACAAAAACC	ACTCAT		838	0.0441471	Fold 11		13	0.0135276		312	0.0116374
CACACTCAGACAGACTGGAACAAAAACC	ACTCAG		5	0.000263407	Fold 4		0	0		125	0.00466244
CACACTCACACAGACTGGAACAAAAACC	ACTCAC		3	0.000158044	Fold 12		4	0.00416233		324	0.012085
CACACTCTAACAGACTGGAACAAAAACC	ACTCTA		335	0.0176483	Fold 7		10	0.0104058		161	0.00600522
CACACTCTTACAGACTGGAACAAAAACC	ACTCTT		249	0.0131177	Fold 19		13	0.0135276		494	0.018426
CACACTCTGACAGACTGGAACAAAAACC	ACTCTG		7	0.00036877	Fold 1		10	0.0104058		64	0.00238717
CACACTCTCACAGACTGGAACAAAAACC	ACTCTC		1	5.26815e-05	Fold 4		6	0.0062435		141	0.00525923
CACACTCGAACAGACTGGAACAAAAACC	ACTCGA		0	0	Fold 14		13	0.0135276		135	0.00503543
CACACTCGTACAGACTGGAACAAAAACC	ACTCGT		5	0.000263407	Fold 6		4	0.00416233		73	0.00272286
CACACTCGGACAGACTGGAACAAAAACC	ACTCGG		11	0.000579496	Fold 0		0	0		121	0.00451324
CACACTCGCACAGACTGGAACAAAAACC	ACTCGC		373	0.0196502	Fold 11		0	0		192	0.00716151
CACACTCCAACAGACTGGAACAAAAACC	ACTCCA		0	0	Fold 10		8	0.00832466		62	0.00231257
CACACTCCTACAGACTGGAACAAAAACC	ACTCCT		2	0.000105363	Fold 17		2	0.00208117		62	0.00231257
CACACTCCGACAGACTGGAACAAAAACC	ACTCCG		2	0.000105363	Fold 8		0	0		38	0.00141738
CACACTCCCACAGACTGGAACAAAAACC	ACTCCC		0	0	Fold 4		0	0		5	0.000186498
CACACGAAAACAGACTGGAACAAAAACC	ACGAAA		0	0	Fold 16		0	0		0	0
CACACGAATACAGACTGGAACAAAAACC	ACGAAT		0	0	Fold 5		0	0		1	3.72995e-05
CACACGAAGACAGACTGGAACAAAAACC	ACGAAG		0	0	Fold 6		0	0		1	3.72995e-05
CACACGAACACAGACTGGAACAAAAACC	ACGAAC		0	0	Fold 6		0	0		0	0
CACACGATAACAGACTGGAACAAAAACC	ACGATA		0	0	Fold 15		2	0.00208117		15	0.000559493
CACACGATTACAGACTGGAACAAAAACC	ACGATT		0	0	Fold 9		1	0.00104058		174	0.00649012
CACACGATGACAGACTGGAACAAAAACC	ACGATG		0	0	Fold 5		0	0		0	0
CACACGATCACAGACTGGAACAAAAACC	ACGATC		0	0	Fold 0		4	0.00416233		15	0.000559493
CACACGAGAACAGACTGGAACAAAAACC	ACGAGA		0	0	Fold 17		0	0		1	3.72995e-05
CACACGAGTACAGACTGGAACAAAAACC	ACGAGT		0	0	Fold 10		4	0.00416233		22	0.000820589
CACACGAGGACAGACTGGAACAAAAACC	ACGAGG		0	0	Fold 9		0	0		0	0
CACACGAGCACAGACTGGAACAAAAACC	ACGAGC		0	0	Fold 8		0	0		0	0
CACACGACAACAGACTGGAACAAAAACC	ACGACA		0	0	Fold 19		2	0.00208117		41	0.00152928
CACACGACTACAGACTGGAACAAAAACC	ACGACT		0	0	Fold 14		0	0		79	0.00294666
CACACGACGACAGACTGGAACAAAAACC	ACGACG		0	0	Fold 15		0	0		0	0
CACACGACCACAGACTGGAACAAAAACC	ACGACC		0	0	Fold 12		0	0		0	0
CACACGTAAACAGACTGGAACAAAAACC	ACGTAA		0	0	Fold 5		0	0		0	0
CACACGTATACAGACTGGAACAAAAACC	ACGTAT		0	0	Fold 17		0	0		1	3.72995e-05
CACACGTAGACAGACTGGAACAAAAACC	ACGTAG		0	0	Fold 17		1	0.00104058		0	0
CACACGTACACAGACTGGAACAAAAACC	ACGTAC		0	0	Fold 15		0	0		0	0
CACACGTTAACAGACTGGAACAAAAACC	ACGTTA		0	0	Fold 18		0	0		0	0
CACACGTTTACAGACTGGAACAAAAACC	ACGTTT		0	0	Fold 2		0	0		0	0
CACACGTTGACAGACTGGAACAAAAACC	ACGTTG		21	0.00110631	Fold 0		0	0		0	0
CACACGTTCACAGACTGGAACAAAAACC	ACGTTC		1	5.26815e-05	Fold 8		3	0.00312175		8	0.000298396
CACACGTGAACAGACTGGAACAAAAACC	ACGTGA		0	0	Fold 1		0	0		0	0
CACACGTGTACAGACTGGAACAAAAACC	ACGTGT		0	0	Fold 1		0	0		1	3.72995e-05
CACACGTGGACAGACTGGAACAAAAACC	ACGTGG		0	0	Fold 0		0	0		0	0
CACACGTGCACAGACTGGAACAAAAACC	ACGTGC		0	0	Fold 7		0	0		0	0
CACACGTCAACAGACTGGAACAAAAACC	ACGTCA		0	0	Fold 2		0	0		0	0
CACACGTCTACAGACTGGAACAAAAACC	ACGTCT		0	0	Fold 13		0	0		1	3.72995e-05
CACACGTCGACAGACTGGAACAAAAACC	ACGTCG		0	0	Fold 3		0	0		0	0
CACACGTCCACAGACTGGAACAAAAACC	ACGTCC		4	0.000210726	Fold 0		0	0		0	0
CACACGGAAACAGACTGGAACAAAAACC	ACGGAA		1	5.26815e-05	Fold 13		0	0		0	0
CACACGGATACAGACTGGAACAAAAACC	ACGGAT		584	0.030766	Fold 16		0	0		1	3.72995e-05
CACACGGAGACAGACTGGAACAAAAACC	ACGGAG		0	0	Fold 1		0	0		0	0
CACACGGACACAGACTGGAACAAAAACC	ACGGAC		251	0.0132231	Fold 15		4	0.00416233		30	0.00111899
CACACGGTAACAGACTGGAACAAAAACC	ACGGTA		0	0	Fold 17		0	0		16	0.000596792
CACACGGTTACAGACTGGAACAAAAACC	ACGGTT		2	0.000105363	Fold 6		10	0.0104058		55	0.00205147
CACACGGTGACAGACTGGAACAAAAACC	ACGGTG		0	0	Fold 1		0	0		0	0
CACACGGTCACAGACTGGAACAAAAACC	ACGGTC		2	0.000105363	Fold 10		0	0		0	0
CACACGGGAACAGACTGGAACAAAAACC	ACGGGA		1	5.26815e-05	Fold 2		1	0.00104058		8	0.000298396
CACACGGGTACAGACTGGAACAAAAACC	ACGGGT		0	0	Fold 19		5	0.00520291		40	0.00149198
CACACGGGGACAGACTGGAACAAAAACC	ACGGGG		0	0	Fold 10		0	0		0	0
CACACGGGCACAGACTGGAACAAAAACC	ACGGGC		343	0.0180698	Fold 18		0	0		2	7.4599e-05
CACACGGCAACAGACTGGAACAAAAACC	ACGGCA		0	0	Fold 18		0	0		1	3.72995e-05
CACACGGCTACAGACTGGAACAAAAACC	ACGGCT		202	0.0106417	Fold 13		5	0.00520291		84	0.00313316
CACACGGCGACAGACTGGAACAAAAACC	ACGGCG		0	0	Fold 4		0	0		0	0
CACACGGCCACAGACTGGAACAAAAACC	ACGGCC		0	0	Fold 1		0	0		0	0
CACACGCAAACAGACTGGAACAAAAACC	ACGCAA		0	0	Fold 1		0	0		0	0
CACACGCATACAGACTGGAACAAAAACC	ACGCAT		0	0	Fold 5		3	0.00312175		20	0.00074599
CACACGCAGACAGACTGGAACAAAAACC	ACGCAG		0	0	Fold 1		0	0		0	0
CACACGCACACAGACTGGAACAAAAACC	ACGCAC		1	5.26815e-05	Fold 5		0	0		71	0.00264827
CACACGCTAACAGACTGGAACAAAAACC	ACGCTA		26	0.00136972	Fold 9		0	0		4	0.000149198
CACACGCTTACAGACTGGAACAAAAACC	ACGCTT		0	0	Fold 9		1	0.00104058		20	0.00074599
CACACGCTGACAGACTGGAACAAAAACC	ACGCTG		0	0	Fold 3		0	0		9	0.000335696
CACACGCTCACAGACTGGAACAAAAACC	ACGCTC		129	0.00679591	Fold 11		0	0		0	0
CACACGCGAACAGACTGGAACAAAAACC	ACGCGA		0	0	Fold 9		3	0.00312175		16	0.000596792
CACACGCGTACAGACTGGAACAAAAACC	ACGCGT		0	0	Fold 4		0	0		0	0
CACACGCGGACAGACTGGAACAAAAACC	ACGCGG		0	0	Fold 13		0	0		0	0
CACACGCGCACAGACTGGAACAAAAACC	ACGCGC		0	0	Fold 14		0	0		1	3.72995e-05
CACACGCCAACAGACTGGAACAAAAACC	ACGCCA		0	0	Fold 3		0	0		0	0
CACACGCCTACAGACTGGAACAAAAACC	ACGCCT		353	0.0185966	Fold 11		0	0		0	0
CACACGCCGACAGACTGGAACAAAAACC	ACGCCG		0	0	Fold 9		0	0		0	0
CACACGCCCACAGACTGGAACAAAAACC	ACGCCC		0	0	Fold 13		0	0		0	0
CACACCAAAACAGACTGGAACAAAAACC	ACCAAA		2	0.000105363	Fold 2		2	0.00208117		164	0.00611712
CACACCAATACAGACTGGAACAAAAACC	ACCAAT		961	0.0506269	Fold 9		23	0.0239334		312	0.0116374
CACACCAAGACAGACTGGAACAAAAACC	ACCAAG		6	0.000316089	Fold 7		0	0		5	0.000186498
CACACCAACACAGACTGGAACAAAAACC	ACCAAC		289	0.0152249	Fold 12		18	0.0187305		214	0.0079821
CACACCATAACAGACTGGAACAAAAACC	ACCATA		455	0.0239701	Fold 9		12	0.012487		122	0.00455054
CACACCATTACAGACTGGAACAAAAACC	ACCATT		924	0.0486777	Fold 0		20	0.0208117		563	0.0209996
CACACCATGACAGACTGGAACAAAAACC	ACCATG		403	0.0212306	Fold 1		2	0.00208117		19	0.000708691
CACACCATCACAGACTGGAACAAAAACC	ACCATC		603	0.0317669	Fold 2		14	0.0145682		81	0.00302126
CACACCAGAACAGACTGGAACAAAAACC	ACCAGA		1	5.26815e-05	Fold 9		8	0.00832466		83	0.00309586
CACACCAGTACAGACTGGAACAAAAACC	ACCAGT		18	0.000948267	Fold 1		12	0.012487		485	0.0180903
CACACCAGGACAGACTGGAACAAAAACC	ACCAGG		2	0.000105363	Fold 8		3	0.00312175		17	0.000634092
CACACCAGCACAGACTGGAACAAAAACC	ACCAGC		0	0	Fold 11		14	0.0145682		99	0.00369265
CACACCACAACAGACTGGAACAAAAACC	ACCACA		0	0	Fold 11		0	0		9	0.000335696
CACACCACTACAGACTGGAACAAAAACC	ACCACT		1	5.26815e-05	Fold 15		19	0.0197711		272	0.0101455
CACACCACGACAGACTGGAACAAAAACC	ACCACG		0	0	Fold 4		0	0		1	3.72995e-05
CACACCACCACAGACTGGAACAAAAACC	ACCACC		0	0	Fold 11		3	0.00312175		73	0.00272286
CACACCTAAACAGACTGGAACAAAAACC	ACCTAA		0	0	Fold 10		0	0		3	0.000111899
CACACCTATACAGACTGGAACAAAAACC	ACCTAT		1	5.26815e-05	Fold 13		9	0.00936524		73	0.00272286
CACACCTAGACAGACTGGAACAAAAACC	ACCTAG		0	0	Fold 11		0	0		8	0.000298396
CACACCTACACAGACTGGAACAAAAACC	ACCTAC		0	0	Fold 0		0	0		1	3.72995e-05
CACACCTTAACAGACTGGAACAAAAACC	ACCTTA		1	5.26815e-05	Fold 4		0	0		18	0.000671391
CACACCTTTACAGACTGGAACAAAAACC	ACCTTT		233	0.0122748	Fold 14		0	0		8	0.000298396
CACACCTTGACAGACTGGAACAAAAACC	ACCTTG		0	0	Fold 10		4	0.00416233		20	0.00074599
CACACCTTCACAGACTGGAACAAAAACC	ACCTTC		0	0	Fold 14		3	0.00312175		105	0.00391645
CACACCTGAACAGACTGGAACAAAAACC	ACCTGA		0	0	Fold 6		0	0		3	0.000111899
CACACCTGTACAGACTGGAACAAAAACC	ACCTGT		0	0	Fold 8		0	0		47	0.00175308
CACACCTGGACAGACTGGAACAAAAACC	ACCTGG		0	0	Fold 6		0	0		39	0.00145468
CACACCTGCACAGACTGGAACAAAAACC	ACCTGC		0	0	Fold 8		0	0		86	0.00320776
CACACCTCAACAGACTGGAACAAAAACC	ACCTCA		0	0	Fold 7		0	0		3	0.000111899
CACACCTCTACAGACTGGAACAAAAACC	ACCTCT		2	0.000105363	Fold 7		0	0		53	0.00197687
CACACCTCGACAGACTGGAACAAAAACC	ACCTCG		0	0	Fold 15		0	0		1	3.72995e-05
CACACCTCCACAGACTGGAACAAAAACC	ACCTCC		0	0	Fold 0		0	0		1	3.72995e-05
CACACCGAAACAGACTGGAACAAAAACC	ACCGAA		1	5.26815e-05	Fold 19		6	0.0062435		48	0.00179038
CACACCGATACAGACTGGAACAAAAACC	ACCGAT		2009	0.105837	Fold 5		38	0.0395421		1305	0.0486759
CACACCGAGACAGACTGGAACAAAAACC	ACCGAG		1	5.26815e-05	Fold 6		1	0.00104058		56	0.00208877
CACACCGACACAGACTGGAACAAAAACC	ACCGAC		2	0.000105363	Fold 5		8	0.00832466		239	0.00891458
CACACCGTAACAGACTGGAACAAAAACC	ACCGTA		266	0.0140133	Fold 2		24	0.024974		349	0.0130175
CACACCGTTACAGACTGGAACAAAAACC	ACCGTT		2046	0.107786	Fold 3		39	0.0405827		1558	0.0581126
CACACCGTGACAGACTGGAACAAAAACC	ACCGTG		1	5.26815e-05	Fold 10		3	0.00312175		194	0.00723611
CACACCGTCACAGACTGGAACAAAAACC	ACCGTC		2	0.000105363	Fold 10		30	0.0312175		485	0.0180903
CACACCGGAACAGACTGGAACAAAAACC	ACCGGA		1	5.26815e-05	Fold 3		1	0.00104058		78	0.00290936
CACACCGGTACAGACTGGAACAAAAACC	ACCGGT		95	0.00500474	Fold 0		16	0.0166493		241	0.00898918
CACACCGGGACAGACTGGAACAAAAACC	ACCGGG		551	0.0290275	Fold 12		2	0.00208117		48	0.00179038
CACACCGGCACAGACTGGAACAAAAACC	ACCGGC		229	0.0120641	Fold 12		0	0		87	0.00324506
CACACCGCAACAGACTGGAACAAAAACC	ACCGCA		0	0	Fold 14		0	0		121	0.00451324
CACACCGCTACAGACTGGAACAAAAACC	ACCGCT		268	0.0141186	Fold 6		10	0.0104058		135	0.00503543
CACACCGCGACAGACTGGAACAAAAACC	ACCGCG		0	0	Fold 3		0	0		10	0.000372995
CACACCGCCACAGACTGGAACAAAAACC	ACCGCC		2	0.000105363	Fold 11		1	0.00104058		18	0.000671391
CACACCCAAACAGACTGGAACAAAAACC	ACCCAA		289	0.0152249	Fold 11		0	0		6	0.000223797
CACACCCATACAGACTGGAACAAAAACC	ACCCAT		2	0.000105363	Fold 9		14	0.0145682		519	0.0193584
CACACCCAGACAGACTGGAACAAAAACC	ACCCAG		0	0	Fold 18		0	0		0	0
CACACCCACACAGACTGGAACAAAAACC	ACCCAC		203	0.0106943	Fold 14		0	0		39	0.00145468
CACACCCTAACAGACTGGAACAAAAACC	ACCCTA		2	0.000105363	Fold 0		0	0		35	0.00130548
CACACCCTTACAGACTGGAACAAAAACC	ACCCTT		785	0.041355	Fold 11		1	0.00104058		354	0.013204
CACACCCTGACAGACTGGAACAAAAACC	ACCCTG		0	0	Fold 9		0	0		19	0.000708691
CACACCCTCACAGACTGGAACAAAAACC	ACCCTC		0	0	Fold 10		3	0.00312175		66	0.00246177
CACACCCGAACAGACTGGAACAAAAACC	ACCCGA		0	0	Fold 12		0	0		2	7.4599e-05
CACACCCGTACAGACTGGAACAAAAACC	ACCCGT		0	0	Fold 18		0	0		141	0.00525923
CACACCCGGACAGACTGGAACAAAAACC	ACCCGG		0	0	Fold 15		0	0		3	0.000111899
CACACCCGCACAGACTGGAACAAAAACC	ACCCGC		0	0	Fold 18		1	0.00104058		20	0.00074599
CACACCCCAACAGACTGGAACAAAAACC	ACCCCA		0	0	Fold 18		1	0.00104058		14	0.000522193
CACACCCCTACAGACTGGAACAAAAACC	ACCCCT		3	0.000158044	Fold 2		0	0		80	0.00298396
CACACCCCGACAGACTGGAACAAAAACC	ACCCCG		1	5.26815e-05	Fold 6		0	0		30	0.00111899
CACACCCCCACAGACTGGAACAAAAACC	ACCCCC		1	5.26815e-05	Fold 15		0	0		0	0
CACTAAAAAACAGACTGGAACAAAAACC	TAAAAA		1	5.26815e-05	Fold 16		1	0.00104058		6	0.000223797
CACTAAAATACAGACTGGAACAAAAACC	TAAAAT		549	0.0289221	Fold 2		9	0.00936524		161	0.00600522
CACTAAAAGACAGACTGGAACAAAAACC	TAAAAG		0	0	Fold 3		3	0.00312175		34	0.00126818
CACTAAAACACAGACTGGAACAAAAACC	TAAAAC		1	5.26815e-05	Fold 19		0	0		83	0.00309586
CACTAAATAACAGACTGGAACAAAAACC	TAAATA		2	0.000105363	Fold 8		10	0.0104058		133	0.00496084
CACTAAATTACAGACTGGAACAAAAACC	TAAATT		20	0.00105363	Fold 1		13	0.0135276		314	0.011712
CACTAAATGACAGACTGGAACAAAAACC	TAAATG		0	0	Fold 2		0	0		4	0.000149198
CACTAAATCACAGACTGGAACAAAAACC	TAAATC		1	5.26815e-05	Fold 15		8	0.00832466		54	0.00201417
CACTAAAGAACAGACTGGAACAAAAACC	TAAAGA		0	0	Fold 9		0	0		7	0.000261097
CACTAAAGTACAGACTGGAACAAAAACC	TAAAGT		445	0.0234433	Fold 18		4	0.00416233		269	0.0100336
CACTAAAGGACAGACTGGAACAAAAACC	TAAAGG		0	0	Fold 14		0	0		2	7.4599e-05
CACTAAAGCACAGACTGGAACAAAAACC	TAAAGC		0	0	Fold 4		0	0		18	0.000671391
CACTAAACAACAGACTGGAACAAAAACC	TAAACA		0	0	Fold 13		0	0		3	0.000111899
CACTAAACTACAGACTGGAACAAAAACC	TAAACT		317	0.0167	Fold 9		0	0		130	0.00484894
CACTAAACGACAGACTGGAACAAAAACC	TAAACG		0	0	Fold 8		1	0.00104058		15	0.000559493
CACTAAACCACAGACTGGAACAAAAACC	TAAACC		0	0	Fold 2		0	0		48	0.00179038
CACTAATAAACAGACTGGAACAAAAACC	TAATAA		0	0	Fold 1		0	0		0	0
CACTAATATACAGACTGGAACAAAAACC	TAATAT		2	0.000105363	Fold 2		1	0.00104058		13	0.000484894
CACTAATAGACAGACTGGAACAAAAACC	TAATAG		0	0	Fold 16		0	0		0	0
CACTAATACACAGACTGGAACAAAAACC	TAATAC		1	5.26815e-05	Fold 10		0	0		2	7.4599e-05
CACTAATTAACAGACTGGAACAAAAACC	TAATTA		0	0	Fold 11		0	0		39	0.00145468
CACTAATTTACAGACTGGAACAAAAACC	TAATTT		0	0	Fold 17		1	0.00104058		2	7.4599e-05
CACTAATTGACAGACTGGAACAAAAACC	TAATTG		0	0	Fold 8		0	0		0	0
CACTAATTCACAGACTGGAACAAAAACC	TAATTC		2	0.000105363	Fold 4		0	0		3	0.000111899
CACTAATGAACAGACTGGAACAAAAACC	TAATGA		0	0	Fold 13		2	0.00208117		1	3.72995e-05
CACTAATGTACAGACTGGAACAAAAACC	TAATGT		61	0.00321357	Fold 0		5	0.00520291		103	0.00384185
CACTAATGGACAGACTGGAACAAAAACC	TAATGG		0	0	Fold 13		0	0		0	0
CACTAATGCACAGACTGGAACAAAAACC	TAATGC		0	0	Fold 12		0	0		3	0.000111899
CACTAATCAACAGACTGGAACAAAAACC	TAATCA		0	0	Fold 13		0	0		0	0
CACTAATCTACAGACTGGAACAAAAACC	TAATCT		1	5.26815e-05	Fold 0		1	0.00104058		6	0.000223797
CACTAATCGACAGACTGGAACAAAAACC	TAATCG		0	0	Fold 9		0	0		0	0
CACTAATCCACAGACTGGAACAAAAACC	TAATCC		0	0	Fold 0		0	0		0	0
CACTAAGAAACAGACTGGAACAAAAACC	TAAGAA		201	0.010589	Fold 10		24	0.024974		165	0.00615442
CACTAAGATACAGACTGGAACAAAAACC	TAAGAT		31	0.00163313	Fold 18		33	0.0343392		446	0.0166356
CACTAAGAGACAGACTGGAACAAAAACC	TAAGAG		41	0.00215994	Fold 17		0	0		2	7.4599e-05
CACTAAGACACAGACTGGAACAAAAACC	TAAGAC		454	0.0239174	Fold 4		5	0.00520291		88	0.00328236
CACTAAGTAACAGACTGGAACAAAAACC	TAAGTA		11	0.000579496	Fold 16		1	0.00104058		65	0.00242447
CACTAAGTTACAGACTGGAACAAAAACC	TAAGTT		545	0.0287114	Fold 19		15	0.0156087		361	0.0134651
CACTAAGTGACAGACTGGAACAAAAACC	TAAGTG		2	0.000105363	Fold 10		7	0.00728408		116	0.00432674
CACTAAGTCACAGACTGGAACAAAAACC	TAAGTC		0	0	Fold 4		12	0.012487		90	0.00335696
CACTAAGGAACAGACTGGAACAAAAACC	TAAGGA		38	0.0020019	Fold 1		5	0.00520291		44	0.00164118
CACTAAGGTACAGACTGGAACAAAAACC	TAAGGT		533	0.0280792	Fold 11		38	0.0395421		469	0.0174935
CACTAAGGGACAGACTGGAACAAAAACC	TAAGGG		0	0	Fold 9		6	0.0062435		153	0.00570683
CACTAAGGCACAGACTGGAACAAAAACC	TAAGGC		2	0.000105363	Fold 7		14	0.0145682		240	0.00895188
CACTAAGCAACAGACTGGAACAAAAACC	TAAGCA		0	0	Fold 13		1	0.00104058		7	0.000261097
CACTAAGCTACAGACTGGAACAAAAACC	TAAGCT		499	0.0262881	Fold 14		24	0.024974		810	0.0302126
CACTAAGCGACAGACTGGAACAAAAACC	TAAGCG		1	5.26815e-05	Fold 12		0	0		2	7.4599e-05
CACTAAGCCACAGACTGGAACAAAAACC	TAAGCC		1	5.26815e-05	Fold 9		0	0		70	0.00261097
CACTAACAAACAGACTGGAACAAAAACC	TAACAA		1	5.26815e-05	Fold 7		0	0		14	0.000522193
CACTAACATACAGACTGGAACAAAAACC	TAACAT		2	0.000105363	Fold 18		6	0.0062435		280	0.0104439
CACTAACAGACAGACTGGAACAAAAACC	TAACAG		0	0	Fold 1		0	0		0	0
CACTAACACACAGACTGGAACAAAAACC	TAACAC		0	0	Fold 11		6	0.0062435		114	0.00425214
CACTAACTAACAGACTGGAACAAAAACC	TAACTA		326	0.0171742	Fold 7		9	0.00936524		116	0.00432674
CACTAACTTACAGACTGGAACAAAAACC	TAACTT		1	5.26815e-05	Fold 19		0	0		132	0.00492354
CACTAACTGACAGACTGGAACAAAAACC	TAACTG		0	0	Fold 2		0	0		0	0
CACTAACTCACAGACTGGAACAAAAACC	TAACTC		0	0	Fold 0		0	0		35	0.00130548
CACTAACGAACAGACTGGAACAAAAACC	TAACGA		0	0	Fold 13		0	0		0	0
CACTAACGTACAGACTGGAACAAAAACC	TAACGT		0	0	Fold 4		3	0.00312175		46	0.00171578
CACTAACGGACAGACTGGAACAAAAACC	TAACGG		0	0	Fold 3		0	0		34	0.00126818
CACTAACGCACAGACTGGAACAAAAACC	TAACGC		1	5.26815e-05	Fold 10		1	0.00104058		4	0.000149198
CACTAACCAACAGACTGGAACAAAAACC	TAACCA		0	0	Fold 13		0	0		7	0.000261097
CACTAACCTACAGACTGGAACAAAAACC	TAACCT		0	0	Fold 11		2	0.00208117		224	0.00835509
CACTAACCGACAGACTGGAACAAAAACC	TAACCG		0	0	Fold 2		0	0		0	0
CACTAACCCACAGACTGGAACAAAAACC	TAACCC		0	0	Fold 5		0	0		2	7.4599e-05
CACTATAAAACAGACTGGAACAAAAACC	TATAAA		1714	0.0902961	Fold 0		49	0.0509886		2033	0.0758299
CACTATAATACAGACTGGAACAAAAACC	TATAAT		2319	0.122168	Fold 16		221	0.229969		4569	0.170421
CACTATAAGACAGACTGGAACAAAAACC	TATAAG		1115	0.0587399	Fold 15		29	0.0301769		523	0.0195076
CACTATAACACAGACTGGAACAAAAACC	TATAAC		3435	0.180961	Fold 1		90	0.0936524		2042	0.0761656
CACTATATAACAGACTGGAACAAAAACC	TATATA		2396	0.126225	Fold 4		92	0.0957336		2566	0.0957106
CACTATATTACAGACTGGAACAAAAACC	TATATT		5439	0.286535	Fold 14		135	0.140479		4793	0.178777
CACTATATGACAGACTGGAACAAAAACC	TATATG		627	0.0330313	Fold 2		48	0.049948		1149	0.0428571
CACTATATCACAGACTGGAACAAAAACC	TATATC		2003	0.105521	Fold 9		74	0.0770031		2684	0.100112
CACTATAGAACAGACTGGAACAAAAACC	TATAGA		590	0.0310821	Fold 17		61	0.0634755		1105	0.041216
CACTATAGTACAGACTGGAACAAAAACC	TATAGT		3410	0.179644	Fold 11		117	0.121748		3101	0.115666
CACTATAGGACAGACTGGAACAAAAACC	TATAGG		2	0.000105363	Fold 0		17	0.0176899		402	0.0149944
CACTATAGCACAGACTGGAACAAAAACC	TATAGC		443	0.0233379	Fold 8		58	0.0603538		1446	0.0539351
CACTATACAACAGACTGGAACAAAAACC	TATACA		804	0.0423559	Fold 19		33	0.0343392		563	0.0209996
CACTATACTACAGACTGGAACAAAAACC	TATACT		2727	0.143662	Fold 16		89	0.0926119		2830	0.105558
CACTATACGACAGACTGGAACAAAAACC	TATACG		4	0.000210726	Fold 17		16	0.0166493		394	0.014696
CACTATACCACAGACTGGAACAAAAACC	TATACC		1123	0.0591613	Fold 3		20	0.0208117		405	0.0151063
CACTATTAAACAGACTGGAACAAAAACC	TATTAA		758	0.0399326	Fold 15		16	0.0166493		459	0.0171205
CACTATTATACAGACTGGAACAAAAACC	TATTAT		1275	0.0671689	Fold 8		43	0.0447451		1174	0.0437896
CACTATTAGACAGACTGGAACAAAAACC	TATTAG		21	0.00110631	Fold 4		9	0.00936524		416	0.0155166
CACTATTACACAGACTGGAACAAAAACC	TATTAC		1044	0.0549995	Fold 0		29	0.0301769		1159	0.0432301
CACTATTTAACAGACTGGAACAAAAACC	TATTTA		239	0.0125909	Fold 8		17	0.0176899		328	0.0122342
CACTATTTTACAGACTGGAACAAAAACC	TATTTT		367	0.0193341	Fold 6		27	0.0280957		736	0.0274524
CACTATTTGACAGACTGGAACAAAAACC	TATTTG		330	0.0173849	Fold 0		28	0.0291363		312	0.0116374
CACTATTTCACAGACTGGAACAAAAACC	TATTTC		1008	0.0531029	Fold 18		15	0.0156087		594	0.0221559
CACTATTGAACAGACTGGAACAAAAACC	TATTGA		670	0.0352966	Fold 18		26	0.0270552		427	0.0159269
CACTATTGTACAGACTGGAACAAAAACC	TATTGT		921	0.0485197	Fold 2		79	0.082206		2358	0.0879523
CACTATTGGACAGACTGGAACAAAAACC	TATTGG		5	0.000263407	Fold 7		9	0.00936524		92	0.00343156
CACTATTGCACAGACTGGAACAAAAACC	TATTGC		1377	0.0725424	Fold 13		29	0.0301769		780	0.0290936
CACTATTCAACAGACTGGAACAAAAACC	TATTCA		303	0.0159625	Fold 16		4	0.00416233		308	0.0114883
CACTATTCTACAGACTGGAACAAAAACC	TATTCT		513	0.0270256	Fold 11		15	0.0156087		509	0.0189855
CACTATTCGACAGACTGGAACAAAAACC	TATTCG		499	0.0262881	Fold 7		6	0.0062435		71	0.00264827
CACTATTCCACAGACTGGAACAAAAACC	TATTCC		3	0.000158044	Fold 9		3	0.00312175		65	0.00242447
CACTATGAAACAGACTGGAACAAAAACC	TATGAA		6377	0.33595	Fold 19		349	0.363163		7575	0.282544
CACTATGATACAGACTGGAACAAAAACC	TATGAT		15235	0.802602	Fold 16		763	0.793965		24599	0.917531
CACTATGAGACAGACTGGAACAAAAACC	TATGAG		1778	0.0936677	Fold 4		144	0.149844		2864	0.106826
CACTATGACACAGACTGGAACAAAAACC	TATGAC		3714	0.195659	Fold 11		290	0.301769		5465	0.203842
CACTATGTAACAGACTGGAACAAAAACC	TATGTA		2020	0.106417	Fold 14		144	0.149844		3353	0.125065
CACTATGTTACAGACTGGAACAAAAACC	TATGTT		12190	0.642187	Fold 6		611	0.635796		12857	0.47956
CACTATGTGACAGACTGGAACAAAAACC	TATGTG		3721	0.196028	Fold 8		118	0.122789		1999	0.0745617
CACTATGTCACAGACTGGAACAAAAACC	TATGTC		3816	0.201033	Fold 6		180	0.187305		4136	0.154271
CACTATGGAACAGACTGGAACAAAAACC	TATGGA		1636	0.0861869	Fold 7		86	0.0894901		1526	0.0569191
CACTATGGTACAGACTGGAACAAAAACC	TATGGT		7499	0.395058	Fold 5		407	0.423517		8289	0.309176
CACTATGGGACAGACTGGAACAAAAACC	TATGGG		1046	0.0551048	Fold 11		49	0.0509886		912	0.0340172
CACTATGGCACAGACTGGAACAAAAACC	TATGGC		1480	0.0779686	Fold 3		53	0.0551509		1743	0.0650131
CACTATGCAACAGACTGGAACAAAAACC	TATGCA		2351	0.123854	Fold 2		134	0.139438		3151	0.117531
CACTATGCTACAGACTGGAACAAAAACC	TATGCT		10453	0.55068	Fold 12		360	0.37461		7971	0.297314
CACTATGCGACAGACTGGAACAAAAACC	TATGCG		905	0.0476767	Fold 18		48	0.049948		1537	0.0573294
CACTATGCCACAGACTGGAACAAAAACC	TATGCC		663	0.0349278	Fold 12		108	0.112383		2837	0.105819
CACTATCAAACAGACTGGAACAAAAACC	TATCAA		968	0.0509957	Fold 19		56	0.0582726		1183	0.0441253
CACTATCATACAGACTGGAACAAAAACC	TATCAT		1276	0.0672216	Fold 11		79	0.082206		2316	0.0863857
CACTATCAGACAGACTGGAACAAAAACC	TATCAG		0	0	Fold 4		15	0.0156087		179	0.00667661
CACTATCACACAGACTGGAACAAAAACC	TATCAC		6	0.000316089	Fold 16		38	0.0395421		1289	0.0480791
CACTATCTAACAGACTGGAACAAAAACC	TATCTA		189	0.0099568	Fold 19		4	0.00416233		239	0.00891458
CACTATCTTACAGACTGGAACAAAAACC	TATCTT		893	0.0470446	Fold 5		44	0.0457856		1293	0.0482283
CACTATCTGACAGACTGGAACAAAAACC	TATCTG		407	0.0214414	Fold 6		5	0.00520291		85	0.00317046
CACTATCTCACAGACTGGAACAAAAACC	TATCTC		4	0.000210726	Fold 11		16	0.0166493		435	0.0162253
CACTATCGAACAGACTGGAACAAAAACC	TATCGA		327	0.0172268	Fold 14		10	0.0104058		381	0.0142111
CACTATCGTACAGACTGGAACAAAAACC	TATCGT		1287	0.0678011	Fold 10		33	0.0343392		1109	0.0413652
CACTATCGGACAGACTGGAACAAAAACC	TATCGG		247	0.0130123	Fold 16		3	0.00312175		94	0.00350615
CACTATCGCACAGACTGGAACAAAAACC	TATCGC		702	0.0369824	Fold 7		22	0.0228928		272	0.0101455
CACTATCCAACAGACTGGAACAAAAACC	TATCCA		2	0.000105363	Fold 18		5	0.00520291		109	0.00406565
CACTATCCTACAGACTGGAACAAAAACC	TATCCT		35	0.00184385	Fold 2		21	0.0218522		372	0.0138754
CACTATCCGACAGACTGGAACAAAAACC	TATCCG		0	0	Fold 7		4	0.00416233		38	0.00141738
CACTATCCCACAGACTGGAACAAAAACC	TATCCC		500	0.0263407	Fold 12		0	0		327	0.0121969
CACTAGAAAACAGACTGGAACAAAAACC	TAGAAA		0	0	Fold 8		0	0		0	0
CACTAGAATACAGACTGGAACAAAAACC	TAGAAT		0	0	Fold 9		0	0		3	0.000111899
CACTAGAAGACAGACTGGAACAAAAACC	TAGAAG		0	0	Fold 8		0	0		0	0
CACTAGAACACAGACTGGAACAAAAACC	TAGAAC		0	0	Fold 3		0	0		3	0.000111899
CACTAGATAACAGACTGGAACAAAAACC	TAGATA		0	0	Fold 15		0	0		0	0
CACTAGATTACAGACTGGAACAAAAACC	TAGATT		1	5.26815e-05	Fold 18		0	0		32	0.00119358
CACTAGATGACAGACTGGAACAAAAACC	TAGATG		0	0	Fold 7		0	0		23	0.000857889
CACTAGATCACAGACTGGAACAAAAACC	TAGATC		0	0	Fold 17		0	0		0	0
CACTAGAGAACAGACTGGAACAAAAACC	TAGAGA		0	0	Fold 1		5	0.00520291		7	0.000261097
CACTAGAGTACAGACTGGAACAAAAACC	TAGAGT		1	5.26815e-05	Fold 9		0	0		5	0.000186498
CACTAGAGGACAGACTGGAACAAAAACC	TAGAGG		0	0	Fold 14		0	0		0	0
CACTAGAGCACAGACTGGAACAAAAACC	TAGAGC		1	5.26815e-05	Fold 2		0	0		4	0.000149198
CACTAGACAACAGACTGGAACAAAAACC	TAGACA		0	0	Fold 14		5	0.00520291		24	0.000895188
CACTAGACTACAGACTGGAACAAAAACC	TAGACT		0	0	Fold 19		0	0		5	0.000186498
CACTAGACGACAGACTGGAACAAAAACC	TAGACG		0	0	Fold 4		0	0		0	0
CACTAGACCACAGACTGGAACAAAAACC	TAGACC		0	0	Fold 8		0	0		1	3.72995e-05
CACTAGTAAACAGACTGGAACAAAAACC	TAGTAA		0	0	Fold 17		0	0		1	3.72995e-05
CACTAGTATACAGACTGGAACAAAAACC	TAGTAT		0	0	Fold 0		0	0		14	0.000522193
CACTAGTAGACAGACTGGAACAAAAACC	TAGTAG		1	5.26815e-05	Fold 11		0	0		1	3.72995e-05
CACTAGTACACAGACTGGAACAAAAACC	TAGTAC		0	0	Fold 9		0	0		0	0
CACTAGTTAACAGACTGGAACAAAAACC	TAGTTA		0	0	Fold 14		0	0		0	0
CACTAGTTTACAGACTGGAACAAAAACC	TAGTTT		0	0	Fold 15		0	0		5	0.000186498
CACTAGTTGACAGACTGGAACAAAAACC	TAGTTG		0	0	Fold 1		0	0		0	0
CACTAGTTCACAGACTGGAACAAAAACC	TAGTTC		0	0	Fold 16		0	0		0	0
CACTAGTGAACAGACTGGAACAAAAACC	TAGTGA		0	0	Fold 5		6	0.0062435		20	0.00074599
CACTAGTGTACAGACTGGAACAAAAACC	TAGTGT		0	0	Fold 6		0	0		7	0.000261097
CACTAGTGGACAGACTGGAACAAAAACC	TAGTGG		0	0	Fold 9		0	0		0	0
CACTAGTGCACAGACTGGAACAAAAACC	TAGTGC		0	0	Fold 18		0	0		1	3.72995e-05
CACTAGTCAACAGACTGGAACAAAAACC	TAGTCA		0	0	Fold 11		0	0		0	0
CACTAGTCTACAGACTGGAACAAAAACC	TAGTCT		0	0	Fold 6		0	0		1	3.72995e-05
CACTAGTCGACAGACTGGAACAAAAACC	TAGTCG		0	0	Fold 13		0	0		0	0
CACTAGTCCACAGACTGGAACAAAAACC	TAGTCC		0	0	Fold 4		0	0		0	0
CACTAGGAAACAGACTGGAACAAAAACC	TAGGAA		0	0	Fold 2		0	0		2	7.4599e-05
CACTAGGATACAGACTGGAACAAAAACC	TAGGAT		1	5.26815e-05	Fold 14		1	0.00104058		40	0.00149198
CACTAGGAGACAGACTGGAACAAAAACC	TAGGAG		0	0	Fold 2		0	0		1	3.72995e-05
CACTAGGACACAGACTGGAACAAAAACC	TAGGAC		0	0	Fold 2		0	0		0	0
CACTAGGTAACAGACTGGAACAAAAACC	TAGGTA		0	0	Fold 15		8	0.00832466		35	0.00130548
CACTAGGTTACAGACTGGAACAAAAACC	TAGGTT		1	5.26815e-05	Fold 1		5	0.00520291		26	0.000969787
CACTAGGTGACAGACTGGAACAAAAACC	TAGGTG		0	0	Fold 19		0	0		1	3.72995e-05
CACTAGGTCACAGACTGGAACAAAAACC	TAGGTC		0	0	Fold 6		0	0		37	0.00138008
CACTAGGGAACAGACTGGAACAAAAACC	TAGGGA		0	0	Fold 1		0	0		2	7.4599e-05
CACTAGGGTACAGACTGGAACAAAAACC	TAGGGT		3	0.000158044	Fold 5		7	0.00728408		43	0.00160388
CACTAGGGGACAGACTGGAACAAAAACC	TAGGGG		0	0	Fold 10		0	0		0	0
CACTAGGGCACAGACTGGAACAAAAACC	TAGGGC		0	0	Fold 16		0	0		49	0.00182768
CACTAGGCAACAGACTGGAACAAAAACC	TAGGCA		0	0	Fold 12		0	0		0	0
CACTAGGCTACAGACTGGAACAAAAACC	TAGGCT		0	0	Fold 8		4	0.00416233		41	0.00152928
CACTAGGCGACAGACTGGAACAAAAACC	TAGGCG		0	0	Fold 17		0	0		2	7.4599e-05
CACTAGGCCACAGACTGGAACAAAAACC	TAGGCC		0	0	Fold 15		0	0		1	3.72995e-05
CACTAGCAAACAGACTGGAACAAAAACC	TAGCAA		0	0	Fold 9		0	0		1	3.72995e-05
CACTAGCATACAGACTGGAACAAAAACC	TAGCAT		0	0	Fold 13		0	0		157	0.00585602
CACTAGCAGACAGACTGGAACAAAAACC	TAGCAG		0	0	Fold 6		4	0.00416233		15	0.000559493
CACTAGCACACAGACTGGAACAAAAACC	TAGCAC		0	0	Fold 3		0	0		1	3.72995e-05
CACTAGCTAACAGACTGGAACAAAAACC	TAGCTA		0	0	Fold 9		0	0		0	0
CACTAGCTTACAGACTGGAACAAAAACC	TAGCTT		3	0.000158044	Fold 8		0	0		61	0.00227527
CACTAGCTGACAGACTGGAACAAAAACC	TAGCTG		1	5.26815e-05	Fold 4		2	0.00208117		11	0.000410295
CACTAGCTCACAGACTGGAACAAAAACC	TAGCTC		0	0	Fold 8		0	0		1	3.72995e-05
CACTAGCGAACAGACTGGAACAAAAACC	TAGCGA		0	0	Fold 10		0	0		0	0
CACTAGCGTACAGACTGGAACAAAAACC	TAGCGT		0	0	Fold 6		1	0.00104058		17	0.000634092
CACTAGCGGACAGACTGGAACAAAAACC	TAGCGG		0	0	Fold 10		0	0		1	3.72995e-05
CACTAGCGCACAGACTGGAACAAAAACC	TAGCGC		0	0	Fold 16		6	0.0062435		17	0.000634092
CACTAGCCAACAGACTGGAACAAAAACC	TAGCCA		0	0	Fold 2		0	0		0	0
CACTAGCCTACAGACTGGAACAAAAACC	TAGCCT		0	0	Fold 9		0	0		1	3.72995e-05
CACTAGCCGACAGACTGGAACAAAAACC	TAGCCG		0	0	Fold 15		0	0		0	0
CACTAGCCCACAGACTGGAACAAAAACC	TAGCCC		0	0	Fold 2		1	0.00104058		3	0.000111899
CACTACAAAACAGACTGGAACAAAAACC	TACAAA		1027	0.0541039	Fold 4		33	0.0343392		630	0.0234987
CACTACAATACAGACTGGAACAAAAACC	TACAAT		2427	0.127858	Fold 6		74	0.0770031		1767	0.0659082
CACTACAAGACAGACTGGAACAAAAACC	TACAAG		5	0.000263407	Fold 2		0	0		5	0.000186498
CACTACAACACAGACTGGAACAAAAACC	TACAAC		1962	0.103361	Fold 12		42	0.0437045		841	0.0313689
CACTACATAACAGACTGGAACAAAAACC	TACATA		415	0.0218628	Fold 12		50	0.0520291		1139	0.0424841
CACTACATTACAGACTGGAACAAAAACC	TACATT		2007	0.105732	Fold 13		106	0.110302		2764	0.103096
CACTACATGACAGACTGGAACAAAAACC	TACATG		383	0.020177	Fold 4		24	0.024974		368	0.0137262
CACTACATCACAGACTGGAACAAAAACC	TACATC		840	0.0442524	Fold 12		44	0.0457856		763	0.0284595
CACTACAGAACAGACTGGAACAAAAACC	TACAGA		32	0.00168581	Fold 5		9	0.00936524		127	0.00473704
CACTACAGTACAGACTGGAACAAAAACC	TACAGT		1303	0.068644	Fold 19		49	0.0509886		1340	0.0499814
CACTACAGGACAGACTGGAACAAAAACC	TACAGG		27	0.0014224	Fold 19		0	0		82	0.00305856
CACTACAGCACAGACTGGAACAAAAACC	TACAGC		23	0.00121167	Fold 17		16	0.0166493		416	0.0155166
CACTACACAACAGACTGGAACAAAAACC	TACACA		420	0.0221262	Fold 8		24	0.024974		503	0.0187617
CACTACACTACAGACTGGAACAAAAACC	TACACT		532	0.0280266	Fold 5		31	0.0322581		870	0.0324506
CACTACACGACAGACTGGAACAAAAACC	TACACG		0	0	Fold 19		4	0.00416233		14	0.000522193
CACTACACCACAGACTGGAACAAAAACC	TACACC		270	0.014224	Fold 19		4	0.00416233		111	0.00414025
CACTACTAAACAGACTGGAACAAAAACC	TACTAA		0	0	Fold 5		7	0.00728408		197	0.007348
CACTACTATACAGACTGGAACAAAAACC	TACTAT		7	0.00036877	Fold 3		5	0.00520291		371	0.0138381
CACTACTAGACAGACTGGAACAAAAACC	TACTAG		447	0.0235486	Fold 0		5	0.00520291		28	0.00104439
CACTACTACACAGACTGGAACAAAAACC	TACTAC		3	0.000158044	Fold 9		12	0.012487		376	0.0140246
CACTACTTAACAGACTGGAACAAAAACC	TACTTA		0	0	Fold 6		0	0		95	0.00354345
CACTACTTTACAGACTGGAACAAAAACC	TACTTT		4	0.000210726	Fold 8		15	0.0156087		486	0.0181276
CACTACTTGACAGACTGGAACAAAAACC	TACTTG		4	0.000210726	Fold 16		6	0.0062435		27	0.00100709
CACTACTTCACAGACTGGAACAAAAACC	TACTTC		3	0.000158044	Fold 0		0	0		104	0.00387915
CACTACTGAACAGACTGGAACAAAAACC	TACTGA		0	0	Fold 16		3	0.00312175		104	0.00387915
CACTACTGTACAGACTGGAACAAAAACC	TACTGT		717	0.0377726	Fold 10		8	0.00832466		482	0.0179784
CACTACTGGACAGACTGGAACAAAAACC	TACTGG		280	0.0147508	Fold 3		0	0		3	0.000111899
CACTACTGCACAGACTGGAACAAAAACC	TACTGC		5	0.000263407	Fold 17		7	0.00728408		192	0.00716151
CACTACTCAACAGACTGGAACAAAAACC	TACTCA		0	0	Fold 12		2	0.00208117		20	0.00074599
CACTACTCTACAGACTGGAACAAAAACC	TACTCT		6	0.000316089	Fold 3		5	0.00520291		103	0.00384185
CACTACTCGACAGACTGGAACAAAAACC	TACTCG		1	5.26815e-05	Fold 8		0	0		63	0.00234987
CACTACTCCACAGACTGGAACAAAAACC	TACTCC		511	0.0269202	Fold 19		5	0.00520291		333	0.0124207
CACTACGAAACAGACTGGAACAAAAACC	TACGAA		13	0.000684859	Fold 16		61	0.0634755		1258	0.0469228
CACTACGATACAGACTGGAACAAAAACC	TACGAT		3519	0.185386	Fold 5		192	0.199792		4099	0.152891
CACTACGAGACAGACTGGAACAAAAACC	TACGAG		183	0.00964071	Fold 10		21	0.0218522		361	0.0134651
CACTACGACACAGACTGGAACAAAAACC	TACGAC		914	0.0481509	Fold 3		70	0.0728408		1089	0.0406192
CACTACGTAACAGACTGGAACAAAAACC	TACGTA		2071	0.109103	Fold 8		122	0.126951		1645	0.0613577
CACTACGTTACAGACTGGAACAAAAACC	TACGTT		6639	0.349752	Fold 13		239	0.248699		5034	0.187766
CACTACGTGACAGACTGGAACAAAAACC	TACGTG		2134	0.112422	Fold 14		53	0.0551509		832	0.0310332
CACTACGTCACAGACTGGAACAAAAACC	TACGTC		404	0.0212833	Fold 19		38	0.0395421		1471	0.0548676
CACTACGGAACAGACTGGAACAAAAACC	TACGGA		7	0.00036877	Fold 15		19	0.0197711		529	0.0197314
CACTACGGTACAGACTGGAACAAAAACC	TACGGT		1878	0.0989358	Fold 13		77	0.0801249		1842	0.0687057
CACTACGGGACAGACTGGAACAAAAACC	TACGGG		473	0.0249183	Fold 4		9	0.00936524		57	0.00212607
CACTACGGCACAGACTGGAACAAAAACC	TACGGC		383	0.020177	Fold 13		22	0.0228928		374	0.01395
CACTACGCAACAGACTGGAACAAAAACC	TACGCA		5	0.000263407	Fold 7		33	0.0343392		464	0.017307
CACTACGCTACAGACTGGAACAAAAACC	TACGCT		1419	0.074755	Fold 1		49	0.0509886		1602	0.0597538
CACTACGCGACAGACTGGAACAAAAACC	TACGCG		398	0.0209672	Fold 19		3	0.00312175		405	0.0151063
CACTACGCCACAGACTGGAACAAAAACC	TACGCC		1008	0.0531029	Fold 7		11	0.0114464		376	0.0140246
CACTACCAAACAGACTGGAACAAAAACC	TACCAA		0	0	Fold 4		14	0.0145682		98	0.00365535
CACTACCATACAGACTGGAACAAAAACC	TACCAT		832	0.043831	Fold 3		13	0.0135276		608	0.0226781
CACTACCAGACAGACTGGAACAAAAACC	TACCAG		233	0.0122748	Fold 8		2	0.00208117		16	0.000596792
CACTACCACACAGACTGGAACAAAAACC	TACCAC		0	0	Fold 18		28	0.0291363		446	0.0166356
CACTACCTAACAGACTGGAACAAAAACC	TACCTA		435	0.0229164	Fold 9		10	0.0104058		164	0.00611712
CACTACCTTACAGACTGGAACAAAAACC	TACCTT		1324	0.0697503	Fold 15		24	0.024974		431	0.0160761
CACTACCTGACAGACTGGAACAAAAACC	TACCTG		1	5.26815e-05	Fold 15		13	0.0135276		48	0.00179038
CACTACCTCACAGACTGGAACAAAAACC	TACCTC		291	0.0153303	Fold 7		13	0.0135276		281	0.0104812
CACTACCGAACAGACTGGAACAAAAACC	TACCGA		1	5.26815e-05	Fold 13		12	0.012487		234	0.00872809
CACTACCGTACAGACTGGAACAAAAACC	TACCGT		915	0.0482036	Fold 12		25	0.0260146		474	0.01768
CACTACCGGACAGACTGGAACAAAAACC	TACCGG		0	0	Fold 6		2	0.00208117		56	0.00208877
CACTACCGCACAGACTGGAACAAAAACC	TACCGC		0	0	Fold 14		4	0.00416233		62	0.00231257
CACTACCCAACAGACTGGAACAAAAACC	TACCCA		0	0	Fold 12		1	0.00104058		14	0.000522193
CACTACCCTACAGACTGGAACAAAAACC	TACCCT		1	5.26815e-05	Fold 7		15	0.0156087		298	0.0111153
CACTACCCGACAGACTGGAACAAAAACC	TACCCG		0	0	Fold 15		3	0.00312175		30	0.00111899
CACTACCCCACAGACTGGAACAAAAACC	TACCCC		0	0	Fold 12		5	0.00520291		120	0.00447594
CACTTAAAAACAGACTGGAACAAAAACC	TTAAAA		1	5.26815e-05	Fold 11		9	0.00936524		144	0.00537113
CACTTAAATACAGACTGGAACAAAAACC	TTAAAT		1163	0.0612686	Fold 16		7	0.00728408		411	0.0153301
CACTTAAAGACAGACTGGAACAAAAACC	TTAAAG		0	0	Fold 9		9	0.00936524		117	0.00436404
CACTTAAACACAGACTGGAACAAAAACC	TTAAAC		0	0	Fold 11		0	0		13	0.000484894
CACTTAATAACAGACTGGAACAAAAACC	TTAATA		215	0.0113265	Fold 2		3	0.00312175		164	0.00611712
CACTTAATTACAGACTGGAACAAAAACC	TTAATT		396	0.0208619	Fold 11		3	0.00312175		93	0.00346885
CACTTAATGACAGACTGGAACAAAAACC	TTAATG		15	0.000790222	Fold 12		16	0.0166493		119	0.00443864
CACTTAATCACAGACTGGAACAAAAACC	TTAATC		230	0.0121167	Fold 15		0	0		70	0.00261097
CACTTAAGAACAGACTGGAACAAAAACC	TTAAGA		0	0	Fold 3		0	0		10	0.000372995
CACTTAAGTACAGACTGGAACAAAAACC	TTAAGT		2	0.000105363	Fold 3		10	0.0104058		389	0.0145095
CACTTAAGGACAGACTGGAACAAAAACC	TTAAGG		10	0.000526815	Fold 15		7	0.00728408		43	0.00160388
CACTTAAGCACAGACTGGAACAAAAACC	TTAAGC		0	0	Fold 5		4	0.00416233		41	0.00152928
CACTTAACAACAGACTGGAACAAAAACC	TTAACA		0	0	Fold 11		0	0		67	0.00249907
CACTTAACTACAGACTGGAACAAAAACC	TTAACT		0	0	Fold 11		2	0.00208117		3	0.000111899
CACTTAACGACAGACTGGAACAAAAACC	TTAACG		0	0	Fold 1		0	0		1	3.72995e-05
CACTTAACCACAGACTGGAACAAAAACC	TTAACC		0	0	Fold 14		0	0		13	0.000484894
CACTTATAAACAGACTGGAACAAAAACC	TTATAA		89	0.00468865	Fold 6		1	0.00104058		12	0.000447594
CACTTATATACAGACTGGAACAAAAACC	TTATAT		1	5.26815e-05	Fold 19		8	0.00832466		50	0.00186498
CACTTATAGACAGACTGGAACAAAAACC	TTATAG		0	0	Fold 6		0	0		0	0
CACTTATACACAGACTGGAACAAAAACC	TTATAC		0	0	Fold 2		1	0.00104058		9	0.000335696
CACTTATTAACAGACTGGAACAAAAACC	TTATTA		0	0	Fold 16		1	0.00104058		14	0.000522193
CACTTATTTACAGACTGGAACAAAAACC	TTATTT		1	5.26815e-05	Fold 13		0	0		96	0.00358075
CACTTATTGACAGACTGGAACAAAAACC	TTATTG		0	0	Fold 8		1	0.00104058		34	0.00126818
CACTTATTCACAGACTGGAACAAAAACC	TTATTC		3	0.000158044	Fold 12		0	0		0	0
CACTTATGAACAGACTGGAACAAAAACC	TTATGA		0	0	Fold 11		0	0		0	0
CACTTATGTACAGACTGGAACAAAAACC	TTATGT		446	0.0234959	Fold 19		6	0.0062435		37	0.00138008
CACTTATGGACAGACTGGAACAAAAACC	TTATGG		0	0	Fold 10		0	0		1	3.72995e-05
CACTTATGCACAGACTGGAACAAAAACC	TTATGC		7	0.00036877	Fold 2		0	0		132	0.00492354
CACTTATCAACAGACTGGAACAAAAACC	TTATCA		0	0	Fold 13		0	0		1	3.72995e-05
CACTTATCTACAGACTGGAACAAAAACC	TTATCT		0	0	Fold 16		0	0		0	0
CACTTATCGACAGACTGGAACAAAAACC	TTATCG		0	0	Fold 3		0	0		1	3.72995e-05
CACTTATCCACAGACTGGAACAAAAACC	TTATCC		0	0	Fold 3		6	0.0062435		31	0.00115628
CACTTAGAAACAGACTGGAACAAAAACC	TTAGAA		2	0.000105363	Fold 0		6	0.0062435		141	0.00525923
CACTTAGATACAGACTGGAACAAAAACC	TTAGAT		3	0.000158044	Fold 0		26	0.0270552		771	0.0287579
CACTTAGAGACAGACTGGAACAAAAACC	TTAGAG		2	0.000105363	Fold 16		1	0.00104058		16	0.000596792
CACTTAGACACAGACTGGAACAAAAACC	TTAGAC		0	0	Fold 2		3	0.00312175		368	0.0137262
CACTTAGTAACAGACTGGAACAAAAACC	TTAGTA		233	0.0122748	Fold 0		5	0.00520291		143	0.00533383
CACTTAGTTACAGACTGGAACAAAAACC	TTAGTT		223	0.011748	Fold 4		25	0.0260146		959	0.0357702
CACTTAGTGACAGACTGGAACAAAAACC	TTAGTG		1	5.26815e-05	Fold 7		14	0.0145682		63	0.00234987
CACTTAGTCACAGACTGGAACAAAAACC	TTAGTC		171	0.00900853	Fold 9		3	0.00312175		107	0.00399105
CACTTAGGAACAGACTGGAACAAAAACC	TTAGGA		1	5.26815e-05	Fold 12		0	0		8	0.000298396
CACTTAGGTACAGACTGGAACAAAAACC	TTAGGT		544	0.0286587	Fold 15		19	0.0197711		403	0.0150317
CACTTAGGGACAGACTGGAACAAAAACC	TTAGGG		1	5.26815e-05	Fold 12		0	0		0	0
CACTTAGGCACAGACTGGAACAAAAACC	TTAGGC		7	0.00036877	Fold 6		5	0.00520291		330	0.0123088
CACTTAGCAACAGACTGGAACAAAAACC	TTAGCA		139	0.00732273	Fold 13		0	0		3	0.000111899
CACTTAGCTACAGACTGGAACAAAAACC	TTAGCT		0	0	Fold 16		13	0.0135276		208	0.0077583
CACTTAGCGACAGACTGGAACAAAAACC	TTAGCG		7	0.00036877	Fold 10		0	0		29	0.00108169
CACTTAGCCACAGACTGGAACAAAAACC	TTAGCC		0	0	Fold 13		0	0		93	0.00346885
CACTTACAAACAGACTGGAACAAAAACC	TTACAA		0	0	Fold 19		0	0		2	7.4599e-05
CACTTACATACAGACTGGAACAAAAACC	TTACAT		0	0	Fold 15		3	0.00312175		22	0.000820589
CACTTACAGACAGACTGGAACAAAAACC	TTACAG		0	0	Fold 8		0	0		0	0
CACTTACACACAGACTGGAACAAAAACC	TTACAC		115	0.00605837	Fold 9		8	0.00832466		31	0.00115628
CACTTACTAACAGACTGGAACAAAAACC	TTACTA		0	0	Fold 6		0	0		1	3.72995e-05
CACTTACTTACAGACTGGAACAAAAACC	TTACTT		1	5.26815e-05	Fold 19		0	0		31	0.00115628
CACTTACTGACAGACTGGAACAAAAACC	TTACTG		1	5.26815e-05	Fold 16		0	0		2	7.4599e-05
CACTTACTCACAGACTGGAACAAAAACC	TTACTC		0	0	Fold 17		4	0.00416233		47	0.00175308
CACTTACGAACAGACTGGAACAAAAACC	TTACGA		0	0	Fold 9		0	0		2	7.4599e-05
CACTTACGTACAGACTGGAACAAAAACC	TTACGT		0	0	Fold 15		6	0.0062435		42	0.00156658
CACTTACGGACAGACTGGAACAAAAACC	TTACGG		1	5.26815e-05	Fold 13		0	0		1	3.72995e-05
CACTTACGCACAGACTGGAACAAAAACC	TTACGC		169	0.00890317	Fold 15		0	0		4	0.000149198
CACTTACCAACAGACTGGAACAAAAACC	TTACCA		1	5.26815e-05	Fold 1		0	0		0	0
CACTTACCTACAGACTGGAACAAAAACC	TTACCT		0	0	Fold 13		0	0		69	0.00257367
CACTTACCGACAGACTGGAACAAAAACC	TTACCG		1	5.26815e-05	Fold 11		0	0		0	0
CACTTACCCACAGACTGGAACAAAAACC	TTACCC		0	0	Fold 18		0	0		15	0.000559493
CACTTTAAAACAGACTGGAACAAAAACC	TTTAAA		17	0.000895585	Fold 15		27	0.0280957		410	0.0152928
CACTTTAATACAGACTGGAACAAAAACC	TTTAAT		1053	0.0554736	Fold 14		55	0.057232		1459	0.05442
CACTTTAAGACAGACTGGAACAAAAACC	TTTAAG		472	0.0248657	Fold 12		10	0.0104058		142	0.00529653
CACTTTAACACAGACTGGAACAAAAACC	TTTAAC		4	0.000210726	Fold 19		8	0.00832466		465	0.0173443
CACTTTATAACAGACTGGAACAAAAACC	TTTATA		349	0.0183858	Fold 13		21	0.0218522		354	0.013204
CACTTTATTACAGACTGGAACAAAAACC	TTTATT		1156	0.0608998	Fold 5		48	0.049948		1319	0.0491981
CACTTTATGACAGACTGGAACAAAAACC	TTTATG		1	5.26815e-05	Fold 5		2	0.00208117		326	0.0121596
CACTTTATCACAGACTGGAACAAAAACC	TTTATC		4	0.000210726	Fold 6		3	0.00312175		274	0.0102201
CACTTTAGAACAGACTGGAACAAAAACC	TTTAGA		4	0.000210726	Fold 3		9	0.00936524		196	0.0073107
CACTTTAGTACAGACTGGAACAAAAACC	TTTAGT		758	0.0399326	Fold 6		34	0.0353798		1007	0.0375606
CACTTTAGGACAGACTGGAACAAAAACC	TTTAGG		57	0.00300284	Fold 3		0	0		121	0.00451324
CACTTTAGCACAGACTGGAACAAAAACC	TTTAGC		3	0.000158044	Fold 11		10	0.0104058		136	0.00507273
CACTTTACAACAGACTGGAACAAAAACC	TTTACA		265	0.0139606	Fold 7		28	0.0291363		294	0.0109661
CACTTTACTACAGACTGGAACAAAAACC	TTTACT		14	0.000737541	Fold 9		23	0.0239334		459	0.0171205
CACTTTACGACAGACTGGAACAAAAACC	TTTACG		175	0.00921926	Fold 17		13	0.0135276		234	0.00872809
CACTTTACCACAGACTGGAACAAAAACC	TTTACC		523	0.0275524	Fold 16		10	0.0104058		246	0.00917568
CACTTTTAAACAGACTGGAACAAAAACC	TTTTAA		2	0.000105363	Fold 9		3	0.00312175		53	0.00197687
CACTTTTATACAGACTGGAACAAAAACC	TTTTAT		7	0.00036877	Fold 10		13	0.0135276		196	0.0073107
CACTTTTAGACAGACTGGAACAAAAACC	TTTTAG		0	0	Fold 6		0	0		2	7.4599e-05
CACTTTTACACAGACTGGAACAAAAACC	TTTTAC		1	5.26815e-05	Fold 18		0	0		188	0.00701231
CACTTTTTAACAGACTGGAACAAAAACC	TTTTTA		4	0.000210726	Fold 14		7	0.00728408		57	0.00212607
CACTTTTTTACAGACTGGAACAAAAACC	TTTTTT		3	0.000158044	Fold 1		7	0.00728408		166	0.00619172
CACTTTTTGACAGACTGGAACAAAAACC	TTTTTG		0	0	Fold 13		1	0.00104058		25	0.000932488
CACTTTTTCACAGACTGGAACAAAAACC	TTTTTC		6	0.000316089	Fold 10		0	0		22	0.000820589
CACTTTTGAACAGACTGGAACAAAAACC	TTTTGA		3	0.000158044	Fold 8		0	0		7	0.000261097
CACTTTTGTACAGACTGGAACAAAAACC	TTTTGT		4	0.000210726	Fold 12		20	0.0208117		189	0.00704961
CACTTTTGGACAGACTGGAACAAAAACC	TTTTGG		0	0	Fold 11		0	0		49	0.00182768
CACTTTTGCACAGACTGGAACAAAAACC	TTTTGC		2	0.000105363	Fold 13		0	0		136	0.00507273
CACTTTTCAACAGACTGGAACAAAAACC	TTTTCA		1	5.26815e-05	Fold 9		0	0		10	0.000372995
CACTTTTCTACAGACTGGAACAAAAACC	TTTTCT		4	0.000210726	Fold 16		1	0.00104058		197	0.007348
CACTTTTCGACAGACTGGAACAAAAACC	TTTTCG		2	0.000105363	Fold 8		0	0		1	3.72995e-05
CACTTTTCCACAGACTGGAACAAAAACC	TTTTCC		1	5.26815e-05	Fold 7		1	0.00104058		12	0.000447594
CACTTTGAAACAGACTGGAACAAAAACC	TTTGAA		1539	0.0810768	Fold 11		70	0.0728408		1428	0.0532637
CACTTTGATACAGACTGGAACAAAAACC	TTTGAT		4646	0.244758	Fold 15		223	0.23205		7222	0.269377
CACTTTGAGACAGACTGGAACAAAAACC	TTTGAG		418	0.0220209	Fold 8		17	0.0176899		670	0.0249907
CACTTTGACACAGACTGGAACAAAAACC	TTTGAC		946	0.0498367	Fold 17		60	0.062435		1955	0.0729206
CACTTTGTAACAGACTGGAACAAAAACC	TTTGTA		690	0.0363502	Fold 14		78	0.0811655		1802	0.0672137
CACTTTGTTACAGACTGGAACAAAAACC	TTTGTT		1606	0.0846065	Fold 2		379	0.394381		6810	0.25401
CACTTTGTGACAGACTGGAACAAAAACC	TTTGTG		7	0.00036877	Fold 18		97	0.100937		1013	0.0377844
CACTTTGTCACAGACTGGAACAAAAACC	TTTGTC		724	0.0381414	Fold 4		31	0.0322581		552	0.0205893
CACTTTGGAACAGACTGGAACAAAAACC	TTTGGA		858	0.0452007	Fold 2		16	0.0166493		363	0.0135397
CACTTTGGTACAGACTGGAACAAAAACC	TTTGGT		2036	0.10726	Fold 2		113	0.117586		2900	0.108169
CACTTTGGGACAGACTGGAACAAAAACC	TTTGGG		466	0.0245496	Fold 15		8	0.00832466		81	0.00302126
CACTTTGGCACAGACTGGAACAAAAACC	TTTGGC		593	0.0312401	Fold 7		33	0.0343392		1037	0.0386796
CACTTTGCAACAGACTGGAACAAAAACC	TTTGCA		8	0.000421452	Fold 12		16	0.0166493		880	0.0328236
CACTTTGCTACAGACTGGAACAAAAACC	TTTGCT		1563	0.0823412	Fold 3		98	0.101977		3052	0.113838
CACTTTGCGACAGACTGGAACAAAAACC	TTTGCG		0	0	Fold 16		6	0.0062435		259	0.00966057
CACTTTGCCACAGACTGGAACAAAAACC	TTTGCC		1	5.26815e-05	Fold 19		14	0.0145682		663	0.0247296
CACTTTCAAACAGACTGGAACAAAAACC	TTTCAA		280	0.0147508	Fold 13		14	0.0145682		324	0.012085
CACTTTCATACAGACTGGAACAAAAACC	TTTCAT		2	0.000105363	Fold 15		23	0.0239334		620	0.0231257
CACTTTCAGACAGACTGGAACAAAAACC	TTTCAG		0	0	Fold 12		2	0.00208117		82	0.00305856
CACTTTCACACAGACTGGAACAAAAACC	TTTCAC		3	0.000158044	Fold 18		9	0.00936524		278	0.0103693
CACTTTCTAACAGACTGGAACAAAAACC	TTTCTA		2	0.000105363	Fold 9		8	0.00832466		231	0.00861619
CACTTTCTTACAGACTGGAACAAAAACC	TTTCTT		1	5.26815e-05	Fold 5		21	0.0218522		209	0.0077956
CACTTTCTGACAGACTGGAACAAAAACC	TTTCTG		0	0	Fold 4		3	0.00312175		83	0.00309586
CACTTTCTCACAGACTGGAACAAAAACC	TTTCTC		0	0	Fold 17		5	0.00520291		56	0.00208877
CACTTTCGAACAGACTGGAACAAAAACC	TTTCGA		0	0	Fold 15		0	0		6	0.000223797
CACTTTCGTACAGACTGGAACAAAAACC	TTTCGT		3	0.000158044	Fold 1		29	0.0301769		214	0.0079821
CACTTTCGGACAGACTGGAACAAAAACC	TTTCGG		0	0	Fold 12		0	0		10	0.000372995
CACTTTCGCACAGACTGGAACAAAAACC	TTTCGC		1	5.26815e-05	Fold 6		6	0.0062435		49	0.00182768
CACTTTCCAACAGACTGGAACAAAAACC	TTTCCA		0	0	Fold 5		0	0		13	0.000484894
CACTTTCCTACAGACTGGAACAAAAACC	TTTCCT		0	0	Fold 10		0	0		172	0.00641552
CACTTTCCGACAGACTGGAACAAAAACC	TTTCCG		0	0	Fold 15		0	0		1	3.72995e-05
CACTTTCCCACAGACTGGAACAAAAACC	TTTCCC		1	5.26815e-05	Fold 6		2	0.00208117		32	0.00119358
CACTTGAAAACAGACTGGAACAAAAACC	TTGAAA		0	0	Fold 17		0	0		0	0
CACTTGAATACAGACTGGAACAAAAACC	TTGAAT		2	0.000105363	Fold 12		0	0		3	0.000111899
CACTTGAAGACAGACTGGAACAAAAACC	TTGAAG		0	0	Fold 16		0	0		1	3.72995e-05
CACTTGAACACAGACTGGAACAAAAACC	TTGAAC		0	0	Fold 9		0	0		70	0.00261097
CACTTGATAACAGACTGGAACAAAAACC	TTGATA		0	0	Fold 0		0	0		61	0.00227527
CACTTGATTACAGACTGGAACAAAAACC	TTGATT		0	0	Fold 7		7	0.00728408		130	0.00484894
CACTTGATGACAGACTGGAACAAAAACC	TTGATG		0	0	Fold 18		0	0		26	0.000969787
CACTTGATCACAGACTGGAACAAAAACC	TTGATC		0	0	Fold 5		0	0		74	0.00276016
CACTTGAGAACAGACTGGAACAAAAACC	TTGAGA		0	0	Fold 17		0	0		0	0
CACTTGAGTACAGACTGGAACAAAAACC	TTGAGT		0	0	Fold 6		1	0.00104058		97	0.00361805
CACTTGAGGACAGACTGGAACAAAAACC	TTGAGG		0	0	Fold 0		0	0		0	0
CACTTGAGCACAGACTGGAACAAAAACC	TTGAGC		0	0	Fold 1		0	0		0	0
CACTTGACAACAGACTGGAACAAAAACC	TTGACA		0	0	Fold 9		0	0		0	0
CACTTGACTACAGACTGGAACAAAAACC	TTGACT		0	0	Fold 16		5	0.00520291		104	0.00387915
CACTTGACGACAGACTGGAACAAAAACC	TTGACG		0	0	Fold 19		0	0		0	0
CACTTGACCACAGACTGGAACAAAAACC	TTGACC		0	0	Fold 13		0	0		0	0
CACTTGTAAACAGACTGGAACAAAAACC	TTGTAA		0	0	Fold 9		0	0		1	3.72995e-05
CACTTGTATACAGACTGGAACAAAAACC	TTGTAT		0	0	Fold 0		0	0		78	0.00290936
CACTTGTAGACAGACTGGAACAAAAACC	TTGTAG		0	0	Fold 12		0	0		0	0
CACTTGTACACAGACTGGAACAAAAACC	TTGTAC		0	0	Fold 16		0	0		0	0
CACTTGTTAACAGACTGGAACAAAAACC	TTGTTA		0	0	Fold 4		0	0		0	0
CACTTGTTTACAGACTGGAACAAAAACC	TTGTTT		0	0	Fold 17		0	0		1	3.72995e-05
CACTTGTTGACAGACTGGAACAAAAACC	TTGTTG		0	0	Fold 1		0	0		0	0
CACTTGTTCACAGACTGGAACAAAAACC	TTGTTC		0	0	Fold 9		0	0		0	0
CACTTGTGAACAGACTGGAACAAAAACC	TTGTGA		0	0	Fold 14		0	0		0	0
CACTTGTGTACAGACTGGAACAAAAACC	TTGTGT		0	0	Fold 1		0	0		9	0.000335696
CACTTGTGGACAGACTGGAACAAAAACC	TTGTGG		0	0	Fold 7		0	0		0	0
CACTTGTGCACAGACTGGAACAAAAACC	TTGTGC		0	0	Fold 7		0	0		0	0
CACTTGTCAACAGACTGGAACAAAAACC	TTGTCA		0	0	Fold 19		0	0		1	3.72995e-05
CACTTGTCTACAGACTGGAACAAAAACC	TTGTCT		2	0.000105363	Fold 8		0	0		1	3.72995e-05
CACTTGTCGACAGACTGGAACAAAAACC	TTGTCG		0	0	Fold 13		0	0		0	0
CACTTGTCCACAGACTGGAACAAAAACC	TTGTCC		0	0	Fold 6		0	0		2	7.4599e-05
CACTTGGAAACAGACTGGAACAAAAACC	TTGGAA		16	0.000842904	Fold 14		0	0		75	0.00279746
CACTTGGATACAGACTGGAACAAAAACC	TTGGAT		2	0.000105363	Fold 5		0	0		183	0.00682581
CACTTGGAGACAGACTGGAACAAAAACC	TTGGAG		0	0	Fold 6		0	0		2	7.4599e-05
CACTTGGACACAGACTGGAACAAAAACC	TTGGAC		0	0	Fold 14		0	0		1	3.72995e-05
CACTTGGTAACAGACTGGAACAAAAACC	TTGGTA		0	0	Fold 8		1	0.00104058		18	0.000671391
CACTTGGTTACAGACTGGAACAAAAACC	TTGGTT		1	5.26815e-05	Fold 7		8	0.00832466		204	0.0076091
CACTTGGTGACAGACTGGAACAAAAACC	TTGGTG		0	0	Fold 14		0	0		0	0
CACTTGGTCACAGACTGGAACAAAAACC	TTGGTC		1	5.26815e-05	Fold 5		0	0		30	0.00111899
CACTTGGGAACAGACTGGAACAAAAACC	TTGGGA		0	0	Fold 13		0	0		102	0.00380455
CACTTGGGTACAGACTGGAACAAAAACC	TTGGGT		495	0.0260773	Fold 5		4	0.00416233		33	0.00123088
CACTTGGGGACAGACTGGAACAAAAACC	TTGGGG		0	0	Fold 4		0	0		0	0
CACTTGGGCACAGACTGGAACAAAAACC	TTGGGC		0	0	Fold 9		0	0		4	0.000149198
CACTTGGCAACAGACTGGAACAAAAACC	TTGGCA		0	0	Fold 7		0	0		28	0.00104439
CACTTGGCTACAGACTGGAACAAAAACC	TTGGCT		0	0	Fold 6		0	0		70	0.00261097
CACTTGGCGACAGACTGGAACAAAAACC	TTGGCG		0	0	Fold 2		0	0		0	0
CACTTGGCCACAGACTGGAACAAAAACC	TTGGCC		0	0	Fold 7		0	0		0	0
CACTTGCAAACAGACTGGAACAAAAACC	TTGCAA		0	0	Fold 12		5	0.00520291		30	0.00111899
CACTTGCATACAGACTGGAACAAAAACC	TTGCAT		0	0	Fold 3		1	0.00104058		46	0.00171578
CACTTGCAGACAGACTGGAACAAAAACC	TTGCAG		0	0	Fold 6		0	0		0	0
CACTTGCACACAGACTGGAACAAAAACC	TTGCAC		0	0	Fold 18		0	0		0	0
CACTTGCTAACAGACTGGAACAAAAACC	TTGCTA		0	0	Fold 4		0	0		1	3.72995e-05
CACTTGCTTACAGACTGGAACAAAAACC	TTGCTT		325	0.0171215	Fold 17		0	0		33	0.00123088
CACTTGCTGACAGACTGGAACAAAAACC	TTGCTG		0	0	Fold 7		0	0		0	0
CACTTGCTCACAGACTGGAACAAAAACC	TTGCTC		0	0	Fold 2		0	0		0	0
CACTTGCGAACAGACTGGAACAAAAACC	TTGCGA		0	0	Fold 8		0	0		1	3.72995e-05
CACTTGCGTACAGACTGGAACAAAAACC	TTGCGT		1	5.26815e-05	Fold 9		2	0.00208117		2	7.4599e-05
CACTTGCGGACAGACTGGAACAAAAACC	TTGCGG		0	0	Fold 12		0	0		1	3.72995e-05
CACTTGCGCACAGACTGGAACAAAAACC	TTGCGC		0	0	Fold 5		0	0		1	3.72995e-05
CACTTGCCAACAGACTGGAACAAAAACC	TTGCCA		0	0	Fold 4		0	0		0	0
CACTTGCCTACAGACTGGAACAAAAACC	TTGCCT		2	0.000105363	Fold 15		0	0		9	0.000335696
CACTTGCCGACAGACTGGAACAAAAACC	TTGCCG		0	0	Fold 19		0	0		0	0
CACTTGCCCACAGACTGGAACAAAAACC	TTGCCC		0	0	Fold 16		0	0		2	7.4599e-05
CACTTCAAAACAGACTGGAACAAAAACC	TTCAAA		87	0.00458329	Fold 10		4	0.00416233		274	0.0102201
CACTTCAATACAGACTGGAACAAAAACC	TTCAAT		11	0.000579496	Fold 4		59	0.0613944		806	0.0300634
CACTTCAAGACAGACTGGAACAAAAACC	TTCAAG		0	0	Fold 10		7	0.00728408		178	0.00663931
CACTTCAACACAGACTGGAACAAAAACC	TTCAAC		260	0.0136972	Fold 19		9	0.00936524		260	0.00969787
CACTTCATAACAGACTGGAACAAAAACC	TTCATA		971	0.0511537	Fold 2		14	0.0145682		328	0.0122342
CACTTCATTACAGACTGGAACAAAAACC	TTCATT		1310	0.0690127	Fold 18		87	0.0905307		1785	0.0665796
CACTTCATGACAGACTGGAACAAAAACC	TTCATG		622	0.0327679	Fold 12		0	0		101	0.00376725
CACTTCATCACAGACTGGAACAAAAACC	TTCATC		481	0.0253398	Fold 8		34	0.0353798		607	0.0226408
CACTTCAGAACAGACTGGAACAAAAACC	TTCAGA		71	0.00374039	Fold 16		0	0		95	0.00354345
CACTTCAGTACAGACTGGAACAAAAACC	TTCAGT		9	0.000474133	Fold 17		20	0.0208117		705	0.0262962
CACTTCAGGACAGACTGGAACAAAAACC	TTCAGG		0	0	Fold 12		11	0.0114464		100	0.00372995
CACTTCAGCACAGACTGGAACAAAAACC	TTCAGC		1	5.26815e-05	Fold 6		7	0.00728408		265	0.00988437
CACTTCACAACAGACTGGAACAAAAACC	TTCACA		226	0.011906	Fold 4		5	0.00520291		165	0.00615442
CACTTCACTACAGACTGGAACAAAAACC	TTCACT		600	0.0316089	Fold 5		3	0.00312175		237	0.00883999
CACTTCACGACAGACTGGAACAAAAACC	TTCACG		1	5.26815e-05	Fold 15		5	0.00520291		23	0.000857889
CACTTCACCACAGACTGGAACAAAAACC	TTCACC		1	5.26815e-05	Fold 13		2	0.00208117		23	0.000857889
CACTTCTAAACAGACTGGAACAAAAACC	TTCTAA		1	5.26815e-05	Fold 6		0	0		5	0.000186498
CACTTCTATACAGACTGGAACAAAAACC	TTCTAT		3	0.000158044	Fold 3		0	0		129	0.00481164
CACTTCTAGACAGACTGGAACAAAAACC	TTCTAG		2	0.000105363	Fold 7		0	0		1	3.72995e-05
CACTTCTACACAGACTGGAACAAAAACC	TTCTAC		107	0.00563692	Fold 7		5	0.00520291		64	0.00238717
CACTTCTTAACAGACTGGAACAAAAACC	TTCTTA		1	5.26815e-05	Fold 4		1	0.00104058		8	0.000298396
CACTTCTTTACAGACTGGAACAAAAACC	TTCTTT		9	0.000474133	Fold 8		0	0		60	0.00223797
CACTTCTTGACAGACTGGAACAAAAACC	TTCTTG		0	0	Fold 10		0	0		1	3.72995e-05
CACTTCTTCACAGACTGGAACAAAAACC	TTCTTC		0	0	Fold 11		0	0		1	3.72995e-05
CACTTCTGAACAGACTGGAACAAAAACC	TTCTGA		4	0.000210726	Fold 4		4	0.00416233		12	0.000447594
CACTTCTGTACAGACTGGAACAAAAACC	TTCTGT		0	0	Fold 3		12	0.012487		198	0.0073853
CACTTCTGGACAGACTGGAACAAAAACC	TTCTGG		0	0	Fold 3		1	0.00104058		45	0.00167848
CACTTCTGCACAGACTGGAACAAAAACC	TTCTGC		0	0	Fold 4		1	0.00104058		138	0.00514733
CACTTCTCAACAGACTGGAACAAAAACC	TTCTCA		1	5.26815e-05	Fold 8		0	0		0	0
CACTTCTCTACAGACTGGAACAAAAACC	TTCTCT		0	0	Fold 0		4	0.00416233		29	0.00108169
CACTTCTCGACAGACTGGAACAAAAACC	TTCTCG		0	0	Fold 1		0	0		2	7.4599e-05
CACTTCTCCACAGACTGGAACAAAAACC	TTCTCC		0	0	Fold 0		0	0		14	0.000522193
CACTTCGAAACAGACTGGAACAAAAACC	TTCGAA		546	0.0287641	Fold 12		28	0.0291363		467	0.0174189
CACTTCGATACAGACTGGAACAAAAACC	TTCGAT		3140	0.16542	Fold 18		116	0.120708		1535	0.0572548
CACTTCGAGACAGACTGGAACAAAAACC	TTCGAG		864	0.0455168	Fold 9		2	0.00208117		129	0.00481164
CACTTCGACACAGACTGGAACAAAAACC	TTCGAC		5	0.000263407	Fold 1		56	0.0582726		734	0.0273778
CACTTCGTAACAGACTGGAACAAAAACC	TTCGTA		239	0.0125909	Fold 2		20	0.0208117		292	0.0108915
CACTTCGTTACAGACTGGAACAAAAACC	TTCGTT		1584	0.0834475	Fold 11		158	0.164412		1947	0.0726222
CACTTCGTGACAGACTGGAACAAAAACC	TTCGTG		5	0.000263407	Fold 15		7	0.00728408		427	0.0159269
CACTTCGTCACAGACTGGAACAAAAACC	TTCGTC		273	0.014382	Fold 10		21	0.0218522		578	0.0215591
CACTTCGGAACAGACTGGAACAAAAACC	TTCGGA		30	0.00158044	Fold 0		5	0.00520291		230	0.00857889
CACTTCGGTACAGACTGGAACAAAAACC	TTCGGT		633	0.0333474	Fold 7		31	0.0322581		1166	0.0434912
CACTTCGGGACAGACTGGAACAAAAACC	TTCGGG		0	0	Fold 1		4	0.00416233		33	0.00123088
CACTTCGGCACAGACTGGAACAAAAACC	TTCGGC		471	0.024813	Fold 4		11	0.0114464		531	0.019806
CACTTCGCAACAGACTGGAACAAAAACC	TTCGCA		2	0.000105363	Fold 14		5	0.00520291		121	0.00451324
CACTTCGCTACAGACTGGAACAAAAACC	TTCGCT		3	0.000158044	Fold 14		20	0.0208117		669	0.0249534
CACTTCGCGACAGACTGGAACAAAAACC	TTCGCG		0	0	Fold 2		0	0		46	0.00171578
CACTTCGCCACAGACTGGAACAAAAACC	TTCGCC		0	0	Fold 1		7	0.00728408		214	0.0079821
CACTTCCAAACAGACTGGAACAAAAACC	TTCCAA		1	5.26815e-05	Fold 17		0	0		71	0.00264827
CACTTCCATACAGACTGGAACAAAAACC	TTCCAT		11	0.000579496	Fold 11		20	0.0208117		132	0.00492354
CACTTCCAGACAGACTGGAACAAAAACC	TTCCAG		0	0	Fold 17		0	0		2	7.4599e-05
CACTTCCACACAGACTGGAACAAAAACC	TTCCAC		0	0	Fold 18		13	0.0135276		207	0.007721
CACTTCCTAACAGACTGGAACAAAAACC	TTCCTA		2	0.000105363	Fold 12		9	0.00936524		53	0.00197687
CACTTCCTTACAGACTGGAACAAAAACC	TTCCTT		2	0.000105363	Fold 12		9	0.00936524		610	0.0227527
CACTTCCTGACAGACTGGAACAAAAACC	TTCCTG		326	0.0171742	Fold 8		0	0		30	0.00111899
CACTTCCTCACAGACTGGAACAAAAACC	TTCCTC		0	0	Fold 10		5	0.00520291		73	0.00272286
CACTTCCGAACAGACTGGAACAAAAACC	TTCCGA		0	0	Fold 9		0	0		19	0.000708691
CACTTCCGTACAGACTGGAACAAAAACC	TTCCGT		0	0	Fold 1		2	0.00208117		182	0.00678851
CACTTCCGGACAGACTGGAACAAAAACC	TTCCGG		0	0	Fold 10		0	0		0	0
CACTTCCGCACAGACTGGAACAAAAACC	TTCCGC		170	0.00895585	Fold 16		0	0		2	7.4599e-05
CACTTCCCAACAGACTGGAACAAAAACC	TTCCCA		180	0.00948267	Fold 11		0	0		1	3.72995e-05
CACTTCCCTACAGACTGGAACAAAAACC	TTCCCT		3	0.000158044	Fold 13		0	0		9	0.000335696
CACTTCCCGACAGACTGGAACAAAAACC	TTCCCG		1	5.26815e-05	Fold 12		0	0		0	0
CACTTCCCCACAGACTGGAACAAAAACC	TTCCCC		0	0	Fold 9		9	0.00936524		49	0.00182768
CACTGAAAAACAGACTGGAACAAAAACC	TGAAAA		466	0.0245496	Fold 10		0	0		5	0.000186498
CACTGAAATACAGACTGGAACAAAAACC	TGAAAT		13	0.000684859	Fold 18		2	0.00208117		133	0.00496084
CACTGAAAGACAGACTGGAACAAAAACC	TGAAAG		0	0	Fold 7		7	0.00728408		45	0.00167848
CACTGAAACACAGACTGGAACAAAAACC	TGAAAC		3	0.000158044	Fold 7		6	0.0062435		168	0.00626632
CACTGAATAACAGACTGGAACAAAAACC	TGAATA		2	0.000105363	Fold 18		10	0.0104058		219	0.00816859
CACTGAATTACAGACTGGAACAAAAACC	TGAATT		4	0.000210726	Fold 15		3	0.00312175		310	0.0115628
CACTGAATGACAGACTGGAACAAAAACC	TGAATG		3	0.000158044	Fold 2		7	0.00728408		110	0.00410295
CACTGAATCACAGACTGGAACAAAAACC	TGAATC		2	0.000105363	Fold 6		0	0		10	0.000372995
CACTGAAGAACAGACTGGAACAAAAACC	TGAAGA		0	0	Fold 8		4	0.00416233		112	0.00417755
CACTGAAGTACAGACTGGAACAAAAACC	TGAAGT		145	0.00763882	Fold 10		0	0		165	0.00615442
CACTGAAGGACAGACTGGAACAAAAACC	TGAAGG		0	0	Fold 16		3	0.00312175		30	0.00111899
CACTGAAGCACAGACTGGAACAAAAACC	TGAAGC		0	0	Fold 3		4	0.00416233		96	0.00358075
CACTGAACAACAGACTGGAACAAAAACC	TGAACA		1	5.26815e-05	Fold 11		0	0		263	0.00980977
CACTGAACTACAGACTGGAACAAAAACC	TGAACT		0	0	Fold 2		0	0		2	7.4599e-05
CACTGAACGACAGACTGGAACAAAAACC	TGAACG		0	0	Fold 11		0	0		2	7.4599e-05
CACTGAACCACAGACTGGAACAAAAACC	TGAACC		0	0	Fold 13		0	0		0	0
CACTGATAAACAGACTGGAACAAAAACC	TGATAA		0	0	Fold 0		1	0.00104058		1	3.72995e-05
CACTGATATACAGACTGGAACAAAAACC	TGATAT		2	0.000105363	Fold 1		3	0.00312175		22	0.000820589
CACTGATAGACAGACTGGAACAAAAACC	TGATAG		0	0	Fold 12		0	0		1	3.72995e-05
CACTGATACACAGACTGGAACAAAAACC	TGATAC		0	0	Fold 13		0	0		1	3.72995e-05
CACTGATTAACAGACTGGAACAAAAACC	TGATTA		0	0	Fold 10		0	0		2	7.4599e-05
CACTGATTTACAGACTGGAACAAAAACC	TGATTT		103	0.00542619	Fold 2		0	0		62	0.00231257
CACTGATTGACAGACTGGAACAAAAACC	TGATTG		0	0	Fold 15		0	0		49	0.00182768
CACTGATTCACAGACTGGAACAAAAACC	TGATTC		0	0	Fold 3		0	0		1	3.72995e-05
CACTGATGAACAGACTGGAACAAAAACC	TGATGA		0	0	Fold 1		1	0.00104058		2	7.4599e-05
CACTGATGTACAGACTGGAACAAAAACC	TGATGT		1	5.26815e-05	Fold 18		0	0		224	0.00835509
CACTGATGGACAGACTGGAACAAAAACC	TGATGG		0	0	Fold 16		0	0		0	0
CACTGATGCACAGACTGGAACAAAAACC	TGATGC		0	0	Fold 8		1	0.00104058		9	0.000335696
CACTGATCAACAGACTGGAACAAAAACC	TGATCA		0	0	Fold 12		0	0		3	0.000111899
CACTGATCTACAGACTGGAACAAAAACC	TGATCT		0	0	Fold 7		0	0		0	0
CACTGATCGACAGACTGGAACAAAAACC	TGATCG		0	0	Fold 2		0	0		0	0
CACTGATCCACAGACTGGAACAAAAACC	TGATCC		0	0	Fold 7		0	0		0	0
CACTGAGAAACAGACTGGAACAAAAACC	TGAGAA		0	0	Fold 17		3	0.00312175		276	0.0102947
CACTGAGATACAGACTGGAACAAAAACC	TGAGAT		398	0.0209672	Fold 3		41	0.0426639		551	0.020552
CACTGAGAGACAGACTGGAACAAAAACC	TGAGAG		0	0	Fold 19		0	0		89	0.00331966
CACTGAGACACAGACTGGAACAAAAACC	TGAGAC		2	0.000105363	Fold 1		4	0.00416233		256	0.00954868
CACTGAGTAACAGACTGGAACAAAAACC	TGAGTA		0	0	Fold 5		5	0.00520291		103	0.00384185
CACTGAGTTACAGACTGGAACAAAAACC	TGAGTT		987	0.0519966	Fold 18		0	0		227	0.00846699
CACTGAGTGACAGACTGGAACAAAAACC	TGAGTG		449	0.023654	Fold 14		0	0		11	0.000410295
CACTGAGTCACAGACTGGAACAAAAACC	TGAGTC		2	0.000105363	Fold 17		3	0.00312175		197	0.007348
CACTGAGGAACAGACTGGAACAAAAACC	TGAGGA		0	0	Fold 9		0	0		2	7.4599e-05
CACTGAGGTACAGACTGGAACAAAAACC	TGAGGT		1	5.26815e-05	Fold 5		15	0.0156087		204	0.0076091
CACTGAGGGACAGACTGGAACAAAAACC	TGAGGG		0	0	Fold 10		0	0		1	3.72995e-05
CACTGAGGCACAGACTGGAACAAAAACC	TGAGGC		1	5.26815e-05	Fold 9		0	0		15	0.000559493
CACTGAGCAACAGACTGGAACAAAAACC	TGAGCA		0	0	Fold 14		3	0.00312175		19	0.000708691
CACTGAGCTACAGACTGGAACAAAAACC	TGAGCT		239	0.0125909	Fold 8		5	0.00520291		212	0.0079075
CACTGAGCGACAGACTGGAACAAAAACC	TGAGCG		0	0	Fold 11		0	0		10	0.000372995
CACTGAGCCACAGACTGGAACAAAAACC	TGAGCC		415	0.0218628	Fold 18		2	0.00208117		52	0.00193957
CACTGACAAACAGACTGGAACAAAAACC	TGACAA		0	0	Fold 9		0	0		1	3.72995e-05
CACTGACATACAGACTGGAACAAAAACC	TGACAT		23	0.00121167	Fold 19		13	0.0135276		58	0.00216337
CACTGACAGACAGACTGGAACAAAAACC	TGACAG		0	0	Fold 4		0	0		1	3.72995e-05
CACTGACACACAGACTGGAACAAAAACC	TGACAC		0	0	Fold 1		3	0.00312175		105	0.00391645
CACTGACTAACAGACTGGAACAAAAACC	TGACTA		1	5.26815e-05	Fold 12		0	0		56	0.00208877
CACTGACTTACAGACTGGAACAAAAACC	TGACTT		576	0.0303445	Fold 1		0	0		3	0.000111899
CACTGACTGACAGACTGGAACAAAAACC	TGACTG		0	0	Fold 11		0	0		41	0.00152928
CACTGACTCACAGACTGGAACAAAAACC	TGACTC		0	0	Fold 18		0	0		0	0
CACTGACGAACAGACTGGAACAAAAACC	TGACGA		0	0	Fold 1		0	0		1	3.72995e-05
CACTGACGTACAGACTGGAACAAAAACC	TGACGT		5	0.000263407	Fold 10		2	0.00208117		44	0.00164118
CACTGACGGACAGACTGGAACAAAAACC	TGACGG		0	0	Fold 9		0	0		0	0
CACTGACGCACAGACTGGAACAAAAACC	TGACGC		0	0	Fold 18		0	0		141	0.00525923
CACTGACCAACAGACTGGAACAAAAACC	TGACCA		0	0	Fold 13		0	0		2	7.4599e-05
CACTGACCTACAGACTGGAACAAAAACC	TGACCT		1	5.26815e-05	Fold 14		0	0		40	0.00149198
CACTGACCGACAGACTGGAACAAAAACC	TGACCG		0	0	Fold 18		0	0		26	0.000969787
CACTGACCCACAGACTGGAACAAAAACC	TGACCC		0	0	Fold 8		0	0		0	0
CACTGTAAAACAGACTGGAACAAAAACC	TGTAAA		3416	0.17996	Fold 19		156	0.162331		2724	0.101604
CACTGTAATACAGACTGGAACAAAAACC	TGTAAT		7002	0.368876	Fold 8		281	0.292404		6165	0.229952
CACTGTAAGACAGACTGGAACAAAAACC	TGTAAG		464	0.0244442	Fold 2		52	0.0541103		903	0.0336815
CACTGTAACACAGACTGGAACAAAAACC	TGTAAC		1736	0.0914551	Fold 12		130	0.135276		2566	0.0957106
CACTGTATAACAGACTGGAACAAAAACC	TGTATA		2830	0.149089	Fold 5		135	0.140479		2280	0.0850429
CACTGTATTACAGACTGGAACAAAAACC	TGTATT		8434	0.444316	Fold 4		269	0.279917		7308	0.272585
CACTGTATGACAGACTGGAACAAAAACC	TGTATG		1039	0.0547361	Fold 15		99	0.103018		1427	0.0532264
CACTGTATCACAGACTGGAACAAAAACC	TGTATC		3316	0.174692	Fold 10		112	0.116545		2400	0.0895188
CACTGTAGAACAGACTGGAACAAAAACC	TGTAGA		5	0.000263407	Fold 3		56	0.0582726		702	0.0261843
CACTGTAGTACAGACTGGAACAAAAACC	TGTAGT		3915	0.206248	Fold 2		173	0.180021		3833	0.142969
CACTGTAGGACAGACTGGAACAAAAACC	TGTAGG		0	0	Fold 18		14	0.0145682		465	0.0173443
CACTGTAGCACAGACTGGAACAAAAACC	TGTAGC		411	0.0216521	Fold 9		102	0.106139		1761	0.0656844
CACTGTACAACAGACTGGAACAAAAACC	TGTACA		9	0.000474133	Fold 7		26	0.0270552		694	0.0258859
CACTGTACTACAGACTGGAACAAAAACC	TGTACT		1691	0.0890844	Fold 5		105	0.109261		2945	0.109847
CACTGTACGACAGACTGGAACAAAAACC	TGTACG		260	0.0136972	Fold 17		10	0.0104058		438	0.0163372
CACTGTACCACAGACTGGAACAAAAACC	TGTACC		284	0.0149615	Fold 10		41	0.0426639		550	0.0205147
CACTGTTAAACAGACTGGAACAAAAACC	TGTTAA		658	0.0346644	Fold 3		36	0.037461		352	0.0131294
CACTGTTATACAGACTGGAACAAAAACC	TGTTAT		933	0.0491518	Fold 19		60	0.062435		1147	0.0427825
CACTGTTAGACAGACTGGAACAAAAACC	TGTTAG		164	0.00863976	Fold 18		9	0.00936524		232	0.00865349
CACTGTTACACAGACTGGAACAAAAACC	TGTTAC		9	0.000474133	Fold 2		48	0.049948		736	0.0274524
CACTGTTTAACAGACTGGAACAAAAACC	TGTTTA		929	0.0489411	Fold 0		24	0.024974		603	0.0224916
CACTGTTTTACAGACTGGAACAAAAACC	TGTTTT		1578	0.0831314	Fold 9		46	0.0478668		1736	0.064752
CACTGTTTGACAGACTGGAACAAAAACC	TGTTTG		640	0.0337162	Fold 3		10	0.0104058		269	0.0100336
CACTGTTTCACAGACTGGAACAAAAACC	TGTTTC		10	0.000526815	Fold 13		28	0.0291363		374	0.01395
CACTGTTGAACAGACTGGAACAAAAACC	TGTTGA		22	0.00115899	Fold 17		44	0.0457856		722	0.0269302
CACTGTTGTACAGACTGGAACAAAAACC	TGTTGT		1549	0.0816036	Fold 6		68	0.0707596		2065	0.0770235
CACTGTTGGACAGACTGGAACAAAAACC	TGTTGG		0	0	Fold 15		28	0.0291363		405	0.0151063
CACTGTTGCACAGACTGGAACAAAAACC	TGTTGC		245	0.012907	Fold 4		29	0.0301769		548	0.0204401
CACTGTTCAACAGACTGGAACAAAAACC	TGTTCA		86	0.00453061	Fold 18		10	0.0104058		360	0.0134278
CACTGTTCTACAGACTGGAACAAAAACC	TGTTCT		27	0.0014224	Fold 18		32	0.0332986		625	0.0233122
CACTGTTCGACAGACTGGAACAAAAACC	TGTTCG		3	0.000158044	Fold 12		0	0		59	0.00220067
CACTGTTCCACAGACTGGAACAAAAACC	TGTTCC		3	0.000158044	Fold 9		8	0.00832466		263	0.00980977
CACTGTGAAACAGACTGGAACAAAAACC	TGTGAA		4597	0.242177	Fold 0		413	0.429761		7084	0.26423
CACTGTGATACAGACTGGAACAAAAACC	TGTGAT		12517	0.659414	Fold 14		855	0.889698		21578	0.804849
CACTGTGAGACAGACTGGAACAAAAACC	TGTGAG		1080	0.056896	Fold 4		77	0.0801249		2030	0.075718
CACTGTGACACAGACTGGAACAAAAACC	TGTGAC		3587	0.188968	Fold 10		243	0.252862		4526	0.168818
CACTGTGTAACAGACTGGAACAAAAACC	TGTGTA		5983	0.315193	Fold 5		239	0.248699		4684	0.174711
CACTGTGTTACAGACTGGAACAAAAACC	TGTGTT		13698	0.721631	Fold 4		960	0.998959		20410	0.761283
CACTGTGTGACAGACTGGAACAAAAACC	TGTGTG		1399	0.0737014	Fold 19		168	0.174818		2415	0.0900783
CACTGTGTCACAGACTGGAACAAAAACC	TGTGTC		3283	0.172953	Fold 16		211	0.219563		4415	0.164677
CACTGTGGAACAGACTGGAACAAAAACC	TGTGGA		1410	0.0742809	Fold 19		98	0.101977		1396	0.0520701
CACTGTGGTACAGACTGGAACAAAAACC	TGTGGT		3392	0.178696	Fold 7		376	0.391259		10421	0.388698
CACTGTGGGACAGACTGGAACAAAAACC	TGTGGG		408	0.021494	Fold 11		33	0.0343392		650	0.0242447
CACTGTGGCACAGACTGGAACAAAAACC	TGTGGC		30	0.00158044	Fold 15		78	0.0811655		1709	0.0637449
CACTGTGCAACAGACTGGAACAAAAACC	TGTGCA		1228	0.0646929	Fold 14		179	0.186264		2500	0.0932488
CACTGTGCTACAGACTGGAACAAAAACC	TGTGCT		6601	0.347751	Fold 7		415	0.431842		9123	0.340283
CACTGTGCGACAGACTGGAACAAAAACC	TGTGCG		1810	0.0953535	Fold 16		83	0.0863684		1250	0.0466244
CACTGTGCCACAGACTGGAACAAAAACC	TGTGCC		1338	0.0704878	Fold 14		86	0.0894901		3026	0.112868
CACTGTCAAACAGACTGGAACAAAAACC	TGTCAA		1312	0.0691181	Fold 10		56	0.0582726		627	0.0233868
CACTGTCATACAGACTGGAACAAAAACC	TGTCAT		2012	0.105995	Fold 5		155	0.16129		1936	0.0722119
CACTGTCAGACAGACTGGAACAAAAACC	TGTCAG		258	0.0135918	Fold 12		7	0.00728408		231	0.00861619
CACTGTCACACAGACTGGAACAAAAACC	TGTCAC		1596	0.0840797	Fold 7		62	0.0645161		1343	0.0500932
CACTGTCTAACAGACTGGAACAAAAACC	TGTCTA		260	0.0136972	Fold 2		26	0.0270552		1068	0.0398359
CACTGTCTTACAGACTGGAACAAAAACC	TGTCTT		975	0.0513645	Fold 13		122	0.126951		1913	0.071354
CACTGTCTGACAGACTGGAACAAAAACC	TGTCTG		7	0.00036877	Fold 14		19	0.0197711		363	0.0135397
CACTGTCTCACAGACTGGAACAAAAACC	TGTCTC		275	0.0144874	Fold 5		35	0.0364204		971	0.0362178
CACTGTCGAACAGACTGGAACAAAAACC	TGTCGA		518	0.027289	Fold 0		26	0.0270552		514	0.019172
CACTGTCGTACAGACTGGAACAAAAACC	TGTCGT		1843	0.097092	Fold 14		63	0.0655567		1254	0.0467736
CACTGTCGGACAGACTGGAACAAAAACC	TGTCGG		211	0.0111158	Fold 1		13	0.0135276		59	0.00220067
CACTGTCGCACAGACTGGAACAAAAACC	TGTCGC		1871	0.0985671	Fold 3		44	0.0457856		679	0.0253264
CACTGTCCAACAGACTGGAACAAAAACC	TGTCCA		0	0	Fold 17		2	0.00208117		235	0.00876539
CACTGTCCTACAGACTGGAACAAAAACC	TGTCCT		164	0.00863976	Fold 3		28	0.0291363		810	0.0302126
CACTGTCCGACAGACTGGAACAAAAACC	TGTCCG		2	0.000105363	Fold 7		10	0.0104058		58	0.00216337
CACTGTCCCACAGACTGGAACAAAAACC	TGTCCC		215	0.0113265	Fold 0		11	0.0114464		163	0.00607982
CACTGGAAAACAGACTGGAACAAAAACC	TGGAAA		1	5.26815e-05	Fold 16		3	0.00312175		16	0.000596792
CACTGGAATACAGACTGGAACAAAAACC	TGGAAT		0	0	Fold 8		7	0.00728408		77	0.00287206
CACTGGAAGACAGACTGGAACAAAAACC	TGGAAG		0	0	Fold 1		0	0		0	0
CACTGGAACACAGACTGGAACAAAAACC	TGGAAC		1	5.26815e-05	Fold 14		0	0		1	3.72995e-05
CACTGGATAACAGACTGGAACAAAAACC	TGGATA		0	0	Fold 0		0	0		0	0
CACTGGATTACAGACTGGAACAAAAACC	TGGATT		1	5.26815e-05	Fold 18		0	0		80	0.00298396
CACTGGATGACAGACTGGAACAAAAACC	TGGATG		0	0	Fold 16		0	0		2	7.4599e-05
CACTGGATCACAGACTGGAACAAAAACC	TGGATC		0	0	Fold 17		0	0		1	3.72995e-05
CACTGGAGAACAGACTGGAACAAAAACC	TGGAGA		0	0	Fold 18		0	0		1	3.72995e-05
CACTGGAGTACAGACTGGAACAAAAACC	TGGAGT		0	0	Fold 2		0	0		1	3.72995e-05
CACTGGAGGACAGACTGGAACAAAAACC	TGGAGG		0	0	Fold 2		0	0		0	0
CACTGGAGCACAGACTGGAACAAAAACC	TGGAGC		0	0	Fold 7		0	0		2	7.4599e-05
CACTGGACAACAGACTGGAACAAAAACC	TGGACA		1	5.26815e-05	Fold 17		3	0.00312175		12	0.000447594
CACTGGACTACAGACTGGAACAAAAACC	TGGACT		0	0	Fold 2		0	0		3	0.000111899
CACTGGACGACAGACTGGAACAAAAACC	TGGACG		0	0	Fold 15		0	0		0	0
CACTGGACCACAGACTGGAACAAAAACC	TGGACC		0	0	Fold 7		0	0		1	3.72995e-05
CACTGGTAAACAGACTGGAACAAAAACC	TGGTAA		0	0	Fold 6		0	0		0	0
CACTGGTATACAGACTGGAACAAAAACC	TGGTAT		0	0	Fold 18		0	0		3	0.000111899
CACTGGTAGACAGACTGGAACAAAAACC	TGGTAG		0	0	Fold 19		0	0		40	0.00149198
CACTGGTACACAGACTGGAACAAAAACC	TGGTAC		0	0	Fold 16		0	0		0	0
CACTGGTTAACAGACTGGAACAAAAACC	TGGTTA		1	5.26815e-05	Fold 5		4	0.00416233		14	0.000522193
CACTGGTTTACAGACTGGAACAAAAACC	TGGTTT		0	0	Fold 7		0	0		0	0
CACTGGTTGACAGACTGGAACAAAAACC	TGGTTG		0	0	Fold 19		1	0.00104058		6	0.000223797
CACTGGTTCACAGACTGGAACAAAAACC	TGGTTC		0	0	Fold 17		0	0		0	0
CACTGGTGAACAGACTGGAACAAAAACC	TGGTGA		0	0	Fold 11		0	0		1	3.72995e-05
CACTGGTGTACAGACTGGAACAAAAACC	TGGTGT		0	0	Fold 7		3	0.00312175		31	0.00115628
CACTGGTGGACAGACTGGAACAAAAACC	TGGTGG		0	0	Fold 1		0	0		0	0
CACTGGTGCACAGACTGGAACAAAAACC	TGGTGC		0	0	Fold 13		0	0		0	0
CACTGGTCAACAGACTGGAACAAAAACC	TGGTCA		1	5.26815e-05	Fold 7		0	0		0	0
CACTGGTCTACAGACTGGAACAAAAACC	TGGTCT		0	0	Fold 18		0	0		0	0
CACTGGTCGACAGACTGGAACAAAAACC	TGGTCG		0	0	Fold 17		0	0		0	0
CACTGGTCCACAGACTGGAACAAAAACC	TGGTCC		0	0	Fold 14		1	0.00104058		0	0
CACTGGGAAACAGACTGGAACAAAAACC	TGGGAA		0	0	Fold 15		1	0.00104058		6	0.000223797
CACTGGGATACAGACTGGAACAAAAACC	TGGGAT		0	0	Fold 1		0	0		25	0.000932488
CACTGGGAGACAGACTGGAACAAAAACC	TGGGAG		0	0	Fold 17		0	0		0	0
CACTGGGACACAGACTGGAACAAAAACC	TGGGAC		0	0	Fold 16		0	0		79	0.00294666
CACTGGGTAACAGACTGGAACAAAAACC	TGGGTA		2	0.000105363	Fold 2		2	0.00208117		25	0.000932488
CACTGGGTTACAGACTGGAACAAAAACC	TGGGTT		1	5.26815e-05	Fold 8		1	0.00104058		68	0.00253637
CACTGGGTGACAGACTGGAACAAAAACC	TGGGTG		0	0	Fold 15		1	0.00104058		27	0.00100709
CACTGGGTCACAGACTGGAACAAAAACC	TGGGTC		0	0	Fold 0		1	0.00104058		3	0.000111899
CACTGGGGAACAGACTGGAACAAAAACC	TGGGGA		0	0	Fold 2		0	0		0	0
CACTGGGGTACAGACTGGAACAAAAACC	TGGGGT		0	0	Fold 13		0	0		1	3.72995e-05
CACTGGGGGACAGACTGGAACAAAAACC	TGGGGG		0	0	Fold 17		0	0		0	0
CACTGGGGCACAGACTGGAACAAAAACC	TGGGGC		0	0	Fold 6		0	0		1	3.72995e-05
CACTGGGCAACAGACTGGAACAAAAACC	TGGGCA		0	0	Fold 17		0	0		0	0
CACTGGGCTACAGACTGGAACAAAAACC	TGGGCT		0	0	Fold 3		7	0.00728408		55	0.00205147
CACTGGGCGACAGACTGGAACAAAAACC	TGGGCG		0	0	Fold 15		0	0		0	0
CACTGGGCCACAGACTGGAACAAAAACC	TGGGCC		0	0	Fold 13		0	0		14	0.000522193
CACTGGCAAACAGACTGGAACAAAAACC	TGGCAA		0	0	Fold 16		0	0		113	0.00421485
CACTGGCATACAGACTGGAACAAAAACC	TGGCAT		1	5.26815e-05	Fold 5		9	0.00936524		69	0.00257367
CACTGGCAGACAGACTGGAACAAAAACC	TGGCAG		0	0	Fold 18		0	0		0	0
CACTGGCACACAGACTGGAACAAAAACC	TGGCAC		0	0	Fold 3		0	0		0	0
CACTGGCTAACAGACTGGAACAAAAACC	TGGCTA		0	0	Fold 13		0	0		16	0.000596792
CACTGGCTTACAGACTGGAACAAAAACC	TGGCTT		3	0.000158044	Fold 18		0	0		4	0.000149198
CACTGGCTGACAGACTGGAACAAAAACC	TGGCTG		1	5.26815e-05	Fold 6		0	0		1	3.72995e-05
CACTGGCTCACAGACTGGAACAAAAACC	TGGCTC		0	0	Fold 11		0	0		2	7.4599e-05
CACTGGCGAACAGACTGGAACAAAAACC	TGGCGA		0	0	Fold 18		0	0		0	0
CACTGGCGTACAGACTGGAACAAAAACC	TGGCGT		0	0	Fold 1		0	0		0	0
CACTGGCGGACAGACTGGAACAAAAACC	TGGCGG		0	0	Fold 10		0	0		10	0.000372995
CACTGGCGCACAGACTGGAACAAAAACC	TGGCGC		1	5.26815e-05	Fold 4		0	0		1	3.72995e-05
CACTGGCCAACAGACTGGAACAAAAACC	TGGCCA		0	0	Fold 13		0	0		2	7.4599e-05
CACTGGCCTACAGACTGGAACAAAAACC	TGGCCT		0	0	Fold 4		0	0		152	0.00566953
CACTGGCCGACAGACTGGAACAAAAACC	TGGCCG		0	0	Fold 11		0	0		0	0
CACTGGCCCACAGACTGGAACAAAAACC	TGGCCC		0	0	Fold 10		1	0.00104058		16	0.000596792
CACTGCAAAACAGACTGGAACAAAAACC	TGCAAA		239	0.0125909	Fold 14		14	0.0145682		488	0.0182022
CACTGCAATACAGACTGGAACAAAAACC	TGCAAT		2190	0.115372	Fold 0		22	0.0228928		892	0.0332712
CACTGCAAGACAGACTGGAACAAAAACC	TGCAAG		2	0.000105363	Fold 15		5	0.00520291		51	0.00190228
CACTGCAACACAGACTGGAACAAAAACC	TGCAAC		1054	0.0555263	Fold 4		9	0.00936524		352	0.0131294
CACTGCATAACAGACTGGAACAAAAACC	TGCATA		418	0.0220209	Fold 1		33	0.0343392		432	0.0161134
CACTGCATTACAGACTGGAACAAAAACC	TGCATT		2054	0.108208	Fold 10		85	0.0884495		2349	0.0876166
CACTGCATGACAGACTGGAACAAAAACC	TGCATG		175	0.00921926	Fold 13		5	0.00520291		424	0.015815
CACTGCATCACAGACTGGAACAAAAACC	TGCATC		375	0.0197556	Fold 13		17	0.0176899		507	0.0189109
CACTGCAGAACAGACTGGAACAAAAACC	TGCAGA		781	0.0411442	Fold 1		8	0.00832466		57	0.00212607
CACTGCAGTACAGACTGGAACAAAAACC	TGCAGT		75	0.00395111	Fold 10		36	0.037461		1354	0.0505035
CACTGCAGGACAGACTGGAACAAAAACC	TGCAGG		0	0	Fold 19		0	0		52	0.00193957
CACTGCAGCACAGACTGGAACAAAAACC	TGCAGC		0	0	Fold 19		10	0.0104058		254	0.00947408
CACTGCACAACAGACTGGAACAAAAACC	TGCACA		212	0.0111685	Fold 18		4	0.00416233		75	0.00279746
CACTGCACTACAGACTGGAACAAAAACC	TGCACT		548	0.0288695	Fold 14		24	0.024974		319	0.0118985
CACTGCACGACAGACTGGAACAAAAACC	TGCACG		214	0.0112738	Fold 6		0	0		26	0.000969787
CACTGCACCACAGACTGGAACAAAAACC	TGCACC		3	0.000158044	Fold 6		3	0.00312175		132	0.00492354
CACTGCTAAACAGACTGGAACAAAAACC	TGCTAA		1	5.26815e-05	Fold 15		9	0.00936524		69	0.00257367
CACTGCTATACAGACTGGAACAAAAACC	TGCTAT		271	0.0142767	Fold 6		4	0.00416233		214	0.0079821
CACTGCTAGACAGACTGGAACAAAAACC	TGCTAG		1	5.26815e-05	Fold 19		0	0		1	3.72995e-05
CACTGCTACACAGACTGGAACAAAAACC	TGCTAC		123	0.00647982	Fold 6		3	0.00312175		17	0.000634092
CACTGCTTAACAGACTGGAACAAAAACC	TGCTTA		278	0.0146455	Fold 4		7	0.00728408		34	0.00126818
CACTGCTTTACAGACTGGAACAAAAACC	TGCTTT		8	0.000421452	Fold 13		4	0.00416233		333	0.0124207
CACTGCTTGACAGACTGGAACAAAAACC	TGCTTG		2	0.000105363	Fold 14		5	0.00520291		121	0.00451324
CACTGCTTCACAGACTGGAACAAAAACC	TGCTTC		1	5.26815e-05	Fold 11		1	0.00104058		27	0.00100709
CACTGCTGAACAGACTGGAACAAAAACC	TGCTGA		6	0.000316089	Fold 7		0	0		0	0
CACTGCTGTACAGACTGGAACAAAAACC	TGCTGT		511	0.0269202	Fold 6		7	0.00728408		618	0.0230511
CACTGCTGGACAGACTGGAACAAAAACC	TGCTGG		0	0	Fold 6		0	0		0	0
CACTGCTGCACAGACTGGAACAAAAACC	TGCTGC		3	0.000158044	Fold 19		0	0		1	3.72995e-05
CACTGCTCAACAGACTGGAACAAAAACC	TGCTCA		0	0	Fold 7		12	0.012487		49	0.00182768
CACTGCTCTACAGACTGGAACAAAAACC	TGCTCT		0	0	Fold 2		5	0.00520291		160	0.00596792
CACTGCTCGACAGACTGGAACAAAAACC	TGCTCG		4	0.000210726	Fold 0		0	0		0	0
CACTGCTCCACAGACTGGAACAAAAACC	TGCTCC		0	0	Fold 7		10	0.0104058		174	0.00649012
CACTGCGAAACAGACTGGAACAAAAACC	TGCGAA		663	0.0349278	Fold 13		21	0.0218522		346	0.0129056
CACTGCGATACAGACTGGAACAAAAACC	TGCGAT		3024	0.159309	Fold 17		113	0.117586		2074	0.0773592
CACTGCGAGACAGACTGGAACAAAAACC	TGCGAG		532	0.0280266	Fold 9		8	0.00832466		92	0.00343156
CACTGCGACACAGACTGGAACAAAAACC	TGCGAC		4	0.000210726	Fold 15		33	0.0343392		399	0.0148825
CACTGCGTAACAGACTGGAACAAAAACC	TGCGTA		1035	0.0545253	Fold 0		31	0.0322581		827	0.0308467
CACTGCGTTACAGACTGGAACAAAAACC	TGCGTT		1511	0.0796017	Fold 10		141	0.146722		3411	0.127229
CACTGCGTGACAGACTGGAACAAAAACC	TGCGTG		228	0.0120114	Fold 17		37	0.0385016		361	0.0134651
CACTGCGTCACAGACTGGAACAAAAACC	TGCGTC		454	0.0239174	Fold 8		33	0.0343392		495	0.0184633
CACTGCGGAACAGACTGGAACAAAAACC	TGCGGA		523	0.0275524	Fold 13		1	0.00104058		163	0.00607982
CACTGCGGTACAGACTGGAACAAAAACC	TGCGGT		284	0.0149615	Fold 6		41	0.0426639		1124	0.0419247
CACTGCGGGACAGACTGGAACAAAAACC	TGCGGG		1	5.26815e-05	Fold 1		5	0.00520291		71	0.00264827
CACTGCGGCACAGACTGGAACAAAAACC	TGCGGC		1247	0.0656938	Fold 9		9	0.00936524		86	0.00320776
CACTGCGCAACAGACTGGAACAAAAACC	TGCGCA		0	0	Fold 2		15	0.0156087		217	0.00809399
CACTGCGCTACAGACTGGAACAAAAACC	TGCGCT		36	0.00189653	Fold 9		46	0.0478668		935	0.034875
CACTGCGCGACAGACTGGAACAAAAACC	TGCGCG		275	0.0144874	Fold 18		4	0.00416233		39	0.00145468
CACTGCGCCACAGACTGGAACAAAAACC	TGCGCC		243	0.0128016	Fold 16		5	0.00520291		154	0.00574413
CACTGCCAAACAGACTGGAACAAAAACC	TGCCAA		1	5.26815e-05	Fold 11		10	0.0104058		139	0.00518463
CACTGCCATACAGACTGGAACAAAAACC	TGCCAT		637	0.0335581	Fold 0		14	0.0145682		193	0.00719881
CACTGCCAGACAGACTGGAACAAAAACC	TGCCAG		3	0.000158044	Fold 11		0	0		34	0.00126818
CACTGCCACACAGACTGGAACAAAAACC	TGCCAC		4	0.000210726	Fold 9		0	0		187	0.00697501
CACTGCCTAACAGACTGGAACAAAAACC	TGCCTA		0	0	Fold 4		7	0.00728408		155	0.00578142
CACTGCCTTACAGACTGGAACAAAAACC	TGCCTT		3	0.000158044	Fold 9		36	0.037461		699	0.0260724
CACTGCCTGACAGACTGGAACAAAAACC	TGCCTG		0	0	Fold 17		9	0.00936524		164	0.00611712
CACTGCCTCACAGACTGGAACAAAAACC	TGCCTC		1	5.26815e-05	Fold 13		3	0.00312175		47	0.00175308
CACTGCCGAACAGACTGGAACAAAAACC	TGCCGA		0	0	Fold 18		6	0.0062435		78	0.00290936
CACTGCCGTACAGACTGGAACAAAAACC	TGCCGT		59	0.00310821	Fold 9		15	0.0156087		399	0.0148825
CACTGCCGGACAGACTGGAACAAAAACC	TGCCGG		0	0	Fold 0		0	0		21	0.00078329
CACTGCCGCACAGACTGGAACAAAAACC	TGCCGC		0	0	Fold 3		12	0.012487		212	0.0079075
CACTGCCCAACAGACTGGAACAAAAACC	TGCCCA		0	0	Fold 7		3	0.00312175		38	0.00141738
CACTGCCCTACAGACTGGAACAAAAACC	TGCCCT		438	0.0230745	Fold 16		7	0.00728408		187	0.00697501
CACTGCCCGACAGACTGGAACAAAAACC	TGCCCG		0	0	Fold 6		0	0		0	0
CACTGCCCCACAGACTGGAACAAAAACC	TGCCCC		0	0	Fold 13		5	0.00520291		33	0.00123088
CACTCAAAAACAGACTGGAACAAAAACC	TCAAAA		1	5.26815e-05	Fold 17		0	0		69	0.00257367
CACTCAAATACAGACTGGAACAAAAACC	TCAAAT		1	5.26815e-05	Fold 8		0	0		8	0.000298396
CACTCAAAGACAGACTGGAACAAAAACC	TCAAAG		0	0	Fold 11		1	0.00104058		2	7.4599e-05
CACTCAAACACAGACTGGAACAAAAACC	TCAAAC		0	0	Fold 19		10	0.0104058		176	0.00656471
CACTCAATAACAGACTGGAACAAAAACC	TCAATA		101	0.00532083	Fold 1		5	0.00520291		166	0.00619172
CACTCAATTACAGACTGGAACAAAAACC	TCAATT		1	5.26815e-05	Fold 5		35	0.0364204		258	0.00962327
CACTCAATGACAGACTGGAACAAAAACC	TCAATG		226	0.011906	Fold 12		14	0.0145682		46	0.00171578
CACTCAATCACAGACTGGAACAAAAACC	TCAATC		0	0	Fold 3		2	0.00208117		79	0.00294666
CACTCAAGAACAGACTGGAACAAAAACC	TCAAGA		0	0	Fold 19		3	0.00312175		22	0.000820589
CACTCAAGTACAGACTGGAACAAAAACC	TCAAGT		0	0	Fold 2		13	0.0135276		210	0.0078329
CACTCAAGGACAGACTGGAACAAAAACC	TCAAGG		0	0	Fold 7		1	0.00104058		59	0.00220067
CACTCAAGCACAGACTGGAACAAAAACC	TCAAGC		3	0.000158044	Fold 6		0	0		76	0.00283476
CACTCAACAACAGACTGGAACAAAAACC	TCAACA		0	0	Fold 17		0	0		1	3.72995e-05
CACTCAACTACAGACTGGAACAAAAACC	TCAACT		0	0	Fold 5		6	0.0062435		41	0.00152928
CACTCAACGACAGACTGGAACAAAAACC	TCAACG		0	0	Fold 14		0	0		0	0
CACTCAACCACAGACTGGAACAAAAACC	TCAACC		0	0	Fold 12		0	0		7	0.000261097
CACTCATAAACAGACTGGAACAAAAACC	TCATAA		0	0	Fold 18		0	0		5	0.000186498
CACTCATATACAGACTGGAACAAAAACC	TCATAT		0	0	Fold 15		0	0		3	0.000111899
CACTCATAGACAGACTGGAACAAAAACC	TCATAG		0	0	Fold 8		0	0		0	0
CACTCATACACAGACTGGAACAAAAACC	TCATAC		0	0	Fold 5		0	0		40	0.00149198
CACTCATTAACAGACTGGAACAAAAACC	TCATTA		0	0	Fold 10		0	0		3	0.000111899
CACTCATTTACAGACTGGAACAAAAACC	TCATTT		0	0	Fold 15		0	0		2	7.4599e-05
CACTCATTGACAGACTGGAACAAAAACC	TCATTG		0	0	Fold 13		0	0		0	0
CACTCATTCACAGACTGGAACAAAAACC	TCATTC		0	0	Fold 8		0	0		0	0
CACTCATGAACAGACTGGAACAAAAACC	TCATGA		0	0	Fold 18		4	0.00416233		35	0.00130548
CACTCATGTACAGACTGGAACAAAAACC	TCATGT		0	0	Fold 11		0	0		3	0.000111899
CACTCATGGACAGACTGGAACAAAAACC	TCATGG		0	0	Fold 16		0	0		0	0
CACTCATGCACAGACTGGAACAAAAACC	TCATGC		0	0	Fold 12		0	0		0	0
CACTCATCAACAGACTGGAACAAAAACC	TCATCA		0	0	Fold 0		0	0		1	3.72995e-05
CACTCATCTACAGACTGGAACAAAAACC	TCATCT		1	5.26815e-05	Fold 16		0	0		134	0.00499814
CACTCATCGACAGACTGGAACAAAAACC	TCATCG		0	0	Fold 18		0	0		0	0
CACTCATCCACAGACTGGAACAAAAACC	TCATCC		0	0	Fold 6		0	0		0	0
CACTCAGAAACAGACTGGAACAAAAACC	TCAGAA		0	0	Fold 0		3	0.00312175		17	0.000634092
CACTCAGATACAGACTGGAACAAAAACC	TCAGAT		1	5.26815e-05	Fold 19		36	0.037461		340	0.0126818
CACTCAGAGACAGACTGGAACAAAAACC	TCAGAG		0	0	Fold 4		0	0		4	0.000149198
CACTCAGACACAGACTGGAACAAAAACC	TCAGAC		1	5.26815e-05	Fold 11		2	0.00208117		151	0.00563223
CACTCAGTAACAGACTGGAACAAAAACC	TCAGTA		2	0.000105363	Fold 3		4	0.00416233		133	0.00496084
CACTCAGTTACAGACTGGAACAAAAACC	TCAGTT		456	0.0240228	Fold 3		30	0.0312175		517	0.0192838
CACTCAGTGACAGACTGGAACAAAAACC	TCAGTG		2	0.000105363	Fold 4		0	0		19	0.000708691
CACTCAGTCACAGACTGGAACAAAAACC	TCAGTC		2	0.000105363	Fold 3		7	0.00728408		41	0.00152928
CACTCAGGAACAGACTGGAACAAAAACC	TCAGGA		1	5.26815e-05	Fold 4		1	0.00104058		10	0.000372995
CACTCAGGTACAGACTGGAACAAAAACC	TCAGGT		2	0.000105363	Fold 16		12	0.012487		368	0.0137262
CACTCAGGGACAGACTGGAACAAAAACC	TCAGGG		0	0	Fold 14		0	0		61	0.00227527
CACTCAGGCACAGACTGGAACAAAAACC	TCAGGC		0	0	Fold 14		1	0.00104058		78	0.00290936
CACTCAGCAACAGACTGGAACAAAAACC	TCAGCA		0	0	Fold 17		2	0.00208117		79	0.00294666
CACTCAGCTACAGACTGGAACAAAAACC	TCAGCT		78	0.00410916	Fold 19		5	0.00520291		131	0.00488624
CACTCAGCGACAGACTGGAACAAAAACC	TCAGCG		0	0	Fold 3		0	0		0	0
CACTCAGCCACAGACTGGAACAAAAACC	TCAGCC		0	0	Fold 18		0	0		3	0.000111899
CACTCACAAACAGACTGGAACAAAAACC	TCACAA		0	0	Fold 17		0	0		3	0.000111899
CACTCACATACAGACTGGAACAAAAACC	TCACAT		0	0	Fold 6		7	0.00728408		128	0.00477434
CACTCACAGACAGACTGGAACAAAAACC	TCACAG		0	0	Fold 4		0	0		0	0
CACTCACACACAGACTGGAACAAAAACC	TCACAC		0	0	Fold 6		0	0		0	0
CACTCACTAACAGACTGGAACAAAAACC	TCACTA		4	0.000210726	Fold 13		0	0		2	7.4599e-05
CACTCACTTACAGACTGGAACAAAAACC	TCACTT		0	0	Fold 18		13	0.0135276		45	0.00167848
CACTCACTGACAGACTGGAACAAAAACC	TCACTG		0	0	Fold 2		0	0		1	3.72995e-05
CACTCACTCACAGACTGGAACAAAAACC	TCACTC		0	0	Fold 15		0	0		18	0.000671391
CACTCACGAACAGACTGGAACAAAAACC	TCACGA		1	5.26815e-05	Fold 14		0	0		11	0.000410295
CACTCACGTACAGACTGGAACAAAAACC	TCACGT		1	5.26815e-05	Fold 13		0	0		2	7.4599e-05
CACTCACGGACAGACTGGAACAAAAACC	TCACGG		0	0	Fold 11		0	0		0	0
CACTCACGCACAGACTGGAACAAAAACC	TCACGC		0	0	Fold 11		0	0		0	0
CACTCACCAACAGACTGGAACAAAAACC	TCACCA		1	5.26815e-05	Fold 4		0	0		0	0
CACTCACCTACAGACTGGAACAAAAACC	TCACCT		0	0	Fold 9		0	0		3	0.000111899
CACTCACCGACAGACTGGAACAAAAACC	TCACCG		0	0	Fold 2		0	0		0	0
CACTCACCCACAGACTGGAACAAAAACC	TCACCC		0	0	Fold 19		0	0		20	0.00074599
CACTCTAAAACAGACTGGAACAAAAACC	TCTAAA		440	0.0231799	Fold 12		17	0.0176899		347	0.0129429
CACTCTAATACAGACTGGAACAAAAACC	TCTAAT		1162	0.0612159	Fold 13		74	0.0770031		2204	0.0822081
CACTCTAAGACAGACTGGAACAAAAACC	TCTAAG		81	0.0042672	Fold 14		10	0.0104058		357	0.0133159
CACTCTAACACAGACTGGAACAAAAACC	TCTAAC		374	0.0197029	Fold 10		33	0.0343392		1018	0.0379709
CACTCTATAACAGACTGGAACAAAAACC	TCTATA		366	0.0192814	Fold 0		23	0.0239334		443	0.0165237
CACTCTATTACAGACTGGAACAAAAACC	TCTATT		12	0.000632178	Fold 0		64	0.0665973		1266	0.0472212
CACTCTATGACAGACTGGAACAAAAACC	TCTATG		3	0.000158044	Fold 13		13	0.0135276		252	0.00939948
CACTCTATCACAGACTGGAACAAAAACC	TCTATC		228	0.0120114	Fold 12		21	0.0218522		407	0.0151809
CACTCTAGAACAGACTGGAACAAAAACC	TCTAGA		210	0.0110631	Fold 17		16	0.0166493		425	0.0158523
CACTCTAGTACAGACTGGAACAAAAACC	TCTAGT		807	0.042514	Fold 4		28	0.0291363		868	0.032376
CACTCTAGGACAGACTGGAACAAAAACC	TCTAGG		4	0.000210726	Fold 3		0	0		11	0.000410295
CACTCTAGCACAGACTGGAACAAAAACC	TCTAGC		473	0.0249183	Fold 1		6	0.0062435		113	0.00421485
CACTCTACAACAGACTGGAACAAAAACC	TCTACA		450	0.0237067	Fold 9		4	0.00416233		252	0.00939948
CACTCTACTACAGACTGGAACAAAAACC	TCTACT		1037	0.0546307	Fold 16		24	0.024974		897	0.0334577
CACTCTACGACAGACTGGAACAAAAACC	TCTACG		0	0	Fold 13		11	0.0114464		87	0.00324506
CACTCTACCACAGACTGGAACAAAAACC	TCTACC		1	5.26815e-05	Fold 13		4	0.00416233		16	0.000596792
CACTCTTAAACAGACTGGAACAAAAACC	TCTTAA		5	0.000263407	Fold 10		4	0.00416233		61	0.00227527
CACTCTTATACAGACTGGAACAAAAACC	TCTTAT		5	0.000263407	Fold 11		1	0.00104058		207	0.007721
CACTCTTAGACAGACTGGAACAAAAACC	TCTTAG		177	0.00932462	Fold 4		12	0.012487		63	0.00234987
CACTCTTACACAGACTGGAACAAAAACC	TCTTAC		1	5.26815e-05	Fold 6		2	0.00208117		13	0.000484894
CACTCTTTAACAGACTGGAACAAAAACC	TCTTTA		391	0.0205985	Fold 0		2	0.00208117		155	0.00578142
CACTCTTTTACAGACTGGAACAAAAACC	TCTTTT		4	0.000210726	Fold 6		37	0.0385016		625	0.0233122
CACTCTTTGACAGACTGGAACAAAAACC	TCTTTG		3	0.000158044	Fold 19		0	0		33	0.00123088
CACTCTTTCACAGACTGGAACAAAAACC	TCTTTC		0	0	Fold 4		1	0.00104058		22	0.000820589
CACTCTTGAACAGACTGGAACAAAAACC	TCTTGA		0	0	Fold 8		22	0.0228928		324	0.012085
CACTCTTGTACAGACTGGAACAAAAACC	TCTTGT		540	0.028448	Fold 0		12	0.012487		139	0.00518463
CACTCTTGGACAGACTGGAACAAAAACC	TCTTGG		0	0	Fold 15		3	0.00312175		34	0.00126818
CACTCTTGCACAGACTGGAACAAAAACC	TCTTGC		1	5.26815e-05	Fold 10		4	0.00416233		106	0.00395375
CACTCTTCAACAGACTGGAACAAAAACC	TCTTCA		28	0.00147508	Fold 2		0	0		180	0.00671391
CACTCTTCTACAGACTGGAACAAAAACC	TCTTCT		0	0	Fold 15		4	0.00416233		28	0.00104439
CACTCTTCGACAGACTGGAACAAAAACC	TCTTCG		2	0.000105363	Fold 11		5	0.00520291		80	0.00298396
CACTCTTCCACAGACTGGAACAAAAACC	TCTTCC		1	5.26815e-05	Fold 0		3	0.00312175		31	0.00115628
CACTCTGAAACAGACTGGAACAAAAACC	TCTGAA		14	0.000737541	Fold 15		21	0.0218522		1464	0.0546065
CACTCTGATACAGACTGGAACAAAAACC	TCTGAT		5289	0.278632	Fold 9		166	0.172737		4478	0.167027
CACTCTGAGACAGACTGGAACAAAAACC	TCTGAG		556	0.0292909	Fold 13		24	0.024974		174	0.00649012
CACTCTGACACAGACTGGAACAAAAACC	TCTGAC		657	0.0346117	Fold 11		95	0.0988554		2239	0.0835136
CACTCTGTAACAGACTGGAACAAAAACC	TCTGTA		954	0.0502581	Fold 19		37	0.0385016		1084	0.0404327
CACTCTGTTACAGACTGGAACAAAAACC	TCTGTT		3935	0.207302	Fold 19		193	0.200832		4396	0.163969
CACTCTGTGACAGACTGGAACAAAAACC	TCTGTG		505	0.0266042	Fold 12		13	0.0135276		697	0.0259978
CACTCTGTCACAGACTGGAACAAAAACC	TCTGTC		1151	0.0606364	Fold 17		22	0.0228928		587	0.0218948
CACTCTGGAACAGACTGGAACAAAAACC	TCTGGA		308	0.0162259	Fold 0		11	0.0114464		61	0.00227527
CACTCTGGTACAGACTGGAACAAAAACC	TCTGGT		1716	0.0904014	Fold 13		54	0.0561915		1352	0.0504289
CACTCTGGGACAGACTGGAACAAAAACC	TCTGGG		1	5.26815e-05	Fold 4		22	0.0228928		227	0.00846699
CACTCTGGCACAGACTGGAACAAAAACC	TCTGGC		418	0.0220209	Fold 18		3	0.00312175		130	0.00484894
CACTCTGCAACAGACTGGAACAAAAACC	TCTGCA		4	0.000210726	Fold 15		15	0.0156087		628	0.0234241
CACTCTGCTACAGACTGGAACAAAAACC	TCTGCT		2242	0.118112	Fold 16		90	0.0936524		1819	0.0678478
CACTCTGCGACAGACTGGAACAAAAACC	TCTGCG		0	0	Fold 10		15	0.0156087		225	0.00839239
CACTCTGCCACAGACTGGAACAAAAACC	TCTGCC		39	0.00205458	Fold 15		3	0.00312175		32	0.00119358
CACTCTCAAACAGACTGGAACAAAAACC	TCTCAA		1	5.26815e-05	Fold 6		9	0.00936524		206	0.0076837
CACTCTCATACAGACTGGAACAAAAACC	TCTCAT		544	0.0286587	Fold 6		25	0.0260146		300	0.0111899
CACTCTCAGACAGACTGGAACAAAAACC	TCTCAG		1	5.26815e-05	Fold 10		6	0.0062435		160	0.00596792
CACTCTCACACAGACTGGAACAAAAACC	TCTCAC		1	5.26815e-05	Fold 19		12	0.012487		325	0.0121223
CACTCTCTAACAGACTGGAACAAAAACC	TCTCTA		2	0.000105363	Fold 4		21	0.0218522		197	0.007348
CACTCTCTTACAGACTGGAACAAAAACC	TCTCTT		319	0.0168054	Fold 19		1	0.00104058		326	0.0121596
CACTCTCTGACAGACTGGAACAAAAACC	TCTCTG		2	0.000105363	Fold 12		1	0.00104058		66	0.00246177
CACTCTCTCACAGACTGGAACAAAAACC	TCTCTC		1	5.26815e-05	Fold 15		8	0.00832466		191	0.00712421
CACTCTCGAACAGACTGGAACAAAAACC	TCTCGA		1	5.26815e-05	Fold 7		0	0		150	0.00559493
CACTCTCGTACAGACTGGAACAAAAACC	TCTCGT		5	0.000263407	Fold 9		17	0.0176899		405	0.0151063
CACTCTCGGACAGACTGGAACAAAAACC	TCTCGG		0	0	Fold 2		9	0.00936524		29	0.00108169
CACTCTCGCACAGACTGGAACAAAAACC	TCTCGC		68	0.00358234	Fold 19		2	0.00208117		27	0.00100709
CACTCTCCAACAGACTGGAACAAAAACC	TCTCCA		0	0	Fold 10		3	0.00312175		37	0.00138008
CACTCTCCTACAGACTGGAACAAAAACC	TCTCCT		223	0.011748	Fold 19		4	0.00416233		56	0.00208877
CACTCTCCGACAGACTGGAACAAAAACC	TCTCCG		315	0.0165947	Fold 18		7	0.00728408		23	0.000857889
CACTCTCCCACAGACTGGAACAAAAACC	TCTCCC		0	0	Fold 14		0	0		30	0.00111899
CACTCGAAAACAGACTGGAACAAAAACC	TCGAAA		0	0	Fold 18		0	0		0	0
CACTCGAATACAGACTGGAACAAAAACC	TCGAAT		0	0	Fold 0		0	0		61	0.00227527
CACTCGAAGACAGACTGGAACAAAAACC	TCGAAG		0	0	Fold 12		0	0		0	0
CACTCGAACACAGACTGGAACAAAAACC	TCGAAC		0	0	Fold 19		0	0		0	0
CACTCGATAACAGACTGGAACAAAAACC	TCGATA		0	0	Fold 11		1	0.00104058		26	0.000969787
CACTCGATTACAGACTGGAACAAAAACC	TCGATT		0	0	Fold 17		4	0.00416233		35	0.00130548
CACTCGATGACAGACTGGAACAAAAACC	TCGATG		0	0	Fold 16		1	0.00104058		12	0.000447594
CACTCGATCACAGACTGGAACAAAAACC	TCGATC		0	0	Fold 13		0	0		0	0
CACTCGAGAACAGACTGGAACAAAAACC	TCGAGA		0	0	Fold 2		0	0		1	3.72995e-05
CACTCGAGTACAGACTGGAACAAAAACC	TCGAGT		0	0	Fold 16		2	0.00208117		98	0.00365535
CACTCGAGGACAGACTGGAACAAAAACC	TCGAGG		1	5.26815e-05	Fold 5		0	0		0	0
CACTCGAGCACAGACTGGAACAAAAACC	TCGAGC		0	0	Fold 18		0	0		2	7.4599e-05
CACTCGACAACAGACTGGAACAAAAACC	TCGACA		0	0	Fold 1		0	0		0	0
CACTCGACTACAGACTGGAACAAAAACC	TCGACT		1	5.26815e-05	Fold 16		4	0.00416233		33	0.00123088
CACTCGACGACAGACTGGAACAAAAACC	TCGACG		0	0	Fold 6		0	0		0	0
CACTCGACCACAGACTGGAACAAAAACC	TCGACC		0	0	Fold 7		0	0		54	0.00201417
CACTCGTAAACAGACTGGAACAAAAACC	TCGTAA		0	0	Fold 13		0	0		0	0
CACTCGTATACAGACTGGAACAAAAACC	TCGTAT		3	0.000158044	Fold 0		0	0		0	0
CACTCGTAGACAGACTGGAACAAAAACC	TCGTAG		0	0	Fold 5		0	0		0	0
CACTCGTACACAGACTGGAACAAAAACC	TCGTAC		0	0	Fold 10		2	0.00208117		23	0.000857889
CACTCGTTAACAGACTGGAACAAAAACC	TCGTTA		0	0	Fold 3		0	0		0	0
CACTCGTTTACAGACTGGAACAAAAACC	TCGTTT		0	0	Fold 1		0	0		1	3.72995e-05
CACTCGTTGACAGACTGGAACAAAAACC	TCGTTG		0	0	Fold 9		0	0		0	0
CACTCGTTCACAGACTGGAACAAAAACC	TCGTTC		0	0	Fold 4		0	0		0	0
CACTCGTGAACAGACTGGAACAAAAACC	TCGTGA		0	0	Fold 2		0	0		1	3.72995e-05
CACTCGTGTACAGACTGGAACAAAAACC	TCGTGT		0	0	Fold 16		33	0.0343392		59	0.00220067
CACTCGTGGACAGACTGGAACAAAAACC	TCGTGG		0	0	Fold 3		0	0		0	0
CACTCGTGCACAGACTGGAACAAAAACC	TCGTGC		0	0	Fold 8		0	0		1	3.72995e-05
CACTCGTCAACAGACTGGAACAAAAACC	TCGTCA		0	0	Fold 3		0	0		0	0
CACTCGTCTACAGACTGGAACAAAAACC	TCGTCT		0	0	Fold 14		0	0		1	3.72995e-05
CACTCGTCGACAGACTGGAACAAAAACC	TCGTCG		0	0	Fold 6		0	0		0	0
CACTCGTCCACAGACTGGAACAAAAACC	TCGTCC		0	0	Fold 11		0	0		0	0
CACTCGGAAACAGACTGGAACAAAAACC	TCGGAA		0	0	Fold 15		0	0		0	0
CACTCGGATACAGACTGGAACAAAAACC	TCGGAT		0	0	Fold 3		6	0.0062435		44	0.00164118
CACTCGGAGACAGACTGGAACAAAAACC	TCGGAG		0	0	Fold 3		0	0		17	0.000634092
CACTCGGACACAGACTGGAACAAAAACC	TCGGAC		0	0	Fold 10		0	0		0	0
CACTCGGTAACAGACTGGAACAAAAACC	TCGGTA		0	0	Fold 7		0	0		1	3.72995e-05
CACTCGGTTACAGACTGGAACAAAAACC	TCGGTT		1	5.26815e-05	Fold 11		9	0.00936524		106	0.00395375
CACTCGGTGACAGACTGGAACAAAAACC	TCGGTG		0	0	Fold 19		0	0		1	3.72995e-05
CACTCGGTCACAGACTGGAACAAAAACC	TCGGTC		0	0	Fold 5		0	0		1	3.72995e-05
CACTCGGGAACAGACTGGAACAAAAACC	TCGGGA		0	0	Fold 0		0	0		0	0
CACTCGGGTACAGACTGGAACAAAAACC	TCGGGT		1	5.26815e-05	Fold 0		6	0.0062435		148	0.00552033
CACTCGGGGACAGACTGGAACAAAAACC	TCGGGG		0	0	Fold 6		0	0		0	0
CACTCGGGCACAGACTGGAACAAAAACC	TCGGGC		0	0	Fold 0		2	0.00208117		23	0.000857889
CACTCGGCAACAGACTGGAACAAAAACC	TCGGCA		2	0.000105363	Fold 1		0	0		1	3.72995e-05
CACTCGGCTACAGACTGGAACAAAAACC	TCGGCT		0	0	Fold 13		0	0		14	0.000522193
CACTCGGCGACAGACTGGAACAAAAACC	TCGGCG		0	0	Fold 17		0	0		1	3.72995e-05
CACTCGGCCACAGACTGGAACAAAAACC	TCGGCC		0	0	Fold 8		0	0		0	0
CACTCGCAAACAGACTGGAACAAAAACC	TCGCAA		0	0	Fold 16		0	0		20	0.00074599
CACTCGCATACAGACTGGAACAAAAACC	TCGCAT		0	0	Fold 2		0	0		53	0.00197687
CACTCGCAGACAGACTGGAACAAAAACC	TCGCAG		0	0	Fold 12		0	0		0	0
CACTCGCACACAGACTGGAACAAAAACC	TCGCAC		0	0	Fold 10		0	0		0	0
CACTCGCTAACAGACTGGAACAAAAACC	TCGCTA		1	5.26815e-05	Fold 8		0	0		3	0.000111899
CACTCGCTTACAGACTGGAACAAAAACC	TCGCTT		1	5.26815e-05	Fold 4		0	0		2	7.4599e-05
CACTCGCTGACAGACTGGAACAAAAACC	TCGCTG		0	0	Fold 2		0	0		0	0
CACTCGCTCACAGACTGGAACAAAAACC	TCGCTC		0	0	Fold 17		0	0		0	0
CACTCGCGAACAGACTGGAACAAAAACC	TCGCGA		0	0	Fold 12		0	0		1	3.72995e-05
CACTCGCGTACAGACTGGAACAAAAACC	TCGCGT		0	0	Fold 16		0	0		1	3.72995e-05
CACTCGCGGACAGACTGGAACAAAAACC	TCGCGG		0	0	Fold 1		0	0		0	0
CACTCGCGCACAGACTGGAACAAAAACC	TCGCGC		0	0	Fold 4		0	0		0	0
CACTCGCCAACAGACTGGAACAAAAACC	TCGCCA		0	0	Fold 14		0	0		0	0
CACTCGCCTACAGACTGGAACAAAAACC	TCGCCT		0	0	Fold 11		0	0		1	3.72995e-05
CACTCGCCGACAGACTGGAACAAAAACC	TCGCCG		0	0	Fold 16		0	0		0	0
CACTCGCCCACAGACTGGAACAAAAACC	TCGCCC		0	0	Fold 16		0	0		2	7.4599e-05
CACTCCAAAACAGACTGGAACAAAAACC	TCCAAA		1	5.26815e-05	Fold 19		1	0.00104058		79	0.00294666
CACTCCAATACAGACTGGAACAAAAACC	TCCAAT		932	0.0490991	Fold 11		32	0.0332986		978	0.0364789
CACTCCAAGACAGACTGGAACAAAAACC	TCCAAG		1	5.26815e-05	Fold 18		0	0		1	3.72995e-05
CACTCCAACACAGACTGGAACAAAAACC	TCCAAC		0	0	Fold 10		0	0		102	0.00380455
CACTCCATAACAGACTGGAACAAAAACC	TCCATA		391	0.0205985	Fold 18		11	0.0114464		165	0.00615442
CACTCCATTACAGACTGGAACAAAAACC	TCCATT		352	0.0185439	Fold 18		17	0.0176899		671	0.025028
CACTCCATGACAGACTGGAACAAAAACC	TCCATG		346	0.0182278	Fold 11		10	0.0104058		62	0.00231257
CACTCCATCACAGACTGGAACAAAAACC	TCCATC		581	0.0306079	Fold 4		6	0.0062435		701	0.026147
CACTCCAGAACAGACTGGAACAAAAACC	TCCAGA		5	0.000263407	Fold 16		1	0.00104058		45	0.00167848
CACTCCAGTACAGACTGGAACAAAAACC	TCCAGT		221	0.0116426	Fold 1		8	0.00832466		259	0.00966057
CACTCCAGGACAGACTGGAACAAAAACC	TCCAGG		0	0	Fold 17		0	0		66	0.00246177
CACTCCAGCACAGACTGGAACAAAAACC	TCCAGC		0	0	Fold 12		0	0		34	0.00126818
CACTCCACAACAGACTGGAACAAAAACC	TCCACA		2	0.000105363	Fold 18		1	0.00104058		19	0.000708691
[truncated: 2,099 more rows]

## Sheet: Kfold Rotation Assignments
KFold Models Using iSeq1
H4S2 Sequence	Normalized_Readcount		Rotation 0	Rotation 1	Rotation 2	Rotation 3	Rotation 4	Rotation 5	Rotation 6	Rotation 7	Rotation 8	Rotation 9	Rotation 10	Rotation 11	Rotation 12	Rotation 13	Rotation 14	Rotation 15	Rotation 16	Rotation 17	Rotation 18	Rotation 19
AAAAAA	0.000105363		Train	Train	Train	Train	Train	Train	Train	Train	Train	Train	Train	Train	Train	Validation	Test	Train	Train	Train	Train	Train
AAAAAT	0.000632178		Train	Validation	Test	Train	Train	Train	Train	Train	Train	Train	Train	Train	Train	Train	Train	Train	Train	Train	Train	Train
AAAAAG	0.00279212		Train	Train	Validation	Test	Train	Train	Train	Train	Train	Train	Train	Train	Train	Train	Train	Train	Train	Train	Train	Train
AAAAAC	0.000105363		Train	Train	Train	Train	Train	Train	Train	Train	Train	Train	Train	Train	Train	Validation	Test	Train	Train	Train	Train	Train
AAAATA	0.000158044		Train	Train	Train	Train	Train	Train	Train	Train	Train	Train	Train	Train	Train	Train	Train	Train	Train	Validation	Test	Train
AAAATT	0.000158044		Train	Train	Train	Train	Train	Train	Train	Train	Train	Train	Train	Train	Train	Train	Train	Validation	Test	Train	Train	Train
AAAATG	0.000158044		Train	Train	Train	Train	Train	Train	Train	Train	Validation	Test	Train	Train	Train	Train	Train	Train	Train	Train	Train	Train
AAAATC	0.000105363		Train	Train	Train	Train	Train	Train	Validation	Test	Train	Train	Train	Train	Train	Train	Train	Train	Train	Train	Train	Train
AAAAGA	0.000105363		Train	Train	Train	Train	Train	Train	Train	Train	Train	Train	Train	Train	Validation	Test	Train	Train	Train	Train	Train	Train
AAAAGT	0.000632178		Train	Train	Train	Train	Train	Train	Train	Train	Train	Train	Validation	Test	Train	Train	Train	Train	Train	Train	Train	Train
AAAAGG	5.26815e-05		Train	Train	Train	Train	Train	Train	Train	Train	Train	Train	Validation	Test	Train	Train	Train	Train	Train	Train	Train	Train
AAAAGC	5.26815e-05		Train	Train	Train	Train	Train	Train	Train	Train	Train	Train	Train	Train	Train	Train	Train	Train	Validation	Test	Train	Train
AAAACA	0.000105363		Train	Train	Train	Train	Validation	Test	Train	Train	Train	Train	Train	Train	Train	Train	Train	Train	Train	Train	Train	Train
AAAACT	5.26815e-05		Train	Train	Train	Train	Train	Train	Train	Train	Train	Train	Train	Train	Train	Train	Train	Train	Validation	Test	Train	Train
AAAACG	0		Test	Train	Train	Train	Train	Train	Train	Train	Train	Train	Train	Train	Train	Train	Train	Train	Train	Train	Train	Validation
AAAACC	0.0167527		Train	Train	Train	Train	Train	Train	Train	Train	Validation	Test	Train	Train	Train	Train	Train	Train	Train	Train	Train	Train
AAATAA	0		Train	Train	Train	Train	Train	Train	Train	Train	Train	Train	Train	Train	Validation	Test	Train	Train	Train	Train	Train	Train
AAATAT	0.0187546		Test	Train	Train	Train	Train	Train	Train	Train	Train	Train	Train	Train	Train	Train	Train	Train	Train	Train	Train	Validation
AAATAG	5.26815e-05		Train	Validation	Test	Train	Train	Train	Train	Train	Train	Train	Train	Train	Train	Train	Train	Train	Train	Train	Train	Train
AAATAC	5.26815e-05		Train	Train	Train	Train	Train	Train	Train	Train	Train	Train	Train	Train	Train	Train	Train	Validation	Test	Train	Train	Train
AAATTA	0		Train	Train	Train	Train	Train	Train	Train	Train	Train	Train	Train	Train	Train	Validation	Test	Train	Train	Train	Train	Train
AAATTT	5.26815e-05		Train	Train	Train	Train	Train	Train	Train	Train	Train	Train	Validation	Test	Train	Train	Train	Train	Train	Train	Train	Train
AAATTG	0		Train	Train	Train	Train	Train	Train	Train	Train	Train	Validation	Test	Train	Train	Train	Train	Train	Train	Train	Train	Train
AAATTC	0		Train	Train	Train	Train	Train	Train	Train	Train	Train	Validation	Test	Train	Train	Train	Train	Train	Train	Train	Train	Train
AAATGA	0		Train	Train	Train	Train	Train	Train	Train	Train	Train	Train	Train	Validation	Test	Train	Train	Train	Train	Train	Train	Train
AAATGT	5.26815e-05		Train	Validation	Test	Train	Train	Train	Train	Train	Train	Train	Train	Train	Train	Train	Train	Train	Train	Train	Train	Train
AAATGG	0		Train	Train	Train	Train	Train	Validation	Test	Train	Train	Train	Train	Train	Train	Train	Train	Train	Train	Train	Train	Train
AAATGC	0.00295016		Train	Train	Train	Train	Validation	Test	Train	Train	Train	Train	Train	Train	Train	Train	Train	Train	Train	Train	Train	Train
AAATCA	0.000105363		Train	Train	Train	Train	Train	Train	Train	Validation	Test	Train	Train	Train	Train	Train	Train	Train	Train	Train	Train	Train
AAATCT	0		Train	Train	Train	Train	Train	Train	Train	Train	Train	Train	Train	Train	Train	Train	Train	Validation	Test	Train	Train	Train
AAATCG	0		Test	Train	Train	Train	Train	Train	Train	Train	Train	Train	Train	Train	Train	Train	Train	Train	Train	Train	Train	Validation
AAATCC	0		Train	Train	Train	Validation	Test	Train	Train	Train	Train	Train	Train	Train	Train	Train	Train	Train	Train	Train	Train	Train
AAAGAA	0.00305553		Train	Train	Train	Train	Train	Train	Train	Train	Train	Train	Train	Train	Train	Train	Train	Validation	Test	Train	Train	Train
AAAGAT	0.0170688		Train	Validation	Test	Train	Train	Train	Train	Train	Train	Train	Train	Train	Train	Train	Train	Train	Train	Train	Train	Train
AAAGAG	5.26815e-05		Train	Train	Train	Train	Train	Train	Train	Train	Train	Train	Train	Train	Train	Train	Validation	Test	Train	Train	Train	Train
AAAGAC	0.00205458		Validation	Test	Train	Train	Train	Train	Train	Train	Train	Train	Train	Train	Train	Train	Train	Train	Train	Train	Train	Train
AAAGTA	0.029607		Train	Validation	Test	Train	Train	Train	Train	Train	Train	Train	Train	Train	Train	Train	Train	Train	Train	Train	Train	Train
AAAGTT	0.0139079		Train	Train	Train	Train	Train	Train	Train	Train	Train	Train	Train	Train	Train	Train	Train	Train	Train	Validation	Test	Train
AAAGTG	0.000105363		Train	Train	Train	Train	Train	Train	Train	Train	Train	Train	Train	Train	Train	Validation	Test	Train	Train	Train	Train	Train
AAAGTC	0.000105363		Validation	Test	Train	Train	Train	Train	Train	Train	Train	Train	Train	Train	Train	Train	Train	Train	Train	Train	Train	Train
AAAGGA	5.26815e-05		Train	Train	Train	Train	Train	Train	Train	Train	Train	Train	Train	Train	Train	Train	Train	Train	Validation	Test	Train	Train
AAAGGT	0.000737541		Test	Train	Train	Train	Train	Train	Train	Train	Train	Train	Train	Train	Train	Train	Train	Train	Train	Train	Train	Validation
AAAGGG	0		Test	Train	Train	Train	Train	Train	Train	Train	Train	Train	Train	Train	Train	Train	Train	Train	Train	Train	Train	Validation
AAAGGC	0		Train	Train	Train	Train	Train	Train	Train	Train	Train	Train	Train	Validation	Test	Train	Train	Train	Train	Train	Train	Train
AAAGCA	0.027289		Train	Train	Train	Train	Train	Train	Train	Train	Train	Validation	Test	Train	Train	Train	Train	Train	Train	Train	Train	Train
AAAGCT	0.000210726		Train	Train	Train	Train	Train	Train	Train	Train	Train	Train	Validation	Test	Train	Train	Train	Train	Train	Train	Train	Train
AAAGCG	0.00126436		Train	Train	Train	Train	Train	Train	Train	Train	Train	Train	Train	Train	Train	Train	Train	Validation	Test	Train	Train	Train
AAAGCC	0		Train	Train	Train	Train	Train	Train	Train	Train	Train	Train	Train	Validation	Test	Train	Train	Train	Train	Train	Train	Train
AAACAA	0.000105363		Train	Train	Train	Validation	Test	Train	Train	Train	Train	Train	Train	Train	Train	Train	Train	Train	Train	Train	Train	Train
AAACAT	0.0260773		Train	Train	Train	Train	Train	Validation	Test	Train	Train	Train	Train	Train	Train	Train	Train	Train	Train	Train	Train	Train
AAACAG	0.000158044		Train	Train	Train	Train	Train	Train	Train	Train	Train	Validation	Test	Train	Train	Train	Train	Train	Train	Train	Train	Train
AAACAC	5.26815e-05		Train	Train	Validation	Test	Train	Train	Train	Train	Train	Train	Train	Train	Train	Train	Train	Train	Train	Train	Train	Train
AAACTA	0.000105363		Train	Train	Validation	Test	Train	Train	Train	Train	Train	Train	Train	Train	Train	Train	Train	Train	Train	Train	Train	Train
AAACTT	0.0118007		Validation	Test	Train	Train	Train	Train	Train	Train	Train	Train	Train	Train	Train	Train	Train	Train	Train	Train	Train	Train
AAACTG	0		Train	Train	Train	Train	Train	Train	Train	Train	Train	Train	Train	Train	Train	Train	Train	Train	Validation	Test	Train	Train
AAACTC	0.000105363		Train	Train	Train	Train	Train	Train	Train	Train	Train	Train	Train	Train	Train	Train	Train	Train	Train	Validation	Test	Train
AAACGA	0		Train	Train	Train	Train	Train	Train	Train	Validation	Test	Train	Train	Train	Train	Train	Train	Train	Train	Train	Train	Train
AAACGT	0.000105363		Train	Train	Train	Train	Train	Train	Train	Train	Train	Train	Validation	Test	Train	Train	Train	Train	Train	Train	Train	Train
AAACGG	0.0156464		Validation	Test	Train	Train	Train	Train	Train	Train	Train	Train	Train	Train	Train	Train	Train	Train	Train	Train	Train	Train
AAACGC	0		Train	Train	Train	Train	Train	Train	Train	Train	Train	Train	Train	Train	Validation	Test	Train	Train	Train	Train	Train	Train
AAACCA	0.0183332		Train	Train	Train	Train	Train	Train	Train	Train	Train	Train	Train	Train	Validation	Test	Train	Train	Train	Train	Train	Train
AAACCT	0		Train	Train	Train	Train	Train	Train	Train	Train	Train	Validation	Test	Train	Train	Train	Train	Train	Train	Train	Train	Train
AAACCG	0		Train	Train	Train	Train	Train	Train	Train	Train	Train	Validation	Test	Train	Train	Train	Train	Train	Train	Train	Train	Train
AAACCC	0.00874513		Train	Train	Train	Train	Validation	Test	Train	Train	Train	Train	Train	Train	Train	Train	Train	Train	Train	Train	Train	Train
AATAAA	0.149036		Train	Train	Train	Train	Train	Train	Train	Train	Train	Train	Validation	Test	Train	Train	Train	Train	Train	Train	Train	Train
AATAAT	0.229691		Train	Train	Train	Train	Train	Train	Train	Validation	Test	Train	Train	Train	Train	Train	Train	Train	Train	Train	Train	Train
AATAAG	0.0407228		Validation	Test	Train	Train	Train	Train	Train	Train	Train	Train	Train	Train	Train	Train	Train	Train	Train	Train	Train	Train
AATAAC	0.0359815		Test	Train	Train	Train	Train	Train	Train	Train	Train	Train	Train	Train	Train	Train	Train	Train	Train	Train	Train	Validation
AATATA	0.11769		Train	Train	Train	Validation	Test	Train	Train	Train	Train	Train	Train	Train	Train	Train	Train	Train	Train	Train	Train	Train
AATATT	0.244126		Train	Train	Train	Train	Train	Train	Train	Train	Train	Train	Train	Train	Train	Train	Train	Train	Train	Train	Validation	Test
AATATG	0.049784		Train	Train	Train	Train	Train	Train	Train	Train	Validation	Test	Train	Train	Train	Train	Train	Train	Train	Train	Train	Train
AATATC	0.0802866		Train	Validation	Test	Train	Train	Train	Train	Train	Train	Train	Train	Train	Train	Train	Train	Train	Train	Train	Train	Train
AATAGA	0.0526815		Train	Train	Train	Train	Train	Train	Validation	Test	Train	Train	Train	Train	Train	Train	Train	Train	Train	Train	Train	Train
AATAGT	0.124486		Train	Train	Train	Train	Train	Validation	Test	Train	Train	Train	Train	Train	Train	Train	Train	Train	Train	Train	Train	Train
AATAGG	0.000158044		Train	Train	Train	Train	Train	Train	Train	Train	Train	Train	Train	Train	Train	Validation	Test	Train	Train	Train	Train	Train
AATAGC	0.048625		Train	Train	Train	Train	Train	Train	Train	Train	Train	Validation	Test	Train	Train	Train	Train	Train	Train	Train	Train	Train
AATACA	0.0205985		Train	Train	Train	Train	Train	Train	Train	Train	Train	Train	Train	Train	Train	Train	Train	Train	Train	Train	Validation	Test
AATACT	0.087662		Train	Train	Train	Train	Train	Validation	Test	Train	Train	Train	Train	Train	Train	Train	Train	Train	Train	Train	Train	Train
AATACG	0.000105363		Train	Train	Train	Train	Validation	Test	Train	Train	Train	Train	Train	Train	Train	Train	Train	Train	Train	Train	Train	Train
AATACC	0.0022653		Train	Train	Train	Train	Train	Train	Train	Train	Train	Train	Train	Train	Train	Validation	Test	Train	Train	Train	Train	Train
AATTAA	0.0540512		Train	Train	Validation	Test	Train	Train	Train	Train	Train	Train	Train	Train	Train	Train	Train	Train	Train	Train	Train	Train
AATTAT	0.0781266		Train	Train	Train	Train	Train	Train	Train	Train	Train	Train	Train	Train	Train	Train	Train	Train	Validation	Test	Train	Train
AATTAG	0.033084		Train	Train	Train	Train	Train	Train	Train	Train	Train	Train	Train	Train	Train	Train	Validation	Test	Train	Train	Train	Train
AATTAC	0.00942999		Train	Validation	Test	Train	Train	Train	Train	Train	Train	Train	Train	Train	Train	Train	Train	Train	Train	Train	Train	Train
AATTTA	0.0443051		Train	Train	Train	Train	Train	Train	Train	Train	Train	Validation	Test	Train	Train	Train	Train	Train	Train	Train	Train	Train
AATTTT	0.00136972		Train	Train	Train	Train	Train	Train	Train	Validation	Test	Train	Train	Train	Train	Train	Train	Train	Train	Train	Train	Train
AATTTG	0.000105363		Train	Train	Train	Train	Train	Train	Train	Train	Train	Train	Train	Train	Train	Validation	Test	Train	Train	Train	Train	Train
AATTTC	0.000316089		Train	Train	Train	Train	Train	Train	Train	Train	Train	Validation	Test	Train	Train	Train	Train	Train	Train	Train	Train	Train
AATTGA	0.0136972		Train	Train	Validation	Test	Train	Train	Train	Train	Train	Train	Train	Train	Train	Train	Train	Train	Train	Train	Train	Train
AATTGT	0.0660626		Train	Train	Train	Train	Train	Train	Train	Train	Train	Train	Train	Train	Train	Train	Train	Validation	Test	Train	Train	Train
AATTGG	5.26815e-05		Train	Train	Train	Train	Train	Train	Train	Train	Train	Train	Train	Train	Train	Train	Train	Train	Validation	Test	Train	Train
AATTGC	0.0285007		Train	Train	Train	Train	Train	Train	Train	Train	Train	Train	Validation	Test	Train	Train	Train	Train	Train	Train	Train	Train
AATTCA	0.0244442		Validation	Test	Train	Train	Train	Train	Train	Train	Train	Train	Train	Train	Train	Train	Train	Train	Train	Train	Train	Train
AATTCT	0.000579496		Train	Train	Train	Train	Train	Train	Train	Train	Train	Train	Train	Train	Train	Train	Validation	Test	Train	Train	Train	Train
AATTCG	0.000105363		Train	Train	Train	Train	Train	Train	Train	Train	Train	Train	Train	Train	Train	Train	Train	Train	Train	Train	Validation	Test
AATTCC	0.000158044		Test	Train	Train	Train	Train	Train	Train	Train	Train	Train	Train	Train	Train	Train	Train	Train	Train	Train	Train	Validation
AATGAA	0.226583		Train	Train	Validation	Test	Train	Train	Train	Train	Train	Train	Train	Train	Train	Train	Train	Train	Train	Train	Train	Train
AATGAT	0.440523		Train	Train	Train	Train	Train	Train	Train	Train	Train	Train	Train	Train	Train	Train	Train	Train	Validation	Test	Train	Train
AATGAG	0.0809714		Validation	Test	Train	Train	Train	Train	Train	Train	Train	Train	Train	Train	Train	Train	Train	Train	Train	Train	Train	Train
AATGAC	0.152566		Train	Train	Train	Train	Train	Train	Train	Train	Train	Train	Train	Train	Train	Train	Train	Train	Train	Validation	Test	Train
AATGTA	0.11906		Train	Train	Train	Train	Train	Train	Train	Train	Train	Train	Train	Train	Train	Train	Train	Train	Train	Validation	Test	Train
AATGTT	0.440681		Train	Train	Train	Train	Train	Train	Train	Train	Train	Train	Validation	Test	Train	Train	Train	Train	Train	Train	Train	Train
AATGTG	0.0882415		Train	Train	Train	Train	Train	Train	Train	Train	Train	Validation	Test	Train	Train	Train	Train	Train	Train	Train	Train	Train
AATGTC	0.163418		Train	Train	Train	Train	Train	Train	Train	Train	Train	Train	Train	Train	Train	Train	Train	Validation	Test	Train	Train	Train
AATGGA	0.0418291		Train	Validation	Test	Train	Train	Train	Train	Train	Train	Train	Train	Train	Train	Train	Train	Train	Train	Train	Train	Train
AATGGT	0.288853		Validation	Test	Train	Train	Train	Train	Train	Train	Train	Train	Train	Train	Train	Train	Train	Train	Train	Train	Train	Train
AATGGG	0.000790222		Validation	Test	Train	Train	Train	Train	Train	Train	Train	Train	Train	Train	Train	Train	Train	Train	Train	Train	Train	Train
AATGGC	0.033084		Train	Train	Train	Train	Train	Validation	Test	Train	Train	Train	Train	Train	Train	Train	Train	Train	Train	Train	Train	Train
AATGCA	0.072121		Train	Train	Train	Train	Train	Train	Train	Train	Train	Train	Train	Train	Train	Train	Train	Train	Train	Validation	Test	Train
AATGCT	0.266726		Test	Train	Train	Train	Train	Train	Train	Train	Train	Train	Train	Train	Train	Train	Train	Train	Train	Train	Train	Validation
AATGCG	0.0269729		Train	Train	Train	Train	Train	Train	Train	Train	Train	Train	Train	Train	Train	Train	Train	Train	Validation	Test	Train	Train
AATGCC	0.0902961		Train	Train	Train	Train	Train	Train	Train	Train	Train	Train	Train	Validation	Test	Train	Train	Train	Train	Train	Train	Train
AATCAA	0.0482036		Train	Train	Train	Train	Train	Train	Train	Train	Train	Train	Train	Train	Train	Validation	Test	Train	Train	Train	Train	Train
AATCAT	0.139026		Train	Train	Train	Train	Train	Train	Validation	Test	Train	Train	Train	Train	Train	Train	Train	Train	Train	Train	Train	Train
AATCAG	0.000316089		Train	Train	Train	Train	Train	Train	Train	Train	Train	Train	Train	Validation	Test	Train	Train	Train	Train	Train	Train	Train
AATCAC	0.007112		Train	Train	Validation	Test	Train	Train	Train	Train	Train	Train	Train	Train	Train	Train	Train	Train	Train	Train	Train	Train
AATCTA	0.0606891		Train	Train	Train	Train	Train	Train	Train	Train	Train	Validation	Test	Train	Train	Train	Train	Train	Train	Train	Train	Train
AATCTT	0.0822358		Train	Train	Train	Train	Train	Train	Train	Validation	Test	Train	Train	Train	Train	Train	Train	Train	Train	Train	Train	Train
AATCTG	0.000842904		Train	Train	Train	Train	Train	Train	Train	Train	Train	Train	Train	Validation	Test	Train	Train	Train	Train	Train	Train	Train
AATCTC	0.00590033		Train	Train	Train	Train	Train	Train	Train	Train	Train	Train	Train	Validation	Test	Train	Train	Train	Train	Train	Train	Train
AATCGA	0.0237067		Train	Train	Train	Train	Train	Train	Train	Train	Train	Train	Train	Train	Train	Train	Train	Train	Train	Validation	Test	Train
AATCGT	0.105152		Train	Train	Train	Train	Validation	Test	Train	Train	Train	Train	Train	Train	Train	Train	Train	Train	Train	Train	Train	Train
AATCGG	0.00948267		Train	Train	Train	Train	Train	Train	Train	Train	Train	Validation	Test	Train	Train	Train	Train	Train	Train	Train	Train	Train
AATCGC	0.014382		Train	Train	Train	Train	Train	Validation	Test	Train	Train	Train	Train	Train	Train	Train	Train	Train	Train	Train	Train	Train
AATCCA	0.0308714		Train	Train	Train	Train	Train	Train	Validation	Test	Train	Train	Train	Train	Train	Train	Train	Train	Train	Train	Train	Train
AATCCT	0.0166474		Train	Train	Train	Train	Train	Train	Train	Validation	Test	Train	Train	Train	Train	Train	Train	Train	Train	Train	Train	Train
AATCCG	0		Train	Train	Train	Train	Validation	Test	Train	Train	Train	Train	Train	Train	Train	Train	Train	Train	Train	Train	Train	Train
AATCCC	0		Train	Train	Train	Train	Train	Train	Train	Train	Train	Train	Validation	Test	Train	Train	Train	Train	Train	Train	Train	Train
AAGAAA	0		Test	Train	Train	Train	Train	Train	Train	Train	Train	Train	Train	Train	Train	Train	Train	Train	Train	Train	Train	Validation
AAGAAT	5.26815e-05		Train	Train	Train	Train	Validation	Test	Train	Train	Train	Train	Train	Train	Train	Train	Train	Train	Train	Train	Train	Train
AAGAAG	0		Train	Train	Train	Train	Train	Train	Train	Train	Train	Train	Train	Train	Validation	Test	Train	Train	Train	Train	Train	Train
AAGAAC	0		Train	Train	Train	Train	Train	Train	Train	Train	Train	Train	Train	Validation	Test	Train	Train	Train	Train	Train	Train	Train
AAGATA	0.000158044		Train	Train	Train	Validation	Test	Train	Train	Train	Train	Train	Train	Train	Train	Train	Train	Train	Train	Train	Train	Train
AAGATT	0		Train	Train	Train	Train	Train	Train	Train	Train	Train	Train	Validation	Test	Train	Train	Train	Train	Train	Train	Train	Train
AAGATG	0		Train	Train	Train	Train	Validation	Test	Train	Train	Train	Train	Train	Train	Train	Train	Train	Train	Train	Train	Train	Train
AAGATC	0		Train	Train	Train	Train	Train	Train	Train	Train	Train	Train	Train	Train	Train	Train	Train	Validation	Test	Train	Train	Train
AAGAGA	0		Train	Train	Train	Train	Train	Train	Train	Train	Train	Train	Train	Train	Train	Train	Train	Train	Train	Validation	Test	Train
AAGAGT	5.26815e-05		Train	Train	Train	Train	Train	Train	Validation	Test	Train	Train	Train	Train	Train	Train	Train	Train	Train	Train	Train	Train
AAGAGG	0		Train	Train	Train	Train	Train	Validation	Test	Train	Train	Train	Train	Train	Train	Train	Train	Train	Train	Train	Train	Train
AAGAGC	0		Train	Train	Train	Train	Validation	Test	Train	Train	Train	Train	Train	Train	Train	Train	Train	Train	Train	Train	Train	Train
AAGACA	0		Train	Train	Train	Validation	Test	Train	Train	Train	Train	Train	Train	Train	Train	Train	Train	Train	Train	Train	Train	Train
AAGACT	0		Train	Train	Validation	Test	Train	Train	Train	Train	Train	Train	Train	Train	Train	Train	Train	Train	Train	Train	Train	Train
AAGACG	0		Train	Train	Train	Train	Train	Train	Train	Train	Train	Train	Train	Train	Train	Train	Train	Train	Train	Validation	Test	Train
AAGACC	0		Train	Train	Validation	Test	Train	Train	Train	Train	Train	Train	Train	Train	Train	Train	Train	Train	Train	Train	Train	Train
AAGTAA	0		Train	Validation	Test	Train	Train	Train	Train	Train	Train	Train	Train	Train	Train	Train	Train	Train	Train	Train	Train	Train
AAGTAT	0		Train	Train	Train	Train	Train	Train	Validation	Test	Train	Train	Train	Train	Train	Train	Train	Train	Train	Train	Train	Train
AAGTAG	0		Train	Train	Train	Train	Validation	Test	Train	Train	Train	Train	Train	Train	Train	Train	Train	Train	Train	Train	Train	Train
AAGTAC	0		Train	Train	Train	Train	Train	Train	Train	Train	Train	Train	Train	Train	Train	Train	Train	Validation	Test	Train	Train	Train
AAGTTA	0		Train	Train	Train	Train	Train	Validation	Test	Train	Train	Train	Train	Train	Train	Train	Train	Train	Train	Train	Train	Train
AAGTTT	0		Train	Train	Train	Train	Validation	Test	Train	Train	Train	Train	Train	Train	Train	Train	Train	Train	Train	Train	Train	Train
AAGTTG	0		Train	Train	Train	Train	Train	Train	Validation	Test	Train	Train	Train	Train	Train	Train	Train	Train	Train	Train	Train	Train
AAGTTC	0		Train	Train	Validation	Test	Train	Train	Train	Train	Train	Train	Train	Train	Train	Train	Train	Train	Train	Train	Train	Train
AAGTGA	0		Train	Train	Train	Train	Train	Validation	Test	Train	Train	Train	Train	Train	Train	Train	Train	Train	Train	Train	Train	Train
AAGTGT	0		Train	Train	Train	Train	Train	Train	Train	Train	Train	Train	Train	Train	Train	Validation	Test	Train	Train	Train	Train	Train
AAGTGG	0		Train	Train	Train	Train	Train	Train	Validation	Test	Train	Train	Train	Train	Train	Train	Train	Train	Train	Train	Train	Train
AAGTGC	0		Test	Train	Train	Train	Train	Train	Train	Train	Train	Train	Train	Train	Train	Train	Train	Train	Train	Train	Train	Validation
AAGTCA	0		Train	Train	Train	Validation	Test	Train	Train	Train	Train	Train	Train	Train	Train	Train	Train	Train	Train	Train	Train	Train
AAGTCT	0		Train	Train	Train	Train	Train	Train	Train	Train	Train	Train	Validation	Test	Train	Train	Train	Train	Train	Train	Train	Train
AAGTCG	0		Train	Train	Train	Train	Train	Validation	Test	Train	Train	Train	Train	Train	Train	Train	Train	Train	Train	Train	Train	Train
AAGTCC	0		Train	Train	Train	Train	Train	Train	Train	Train	Train	Train	Validation	Test	Train	Train	Train	Train	Train	Train	Train	Train
AAGGAA	0		Test	Train	Train	Train	Train	Train	Train	Train	Train	Train	Train	Train	Train	Train	Train	Train	Train	Train	Train	Validation
AAGGAT	0.000158044		Train	Train	Train	Train	Train	Train	Train	Train	Train	Train	Train	Train	Train	Train	Train	Train	Train	Validation	Test	Train
AAGGAG	0		Train	Train	Train	Train	Train	Train	Train	Train	Train	Train	Train	Train	Train	Validation	Test	Train	Train	Train	Train	Train
AAGGAC	0		Train	Train	Train	Train	Train	Train	Train	Train	Train	Train	Validation	Test	Train	Train	Train	Train	Train	Train	Train	Train
AAGGTA	5.26815e-05		Train	Validation	Test	Train	Train	Train	Train	Train	Train	Train	Train	Train	Train	Train	Train	Train	Train	Train	Train	Train
AAGGTT	0.0155937		Train	Train	Train	Train	Train	Train	Train	Train	Train	Validation	Test	Train	Train	Train	Train	Train	Train	Train	Train	Train
AAGGTG	0.0145401		Train	Train	Train	Train	Train	Train	Train	Train	Train	Validation	Test	Train	Train	Train	Train	Train	Train	Train	Train	Train
AAGGTC	0		Train	Train	Train	Train	Train	Train	Train	Train	Train	Validation	Test	Train	Train	Train	Train	Train	Train	Train	Train	Train
AAGGGA	0		Train	Train	Train	Train	Train	Train	Validation	Test	Train	Train	Train	Train	Train	Train	Train	Train	Train	Train	Train	Train
AAGGGT	0.0212306		Train	Train	Train	Train	Train	Train	Train	Train	Train	Train	Validation	Test	Train	Train	Train	Train	Train	Train	Train	Train
AAGGGG	0		Train	Train	Train	Train	Train	Train	Train	Train	Train	Train	Train	Validation	Test	Train	Train	Train	Train	Train	Train	Train
AAGGGC	0		Train	Train	Train	Train	Train	Train	Train	Train	Train	Train	Train	Train	Train	Train	Train	Train	Train	Validation	Test	Train
AAGGCA	0		Train	Train	Train	Validation	Test	Train	Train	Train	Train	Train	Train	Train	Train	Train	Train	Train	Train	Train	Train	Train
AAGGCT	5.26815e-05		Train	Train	Train	Train	Train	Train	Train	Train	Train	Train	Train	Train	Train	Train	Train	Train	Train	Validation	Test	Train
AAGGCG	0		Train	Train	Train	Train	Train	Train	Train	Train	Train	Train	Validation	Test	Train	Train	Train	Train	Train	Train	Train	Train
AAGGCC	0		Train	Train	Train	Train	Train	Train	Train	Train	Train	Train	Train	Train	Train	Train	Train	Train	Train	Validation	Test	Train
AAGCAA	0		Train	Train	Train	Train	Train	Train	Train	Train	Train	Train	Train	Train	Train	Train	Train	Train	Train	Validation	Test	Train
AAGCAT	0.000421452		Train	Train	Train	Train	Train	Train	Train	Train	Train	Train	Train	Train	Train	Train	Train	Validation	Test	Train	Train	Train
AAGCAG	0		Train	Train	Train	Train	Train	Train	Validation	Test	Train	Train	Train	Train	Train	Train	Train	Train	Train	Train	Train	Train
AAGCAC	0		Train	Train	Train	Train	Train	Train	Train	Train	Train	Train	Train	Validation	Test	Train	Train	Train	Train	Train	Train	Train
AAGCTA	5.26815e-05		Train	Train	Train	Train	Train	Train	Train	Train	Train	Train	Train	Train	Train	Train	Train	Train	Train	Validation	Test	Train
AAGCTT	0		Train	Train	Train	Train	Train	Train	Train	Train	Train	Train	Train	Train	Train	Validation	Test	Train	Train	Train	Train	Train
AAGCTG	5.26815e-05		Train	Train	Train	Train	Train	Train	Train	Train	Train	Train	Train	Validation	Test	Train	Train	Train	Train	Train	Train	Train
AAGCTC	0		Train	Train	Train	Train	Train	Train	Train	Train	Validation	Test	Train	Train	Train	Train	Train	Train	Train	Train	Train	Train
AAGCGA	0		Train	Train	Train	Train	Train	Train	Train	Train	Train	Train	Train	Train	Train	Train	Train	Train	Train	Train	Validation	Test
AAGCGT	0		Train	Train	Train	Train	Train	Train	Train	Train	Train	Train	Train	Train	Train	Train	Train	Train	Validation	Test	Train	Train
AAGCGG	0		Train	Train	Train	Train	Train	Validation	Test	Train	Train	Train	Train	Train	Train	Train	Train	Train	Train	Train	Train	Train
AAGCGC	5.26815e-05		Train	Train	Train	Train	Train	Train	Train	Train	Train	Validation	Test	Train	Train	Train	Train	Train	Train	Train	Train	Train
AAGCCA	0		Train	Train	Train	Train	Train	Train	Train	Train	Train	Train	Train	Validation	Test	Train	Train	Train	Train	Train	Train	Train
AAGCCT	5.26815e-05		Train	Train	Train	Train	Validation	Test	Train	Train	Train	Train	Train	Train	Train	Train	Train	Train	Train	Train	Train	Train
AAGCCG	0		Train	Train	Train	Train	Train	Train	Train	Train	Train	Train	Train	Train	Train	Train	Train	Train	Train	Validation	Test	Train
AAGCCC	0		Train	Train	Train	Train	Train	Validation	Test	Train	Train	Train	Train	Train	Train	Train	Train	Train	Train	Train	Train	Train
AACAAA	0.000684859		Train	Train	Train	Train	Train	Train	Train	Train	Train	Train	Train	Train	Train	Train	Train	Validation	Test	Train	Train	Train
AACAAT	0.149194		Test	Train	Train	Train	Train	Train	Train	Train	Train	Train	Train	Train	Train	Train	Train	Train	Train	Train	Train	Validation
AACAAG	5.26815e-05		Test	Train	Train	Train	Train	Train	Train	Train	Train	Train	Train	Train	Train	Train	Train	Train	Train	Train	Train	Validation
AACAAC	0.0296597		Train	Train	Train	Train	Train	Train	Train	Train	Train	Train	Train	Train	Train	Train	Train	Train	Train	Train	Validation	Test
AACATA	0.0270783		Train	Train	Train	Train	Train	Train	Train	Train	Train	Train	Train	Train	Train	Train	Train	Validation	Test	Train	Train	Train
AACATT	0.121009		Train	Train	Train	Train	Train	Train	Train	Train	Train	Train	Train	Train	Train	Train	Train	Train	Train	Train	Validation	Test
AACATG	0.00816563		Train	Train	Train	Train	Train	Train	Train	Validation	Test	Train	Train	Train	Train	Train	Train	Train	Train	Train	Train	Train
AACATC	0.014224		Test	Train	Train	Train	Train	Train	Train	Train	Train	Train	Train	Train	Train	Train	Train	Train	Train	Train	Train	Validation
AACAGA	0.000210726		Train	Train	Validation	Test	Train	Train	Train	Train	Train	Train	Train	Train	Train	Train	Train	Train	Train	Train	Train	Train
AACAGT	0.115267		Train	Train	Train	Train	Train	Train	Train	Train	Train	Validation	Test	Train	Train	Train	Train	Train	Train	Train	Train	Train
AACAGG	5.26815e-05		Train	Train	Train	Validation	Test	Train	Train	Train	Train	Train	Train	Train	Train	Train	Train	Train	Train	Train	Train	Train
AACAGC	0.0234433		Validation	Test	Train	Train	Train	Train	Train	Train	Train	Train	Train	Train	Train	Train	Train	Train	Train	Train	Train	Train
AACACA	5.26815e-05		Train	Validation	Test	Train	Train	Train	Train	Train	Train	Train	Train	Train	Train	Train	Train	Train	Train	Train	Train	Train
AACACT	0.000210726		Validation	Test	Train	Train	Train	Train	Train	Train	Train	Train	Train	Train	Train	Train	Train	Train	Train	Train	Train	Train
AACACG	0.00532083		Train	Train	Train	Train	Validation	Test	Train	Train	Train	Train	Train	Train	Train	Train	Train	Train	Train	Train	Train	Train
AACACC	0		Train	Train	Train	Train	Train	Train	Validation	Test	Train	Train	Train	Train	Train	Train	Train	Train	Train	Train	Train	Train
AACTAA	0.0225477		Test	Train	Train	Train	Train	Train	Train	Train	Train	Train	Train	Train	Train	Train	Train	Train	Train	Train	Train	Validation
AACTAT	0.0150669		Train	Train	Train	Train	Train	Train	Train	Validation	Test	Train	Train	Train	Train	Train	Train	Train	Train	Train	Train	Train
AACTAG	0.000105363		Train	Train	Train	Train	Train	Train	Train	Validation	Test	Train	Train	Train	Train	Train	Train	Train	Train	Train	Train	Train
AACTAC	0.0220209		Train	Validation	Test	Train	Train	Train	Train	Train	Train	Train	Train	Train	Train	Train	Train	Train	Train	Train	Train	Train
AACTTA	0		Train	Train	Train	Train	Train	Train	Train	Train	Train	Train	Train	Train	Validation	Test	Train	Train	Train	Train	Train	Train
AACTTT	0.0377726		Train	Train	Train	Train	Train	Train	Train	Train	Train	Train	Train	Train	Validation	Test	Train	Train	Train	Train	Train	Train
AACTTG	0.0185439		Train	Train	Train	Train	Train	Train	Train	Train	Train	Train	Train	Train	Train	Validation	Test	Train	Train	Train	Train	Train
AACTTC	0.000158044		Validation	Test	Train	Train	Train	Train	Train	Train	Train	Train	Train	Train	Train	Train	Train	Train	Train	Train	Train	Train
AACTGA	0.000105363		Train	Train	Train	Train	Train	Train	Train	Train	Train	Train	Train	Train	Train	Train	Validation	Test	Train	Train	Train	Train
AACTGT	0.0056896		Train	Train	Train	Train	Train	Train	Train	Train	Validation	Test	Train	Train	Train	Train	Train	Train	Train	Train	Train	Train
AACTGG	5.26815e-05		Test	Train	Train	Train	Train	Train	Train	Train	Train	Train	Train	Train	Train	Train	Train	Train	Train	Train	Train	Validation
AACTGC	0		Train	Train	Train	Train	Train	Train	Train	Train	Train	Train	Train	Validation	Test	Train	Train	Train	Train	Train	Train	Train
AACTCA	0.00526815		Train	Train	Train	Train	Train	Train	Validation	Test	Train	Train	Train	Train	Train	Train	Train	Train	Train	Train	Train	Train
AACTCT	0.0132231		Train	Train	Train	Train	Train	Train	Train	Train	Train	Train	Validation	Test	Train	Train	Train	Train	Train	Train	Train	Train
AACTCG	0.0103783		Train	Train	Train	Train	Validation	Test	Train	Train	Train	Train	Train	Train	Train	Train	Train	Train	Train	Train	Train	Train
AACTCC	5.26815e-05		Train	Train	Train	Train	Train	Train	Train	Train	Validation	Test	Train	Train	Train	Train	Train	Train	Train	Train	Train	Train
AACGAA	0.0100095		Train	Train	Train	Train	Train	Train	Train	Train	Train	Train	Train	Train	Train	Train	Train	Train	Train	Validation	Test	Train
AACGAT	0.0541566		Train	Train	Train	Train	Validation	Test	Train	Train	Train	Train	Train	Train	Train	Train	Train	Train	Train	Train	Train	Train
AACGAG	0.0612686		Train	Train	Train	Train	Validation	Test	Train	Train	Train	Train	Train	Train	Train	Train	Train	Train	Train	Train	Train	Train
AACGAC	0.0663787		Train	Train	Train	Train	Train	Train	Train	Train	Train	Train	Train	Train	Train	Validation	Test	Train	Train	Train	Train	Train
AACGTA	0.0169108		Train	Train	Train	Train	Train	Train	Train	Train	Train	Train	Validation	Test	Train	Train	Train	Train	Train	Train	Train	Train
AACGTT	0.171268		Train	Train	Train	Train	Train	Train	Train	Train	Train	Train	Validation	Test	Train	Train	Train	Train	Train	Train	Train	Train
AACGTG	0.0199136		Validation	Test	Train	Train	Train	Train	Train	Train	Train	Train	Train	Train	Train	Train	Train	Train	Train	Train	Train	Train
AACGTC	0.000474133		Train	Train	Train	Train	Train	Train	Train	Validation	Test	Train	Train	Train	Train	Train	Train	Train	Train	Train	Train	Train
AACGGA	0.00632178		Test	Train	Train	Train	Train	Train	Train	Train	Train	Train	Train	Train	Train	Train	Train	Train	Train	Train	Train	Validation
AACGGT	0.0611632		Test	Train	Train	Train	Train	Train	Train	Train	Train	Train	Train	Train	Train	Train	Train	Train	Train	Train	Train	Validation
AACGGG	0.0127489		Test	Train	Train	Train	Train	Train	Train	Train	Train	Train	Train	Train	Train	Train	Train	Train	Train	Train	Train	Validation
AACGGC	0.0145928		Train	Train	Train	Train	Train	Train	Train	Train	Train	Train	Train	Validation	Test	Train	Train	Train	Train	Train	Train	Train
AACGCA	0.0231272		Train	Train	Train	Train	Train	Train	Train	Train	Train	Train	Train	Train	Train	Train	Train	Validation	Test	Train	Train	Train
AACGCT	0.0597408		Train	Train	Train	Train	Train	Validation	Test	Train	Train	Train	Train	Train	Train	Train	Train	Train	Train	Train	Train	Train
AACGCG	0.0203351		Train	Train	Train	Train	Train	Train	Train	Train	Train	Train	Train	Train	Train	Train	Train	Validation	Test	Train	Train	Train
AACGCC	5.26815e-05		Train	Train	Train	Train	Train	Train	Train	Train	Train	Validation	Test	Train	Train	Train	Train	Train	Train	Train	Train	Train
AACCAA	0.0372458		Train	Train	Train	Train	Train	Train	Train	Train	Train	Train	Train	Validation	Test	Train	Train	Train	Train	Train	Train	Train
AACCAT	0.0306606		Train	Train	Train	Train	Train	Train	Train	Train	Train	Train	Train	Train	Train	Train	Train	Train	Validation	Test	Train	Train
AACCAG	0		Train	Train	Train	Train	Train	Train	Train	Train	Train	Train	Train	Validation	Test	Train	Train	Train	Train	Train	Train	Train
AACCAC	0.0231799		Train	Train	Validation	Test	Train	Train	Train	Train	Train	Train	Train	Train	Train	Train	Train	Train	Train	Train	Train	Train
AACCTA	0.0376146		Train	Train	Train	Train	Train	Train	Train	Train	Train	Train	Train	Train	Train	Train	Train	Train	Train	Train	Validation	Test
AACCTT	0.0201243		Train	Train	Train	Train	Train	Train	Train	Train	Train	Train	Train	Train	Train	Train	Train	Train	Train	Train	Validation	Test
AACCTG	0.00474133		Train	Train	Train	Train	Train	Train	Train	Validation	Test	Train	Train	Train	Train	Train	Train	Train	Train	Train	Train	Train
AACCTC	0.038036		Train	Train	Train	Train	Train	Train	Train	Train	Train	Train	Train	Train	Train	Train	Validation	Test	Train	Train	Train	Train
AACCGA	0		Train	Train	Train	Train	Train	Train	Validation	Test	Train	Train	Train	Train	Train	Train	Train	Train	Train	Train	Train	Train
AACCGT	0.0211253		Train	Train	Train	Train	Train	Train	Train	Validation	Test	Train	Train	Train	Train	Train	Train	Train	Train	Train	Train	Train
AACCGG	0.00690127		Train	Train	Train	Train	Train	Train	Train	Train	Train	Train	Train	Train	Train	Train	Train	Train	Train	Validation	Test	Train
AACCGC	0.000105363		Train	Train	Train	Train	Train	Train	Train	Validation	Test	Train	Train	Train	Train	Train	Train	Train	Train	Train	Train	Train
AACCCA	0.0209146		Train	Train	Train	Validation	Test	Train	Train	Train	Train	Train	Train	Train	Train	Train	Train	Train	Train	Train	Train	Train
AACCCT	5.26815e-05		Train	Train	Train	Train	Train	Train	Train	Train	Train	Train	Train	Validation	Test	Train	Train	Train	Train	Train	Train	Train
AACCCG	0		Train	Train	Train	Train	Train	Train	Train	Train	Train	Train	Train	Train	Train	Train	Train	Train	Validation	Test	Train	Train
AACCCC	0		Train	Train	Train	Train	Train	Train	Train	Train	Train	Validation	Test	Train	Train	Train	Train	Train	Train	Train	Train	Train
ATAAAA	0.00416184		Train	Train	Train	Validation	Test	Train	Train	Train	Train	Train	Train	Train	Train	Train	Train	Train	Train	Train	Train	Train
ATAAAT	0.000579496		Train	Validation	Test	Train	Train	Train	Train	Train	Train	Train	Train	Train	Train	Train	Train	Train	Train	Train	Train	Train
ATAAAG	0.000263407		Train	Train	Train	Train	Train	Train	Train	Train	Train	Train	Train	Train	Validation	Test	Train	Train	Train	Train	Train	Train
ATAAAC	5.26815e-05		Train	Train	Train	Train	Train	Train	Train	Train	Train	Train	Train	Train	Train	Train	Train	Train	Train	Train	Validation	Test
ATAATA	0.000210726		Train	Train	Train	Train	Train	Train	Train	Train	Train	Train	Train	Train	Train	Train	Train	Train	Train	Train	Validation	Test
ATAATT	0		Train	Train	Train	Train	Train	Train	Validation	Test	Train	Train	Train	Train	Train	Train	Train	Train	Train	Train	Train	Train
ATAATG	0.0242862		Train	Train	Train	Train	Train	Train	Train	Train	Train	Train	Train	Validation	Test	Train	Train	Train	Train	Train	Train	Train
ATAATC	0.0215994		Train	Train	Train	Train	Train	Train	Train	Train	Train	Train	Train	Train	Train	Train	Train	Validation	Test	Train	Train	Train
ATAAGA	0.000263407		Train	Train	Train	Train	Validation	Test	Train	Train	Train	Train	Train	Train	Train	Train	Train	Train	Train	Train	Train	Train
ATAAGT	0.000158044		Train	Train	Train	Train	Train	Train	Train	Train	Train	Train	Train	Train	Train	Train	Train	Validation	Test	Train	Train	Train
ATAAGG	0		Validation	Test	Train	Train	Train	Train	Train	Train	Train	Train	Train	Train	Train	Train	Train	Train	Train	Train	Train	Train
ATAAGC	0.000526815		Train	Train	Train	Train	Train	Train	Train	Validation	Test	Train	Train	Train	Train	Train	Train	Train	Train	Train	Train	Train
ATAACA	0		Train	Train	Train	Train	Train	Train	Train	Train	Train	Train	Train	Train	Train	Train	Train	Train	Train	Validation	Test	Train
ATAACT	0.0226004		Train	Train	Train	Train	Train	Train	Train	Train	Train	Train	Train	Train	Train	Validation	Test	Train	Train	Train	Train	Train
ATAACG	0		Train	Train	Train	Train	Train	Train	Train	Train	Train	Train	Train	Train	Train	Train	Train	Train	Train	Train	Validation	Test
ATAACC	0		Train	Train	Train	Validation	Test	Train	Train	Train	Train	Train	Train	Train	Train	Train	Train	Train	Train	Train	Train	Train
ATATAA	5.26815e-05		Train	Train	Train	Train	Train	Train	Train	Train	Train	Train	Train	Train	Train	Train	Validation	Test	Train	Train	Train	Train
ATATAT	0.0105363		Train	Train	Train	Train	Train	Train	Train	Train	Train	Train	Train	Train	Train	Validation	Test	Train	Train	Train	Train	Train
ATATAG	0		Train	Train	Train	Train	Train	Train	Train	Train	Train	Train	Train	Train	Train	Validation	Test	Train	Train	Train	Train	Train
ATATAC	0.000474133		Train	Train	Train	Train	Train	Train	Train	Train	Train	Train	Train	Train	Validation	Test	Train	Train	Train	Train	Train	Train
ATATTA	5.26815e-05		Train	Train	Train	Train	Train	Train	Train	Train	Train	Train	Train	Train	Train	Validation	Test	Train	Train	Train	Train	Train
ATATTT	5.26815e-05		Train	Train	Train	Train	Train	Train	Train	Train	Train	Train	Validation	Test	Train	Train	Train	Train	Train	Train	Train	Train
ATATTG	0		Train	Train	Train	Train	Train	Train	Train	Train	Train	Train	Train	Train	Train	Train	Train	Validation	Test	Train	Train	Train
ATATTC	0		Train	Train	Train	Train	Train	Train	Train	Train	Train	Validation	Test	Train	Train	Train	Train	Train	Train	Train	Train	Train
ATATGA	0		Train	Train	Train	Train	Train	Validation	Test	Train	Train	Train	Train	Train	Train	Train	Train	Train	Train	Train	Train	Train
ATATGT	0.000105363		Train	Train	Train	Train	Validation	Test	Train	Train	Train	Train	Train	Train	Train	Train	Train	Train	Train	Train	Train	Train
ATATGG	0		Train	Train	Train	Train	Train	Train	Train	Train	Train	Train	Train	Train	Train	Validation	Test	Train	Train	Train	Train	Train
ATATGC	0.0245496		Train	Train	Train	Train	Train	Train	Train	Train	Train	Train	Train	Train	Train	Train	Train	Train	Train	Validation	Test	Train
ATATCA	5.26815e-05		Train	Train	Train	Train	Train	Train	Train	Train	Train	Train	Train	Train	Train	Train	Validation	Test	Train	Train	Train	Train
ATATCT	0		Train	Train	Train	Train	Train	Train	Train	Train	Validation	Test	Train	Train	Train	Train	Train	Train	Train	Train	Train	Train
ATATCG	0		Train	Train	Train	Train	Train	Train	Train	Train	Train	Train	Train	Train	Train	Train	Validation	Test	Train	Train	Train	Train
ATATCC	0		Train	Train	Train	Train	Train	Train	Train	Train	Train	Train	Train	Train	Train	Train	Validation	Test	Train	Train	Train	Train
ATAGAA	0.0163839		Train	Train	Train	Train	Train	Train	Train	Train	Train	Validation	Test	Train	Train	Train	Train	Train	Train	Train	Train	Train
ATAGAT	0.0944052		Train	Train	Train	Train	Train	Train	Train	Train	Train	Train	Train	Train	Validation	Test	Train	Train	Train	Train	Train	Train
ATAGAG	0		Train	Train	Train	Train	Train	Train	Train	Train	Validation	Test	Train	Train	Train	Train	Train	Train	Train	Train	Train	Train
ATAGAC	0.0162259		Train	Train	Train	Train	Train	Train	Validation	Test	Train	Train	Train	Train	Train	Train	Train	Train	Train	Train	Train	Train
ATAGTA	0.0020019		Train	Train	Train	Train	Train	Train	Train	Train	Train	Train	Validation	Test	Train	Train	Train	Train	Train	Train	Train	Train
ATAGTT	0.0184385		Train	Train	Train	Train	Train	Validation	Test	Train	Train	Train	Train	Train	Train	Train	Train	Train	Train	Train	Train	Train
ATAGTG	0.00279212		Test	Train	Train	Train	Train	Train	Train	Train	Train	Train	Train	Train	Train	Train	Train	Train	Train	Train	Train	Validation
ATAGTC	0.000421452		Train	Train	Train	Train	Train	Train	Train	Train	Validation	Test	Train	Train	Train	Train	Train	Train	Train	Train	Train	Train
ATAGGA	5.26815e-05		Train	Train	Train	Train	Train	Train	Train	Train	Train	Train	Train	Train	Train	Train	Train	Validation	Test	Train	Train	Train
ATAGGT	0.0622695		Train	Train	Train	Train	Train	Train	Train	Train	Train	Train	Train	Validation	Test	Train	Train	Train	Train	Train	Train	Train
ATAGGG	0		Train	Train	Train	Train	Train	Train	Train	Train	Train	Validation	Test	Train	Train	Train	Train	Train	Train	Train	Train	Train
ATAGGC	5.26815e-05		Train	Train	Train	Train	Train	Train	Train	Train	Validation	Test	Train	Train	Train	Train	Train	Train	Train	Train	Train	Train
ATAGCA	5.26815e-05		Train	Train	Validation	Test	Train	Train	Train	Train	Train	Train	Train	Train	Train	Train	Train	Train	Train	Train	Train	Train
ATAGCT	0.0048467		Train	Train	Train	Train	Train	Train	Train	Train	Train	Train	Train	Train	Train	Train	Train	Validation	Test	Train	Train	Train
ATAGCG	0.0206511		Train	Train	Train	Train	Train	Train	Train	Train	Train	Train	Train	Train	Train	Train	Validation	Test	Train	Train	Train	Train
ATAGCC	0		Validation	Test	Train	Train	Train	Train	Train	Train	Train	Train	Train	Train	Train	Train	Train	Train	Train	Train	Train	Train
ATACAA	5.26815e-05		Train	Train	Train	Train	Train	Train	Train	Train	Train	Train	Train	Train	Train	Train	Train	Validation	Test	Train	Train	Train
ATACAT	0.0268676		Test	Train	Train	Train	Train	Train	Train	Train	Train	Train	Train	Train	Train	Train	Train	Train	Train	Train	Train	Validation
ATACAG	0		Train	Train	Train	Train	Train	Train	Train	Train	Train	Train	Train	Train	Train	Train	Train	Train	Train	Validation	Test	Train
ATACAC	0.000105363		Train	Train	Train	Train	Train	Train	Validation	Test	Train	Train	Train	Train	Train	Train	Train	Train	Train	Train	Train	Train
ATACTA	0		Train	Train	Train	Train	Train	Train	Train	Train	Train	Train	Validation	Test	Train	Train	Train	Train	Train	Train	Train	Train
ATACTT	0		Train	Train	Train	Train	Train	Train	Train	Train	Validation	Test	Train	Train	Train	Train	Train	Train	Train	Train	Train	Train
ATACTG	0		Train	Train	Train	Train	Train	Validation	Test	Train	Train	Train	Train	Train	Train	Train	Train	Train	Train	Train	Train	Train
ATACTC	0		Train	Train	Train	Train	Train	Validation	Test	Train	Train	Train	Train	Train	Train	Train	Train	Train	Train	Train	Train	Train
ATACGA	0		Train	Train	Train	Train	Train	Validation	Test	Train	Train	Train	Train	Train	Train	Train	Train	Train	Train	Train	Train	Train
ATACGT	0.00895585		Train	Train	Train	Train	Train	Train	Train	Train	Train	Train	Train	Validation	Test	Train	Train	Train	Train	Train	Train	Train
ATACGG	0		Train	Train	Train	Train	Train	Train	Train	Train	Train	Train	Validation	Test	Train	Train	Train	Train	Train	Train	Train	Train
ATACGC	0		Train	Train	Train	Train	Train	Train	Train	Train	Train	Train	Train	Train	Validation	Test	Train	Train	Train	Train	Train	Train
ATACCA	0		Train	Train	Train	Train	Train	Train	Validation	Test	Train	Train	Train	Train	Train	Train	Train	Train	Train	Train	Train	Train
ATACCT	0.0114319		Train	Train	Train	Train	Train	Train	Train	Train	Train	Validation	Test	Train	Train	Train	Train	Train	Train	Train	Train	Train
ATACCG	0		Train	Train	Train	Train	Train	Train	Train	Train	Train	Train	Train	Train	Train	Validation	Test	Train	Train	Train	Train	Train
ATACCC	0		Train	Train	Train	Validation	Test	Train	Train	Train	Train	Train	Train	Train	Train	Train	Train	Train	Train	Train	Train	Train
ATTAAA	0.106575		Train	Train	Train	Train	Train	Train	Train	Train	Train	Train	Train	Train	Train	Validation	Test	Train	Train	Train	Train	Train
ATTAAT	0.137657		Train	Train	Train	Train	Train	Train	Train	Train	Train	Train	Train	Train	Train	Train	Train	Train	Validation	Test	Train	Train
ATTAAG	0.000421452		Train	Train	Train	Train	Train	Train	Train	Train	Train	Train	Train	Train	Train	Train	Train	Train	Train	Validation	Test	Train
ATTAAC	0.0317143		Train	Train	Train	Train	Train	Train	Train	Train	Train	Train	Train	Train	Train	Train	Train	Train	Validation	Test	Train	Train
ATTATA	0.0833948		Train	Train	Train	Train	Train	Train	Train	Train	Train	Train	Train	Train	Train	Train	Train	Train	Validation	Test	Train	Train
ATTATT	0.165525		Train	Train	Train	Train	Train	Train	Train	Train	Train	Train	Train	Train	Validation	Test	Train	Train	Train	Train	Train	Train
ATTATG	0.0257086		Train	Train	Train	Train	Train	Train	Train	Train	Train	Validation	Test	Train	Train	Train	Train	Train	Train	Train	Train	Train
ATTATC	0.04499		Train	Train	Train	Train	Train	Train	Train	Train	Train	Train	Train	Train	Train	Train	Validation	Test	Train	Train	Train	Train
ATTAGA	0.0181224		Train	Train	Train	Train	Train	Train	Train	Train	Train	Train	Train	Train	Validation	Test	Train	Train	Train	Train	Train	Train
ATTAGT	0.0900327		Train	Train	Train	Train	Train	Train	Train	Validation	Test	Train	Train	Train	Train	Train	Train	Train	Train	Train	Train	Train
ATTAGG	0.0207565		Train	Train	Train	Train	Train	Train	Train	Train	Train	Validation	Test	Train	Train	Train	Train	Train	Train	Train	Train	Train
ATTAGC	0.0317669		Train	Train	Train	Train	Train	Train	Validation	Test	Train	Train	Train	Train	Train	Train	Train	Train	Train	Train	Train	Train
ATTACA	0.0372985		Train	Validation	Test	Train	Train	Train	Train	Train	Train	Train	Train	Train	Train	Train	Train	Train	Train	Train	Train	Train
ATTACT	0.0976715		Train	Train	Train	Train	Train	Train	Train	Validation	Test	Train	Train	Train	Train	Train	Train	Train	Train	Train	Train	Train
ATTACG	0.0158044		Train	Train	Train	Train	Train	Train	Train	Train	Train	Train	Train	Train	Train	Train	Validation	Test	Train	Train	Train	Train
ATTACC	0.0123275		Train	Train	Train	Train	Train	Validation	Test	Train	Train	Train	Train	Train	Train	Train	Train	Train	Train	Train	Train	Train
ATTTAA	0.000263407		Train	Validation	Test	Train	Train	Train	Train	Train	Train	Train	Train	Train	Train	Train	Train	Train	Train	Train	Train	Train
ATTTAT	0.000263407		Train	Train	Train	Train	Train	Train	Train	Train	Train	Train	Train	Train	Train	Validation	Test	Train	Train	Train	Train	Train
ATTTAG	0		Train	Train	Train	Train	Train	Train	Train	Train	Train	Validation	Test	Train	Train	Train	Train	Train	Train	Train	Train	Train
ATTTAC	5.26815e-05		Train	Train	Train	Train	Train	Train	Train	Validation	Test	Train	Train	Train	Train	Train	Train	Train	Train	Train	Train	Train
ATTTTA	0.0116426		Train	Train	Train	Validation	Test	Train	Train	Train	Train	Train	Train	Train	Train	Train	Train	Train	Train	Train	Train	Train
ATTTTT	0.0429354		Train	Train	Train	Train	Train	Train	Train	Train	Train	Train	Train	Train	Train	Train	Validation	Test	Train	Train	Train	Train
ATTTTG	0.000790222		Test	Train	Train	Train	Train	Train	Train	Train	Train	Train	Train	Train	Train	Train	Train	Train	Train	Train	Train	Validation
ATTTTC	0.00163313		Train	Train	Train	Train	Validation	Test	Train	Train	Train	Train	Train	Train	Train	Train	Train	Train	Train	Train	Train	Train
ATTTGA	0.00374039		Train	Train	Train	Train	Train	Train	Train	Train	Train	Train	Train	Train	Train	Validation	Test	Train	Train	Train	Train	Train
ATTTGT	0.000210726		Train	Train	Train	Train	Train	Train	Train	Train	Train	Validation	Test	Train	Train	Train	Train	Train	Train	Train	Train	Train
ATTTGG	0.0228638		Train	Train	Train	Train	Train	Train	Train	Train	Train	Train	Train	Train	Train	Train	Train	Train	Validation	Test	Train	Train
ATTTGC	0.0273944		Train	Train	Validation	Test	Train	Train	Train	Train	Train	Train	Train	Train	Train	Train	Train	Train	Train	Train	Train	Train
ATTTCA	0.000263407		Train	Train	Validation	Test	Train	Train	Train	Train	Train	Train	Train	Train	Train	Train	Train	Train	Train	Train	Train	Train
ATTTCT	0.00163313		Train	Train	Train	Train	Train	Train	Train	Train	Validation	Test	Train	Train	Train	Train	Train	Train	Train	Train	Train	Train
ATTTCG	0		Train	Train	Train	Train	Train	Train	Train	Train	Train	Train	Validation	Test	Train	Train	Train	Train	Train	Train	Train	Train
ATTTCC	0		Train	Train	Train	Train	Train	Train	Train	Train	Train	Train	Train	Train	Train	Train	Validation	Test	Train	Train	Train	Train
ATTGAA	0.0810768		Train	Train	Validation	Test	Train	Train	Train	Train	Train	Train	Train	Train	Train	Train	Train	Train	Train	Train	Train	Train
ATTGAT	0.554578		Train	Train	Train	Train	Train	Train	Train	Train	Train	Train	Train	Train	Train	Train	Validation	Test	Train	Train	Train	Train
ATTGAG	0.085344		Test	Train	Train	Train	Train	Train	Train	Train	Train	Train	Train	Train	Train	Train	Train	Train	Train	Train	Train	Validation
ATTGAC	0.236435		Train	Train	Validation	Test	Train	Train	Train	Train	Train	Train	Train	Train	Train	Train	Train	Train	Train	Train	Train	Train
ATTGTA	0.0840797		Train	Train	Train	Train	Train	Train	Train	Train	Train	Train	Train	Train	Train	Train	Train	Train	Train	Train	Validation	Test
ATTGTT	0.519229		Train	Train	Train	Train	Train	Train	Train	Train	Validation	Test	Train	Train	Train	Train	Train	Train	Train	Train	Train	Train
ATTGTG	0.120325		Train	Train	Train	Train	Train	Train	Validation	Test	Train	Train	Train	Train	Train	Train	Train	Train	Train	Train	Train	Train
ATTGTC	0.120746		Train	Train	Train	Train	Train	Train	Train	Train	Validation	Test	Train	Train	Train	Train	Train	Train	Train	Train	Train	Train
ATTGGA	0.0438837		Train	Train	Train	Train	Train	Train	Train	Train	Train	Train	Train	Train	Train	Train	Train	Train	Validation	Test	Train	Train
ATTGGT	0.193341		Train	Train	Train	Train	Train	Validation	Test	Train	Train	Train	Train	Train	Train	Train	Train	Train	Train	Train	Train	Train
ATTGGG	0.000263407		Train	Train	Train	Train	Train	Train	Train	Train	Train	Train	Train	Train	Train	Train	Train	Validation	Test	Train	Train	Train
ATTGGC	0.0642187		Train	Train	Train	Train	Validation	Test	Train	Train	Train	Train	Train	Train	Train	Train	Train	Train	Train	Train	Train	Train
ATTGCA	0.0160152		Train	Train	Train	Train	Train	Train	Train	Train	Train	Train	Train	Train	Train	Train	Validation	Test	Train	Train	Train	Train
ATTGCT	0.0765462		Train	Train	Train	Train	Train	Train	Validation	Test	Train	Train	Train	Train	Train	Train	Train	Train	Train	Train	Train	Train
ATTGCG	0.0668001		Train	Train	Train	Validation	Test	Train	Train	Train	Train	Train	Train	Train	Train	Train	Train	Train	Train	Train	Train	Train
ATTGCC	0.0488884		Train	Train	Train	Train	Train	Train	Train	Train	Train	Train	Train	Train	Train	Train	Train	Train	Train	Validation	Test	Train
ATTCAA	0.0267095		Train	Train	Train	Train	Validation	Test	Train	Train	Train	Train	Train	Train	Train	Train	Train	Train	Train	Train	Train	Train
ATTCAT	0.0504689		Validation	Test	Train	Train	Train	Train	Train	Train	Train	Train	Train	Train	Train	Train	Train	Train	Train	Train	Train	Train
ATTCAG	5.26815e-05		Train	Train	Train	Train	Train	Train	Train	Train	Train	Train	Train	Train	Train	Train	Train	Validation	Test	Train	Train	Train
ATTCAC	0.0213887		Validation	Test	Train	Train	Train	Train	Train	Train	Train	Train	Train	Train	Train	Train	Train	Train	Train	Train	Train	Train
ATTCTA	5.26815e-05		Train	Train	Train	Train	Train	Train	Train	Train	Train	Validation	Test	Train	Train	Train	Train	Train	Train	Train	Train	Train
ATTCTT	0.0162786		Train	Train	Train	Train	Train	Train	Validation	Test	Train	Train	Train	Train	Train	Train	Train	Train	Train	Train	Train	Train
ATTCTG	0.0106417		Train	Train	Train	Train	Train	Train	Train	Train	Train	Train	Train	Train	Train	Train	Train	Validation	Test	Train	Train	Train
ATTCTC	0.00442524		Test	Train	Train	Train	Train	Train	Train	Train	Train	Train	Train	Train	Train	Train	Train	Train	Train	Train	Train	Validation
ATTCGA	0.0116953		Test	Train	Train	Train	Train	Train	Train	Train	Train	Train	Train	Train	Train	Train	Train	Train	Train	Train	Train	Validation
ATTCGT	0.0414076		Train	Train	Train	Train	Train	Train	Train	Train	Train	Train	Train	Train	Train	Validation	Test	Train	Train	Train	Train	Train
ATTCGG	0		Train	Train	Train	Train	Train	Train	Validation	Test	Train	Train	Train	Train	Train	Train	Train	Train	Train	Train	Train	Train
ATTCGC	5.26815e-05		Train	Validation	Test	Train	Train	Train	Train	Train	Train	Train	Train	Train	Train	Train	Train	Train	Train	Train	Train	Train
ATTCCA	0.00779686		Train	Train	Train	Train	Train	Train	Train	Train	Train	Train	Train	Train	Validation	Test	Train	Train	Train	Train	Train	Train
ATTCCT	0.000421452		Train	Train	Train	Train	Train	Train	Train	Validation	Test	Train	Train	Train	Train	Train	Train	Train	Train	Train	Train	Train
ATTCCG	0		Train	Validation	Test	Train	Train	Train	Train	Train	Train	Train	Train	Train	Train	Train	Train	Train	Train	Train	Train	Train
ATTCCC	0.000105363		Train	Train	Train	Train	Train	Train	Train	Train	Train	Validation	Test	Train	Train	Train	Train	Train	Train	Train	Train	Train
ATGAAA	0		Train	Train	Train	Train	Train	Train	Train	Train	Train	Train	Train	Train	Validation	Test	Train	Train	Train	Train	Train	Train
ATGAAT	0.000105363		Train	Train	Train	Train	Train	Train	Train	Train	Train	Train	Train	Train	Train	Train	Train	Train	Train	Train	Validation	Test
ATGAAG	0.000842904		Train	Train	Validation	Test	Train	Train	Train	Train	Train	Train	Train	Train	Train	Train	Train	Train	Train	Train	Train	Train
ATGAAC	5.26815e-05		Train	Train	Train	Train	Validation	Test	Train	Train	Train	Train	Train	Train	Train	Train	Train	Train	Train	Train	Train	Train
ATGATA	0.0217048		Train	Train	Train	Train	Train	Train	Train	Train	Validation	Test	Train	Train	Train	Train	Train	Train	Train	Train	Train	Train
ATGATT	0.0126962		Train	Train	Train	Validation	Test	Train	Train	Train	Train	Train	Train	Train	Train	Train	Train	Train	Train	Train	Train	Train
ATGATG	0.000105363		Train	Train	Validation	Test	Train	Train	Train	Train	Train	Train	Train	Train	Train	Train	Train	Train	Train	Train	Train	Train
ATGATC	5.26815e-05		Train	Train	Train	Train	Train	Train	Train	Train	Train	Train	Train	Train	Train	Train	Validation	Test	Train	Train	Train	Train
ATGAGA	0.000842904		Train	Train	Train	Train	Train	Train	Train	Train	Train	Train	Train	Train	Train	Train	Train	Validation	Test	Train	Train	Train
ATGAGT	0.000684859		Train	Train	Train	Validation	Test	Train	Train	Train	Train	Train	Train	Train	Train	Train	Train	Train	Train	Train	Train	Train
ATGAGG	0		Train	Train	Train	Train	Train	Train	Train	Train	Train	Validation	Test	Train	Train	Train	Train	Train	Train	Train	Train	Train
ATGAGC	0		Train	Train	Train	Train	Train	Train	Train	Train	Train	Validation	Test	Train	Train	Train	Train	Train	Train	Train	Train	Train
ATGACA	5.26815e-05		Train	Train	Validation	Test	Train	Train	Train	Train	Train	Train	Train	Train	Train	Train	Train	Train	Train	Train	Train	Train
ATGACT	0.000105363		Train	Train	Train	Train	Train	Train	Train	Train	Validation	Test	Train	Train	Train	Train	Train	Train	Train	Train	Train	Train
ATGACG	0		Train	Train	Train	Train	Train	Train	Train	Train	Train	Train	Train	Train	Train	Train	Train	Train	Train	Validation	Test	Train
ATGACC	0.00885049		Train	Train	Train	Train	Train	Train	Train	Train	Train	Train	Train	Train	Train	Train	Train	Train	Validation	Test	Train	Train
ATGTAA	5.26815e-05		Train	Train	Train	Train	Train	Train	Train	Train	Train	Train	Validation	Test	Train	Train	Train	Train	Train	Train	Train	Train
ATGTAT	0		Train	Train	Train	Train	Train	Validation	Test	Train	Train	Train	Train	Train	Train	Train	Train	Train	Train	Train	Train	Train
ATGTAG	0		Train	Train	Train	Train	Train	Train	Train	Train	Train	Train	Train	Validation	Test	Train	Train	Train	Train	Train	Train	Train
ATGTAC	0		Train	Train	Train	Train	Train	Train	Validation	Test	Train	Train	Train	Train	Train	Train	Train	Train	Train	Train	Train	Train
ATGTTA	0		Train	Train	Train	Validation	Test	Train	Train	Train	Train	Train	Train	Train	Train	Train	Train	Train	Train	Train	Train	Train
ATGTTT	0		Train	Train	Train	Train	Train	Train	Train	Train	Train	Validation	Test	Train	Train	Train	Train	Train	Train	Train	Train	Train
ATGTTG	0		Train	Train	Train	Train	Train	Train	Validation	Test	Train	Train	Train	Train	Train	Train	Train	Train	Train	Train	Train	Train
ATGTTC	0.000105363		Train	Train	Train	Train	Train	Train	Train	Train	Train	Train	Train	Validation	Test	Train	Train	Train	Train	Train	Train	Train
ATGTGA	0		Train	Train	Train	Train	Train	Train	Train	Train	Validation	Test	Train	Train	Train	Train	Train	Train	Train	Train	Train	Train
ATGTGT	0		Train	Train	Train	Train	Train	Train	Train	Train	Train	Train	Train	Train	Train	Train	Train	Train	Train	Train	Validation	Test
ATGTGG	0		Train	Train	Train	Train	Train	Train	Train	Validation	Test	Train	Train	Train	Train	Train	Train	Train	Train	Train	Train	Train
ATGTGC	5.26815e-05		Train	Train	Train	Validation	Test	Train	Train	Train	Train	Train	Train	Train	Train	Train	Train	Train	Train	Train	Train	Train
ATGTCA	0		Train	Train	Train	Train	Train	Train	Train	Train	Train	Validation	Test	Train	Train	Train	Train	Train	Train	Train	Train	Train
ATGTCT	0		Train	Train	Train	Train	Train	Train	Train	Train	Train	Train	Train	Train	Train	Train	Train	Train	Train	Validation	Test	Train
ATGTCG	0		Validation	Test	Train	Train	Train	Train	Train	Train	Train	Train	Train	Train	Train	Train	Train	Train	Train	Train	Train	Train
ATGTCC	0		Train	Train	Train	Train	Validation	Test	Train	Train	Train	Train	Train	Train	Train	Train	Train	Train	Train	Train	Train	Train
ATGGAA	0		Train	Train	Train	Train	Train	Train	Train	Train	Train	Validation	Test	Train	Train	Train	Train	Train	Train	Train	Train	Train
ATGGAT	0.000263407		Train	Train	Train	Train	Train	Train	Train	Train	Train	Train	Train	Train	Train	Train	Train	Train	Train	Train	Validation	Test
ATGGAG	0		Test	Train	Train	Train	Train	Train	Train	Train	Train	Train	Train	Train	Train	Train	Train	Train	Train	Train	Train	Validation
ATGGAC	5.26815e-05		Train	Train	Train	Validation	Test	Train	Train	Train	Train	Train	Train	Train	Train	Train	Train	Train	Train	Train	Train	Train
ATGGTA	0		Test	Train	Train	Train	Train	Train	Train	Train	Train	Train	Train	Train	Train	Train	Train	Train	Train	Train	Train	Validation
ATGGTT	0.000105363		Train	Train	Train	Train	Train	Train	Train	Train	Train	Train	Train	Validation	Test	Train	Train	Train	Train	Train	Train	Train
ATGGTG	5.26815e-05		Validation	Test	Train	Train	Train	Train	Train	Train	Train	Train	Train	Train	Train	Train	Train	Train	Train	Train	Train	Train
ATGGTC	0.0195975		Train	Train	Train	Train	Train	Train	Train	Validation	Test	Train	Train	Train	Train	Train	Train	Train	Train	Train	Train	Train
ATGGGA	0		Train	Train	Train	Train	Train	Train	Train	Train	Train	Train	Train	Train	Train	Train	Train	Train	Validation	Test	Train	Train
ATGGGT	0.000105363		Train	Train	Train	Train	Train	Train	Train	Train	Train	Train	Train	Train	Train	Validation	Test	Train	Train	Train	Train	Train
ATGGGG	0		Train	Train	Train	Train	Validation	Test	Train	Train	Train	Train	Train	Train	Train	Train	Train	Train	Train	Train	Train	Train
ATGGGC	5.26815e-05		Train	Train	Train	Train	Train	Validation	Test	Train	Train	Train	Train	Train	Train	Train	Train	Train	Train	Train	Train	Train
ATGGCA	0		Train	Train	Train	Train	Train	Train	Train	Train	Train	Train	Train	Train	Train	Train	Train	Train	Train	Validation	Test	Train
ATGGCT	0		Train	Train	Train	Train	Train	Train	Train	Train	Train	Train	Train	Train	Train	Train	Validation	Test	Train	Train	Train	Train
ATGGCG	0		Train	Train	Train	Train	Train	Train	Train	Train	Train	Train	Train	Train	Train	Validation	Test	Train	Train	Train	Train	Train
ATGGCC	0		Train	Train	Train	Train	Train	Train	Train	Train	Train	Train	Train	Train	Train	Train	Train	Validation	Test	Train	Train	Train
ATGCAA	0		Train	Train	Train	Train	Train	Train	Train	Train	Train	Train	Train	Train	Validation	Test	Train	Train	Train	Train	Train	Train
ATGCAT	0		Train	Train	Train	Train	Train	Validation	Test	Train	Train	Train	Train	Train	Train	Train	Train	Train	Train	Train	Train	Train
ATGCAG	5.26815e-05		Train	Train	Train	Train	Train	Validation	Test	Train	Train	Train	Train	Train	Train	Train	Train	Train	Train	Train	Train	Train
ATGCAC	0		Train	Train	Train	Train	Train	Train	Train	Train	Train	Train	Validation	Test	Train	Train	Train	Train	Train	Train	Train	Train
ATGCTA	0		Train	Train	Train	Train	Train	Train	Train	Train	Train	Train	Train	Train	Validation	Test	Train	Train	Train	Train	Train	Train
ATGCTT	5.26815e-05		Train	Train	Train	Train	Train	Train	Train	Train	Validation	Test	Train	Train	Train	Train	Train	Train	Train	Train	Train	Train
ATGCTG	0		Train	Train	Train	Train	Train	Train	Train	Validation	Test	Train	Train	Train	Train	Train	Train	Train	Train	Train	Train	Train
ATGCTC	0		Train	Validation	Test	Train	Train	Train	Train	Train	Train	Train	Train	Train	Train	Train	Train	Train	Train	Train	Train	Train
ATGCGA	0		Train	Train	Train	Train	Validation	Test	Train	Train	Train	Train	Train	Train	Train	Train	Train	Train	Train	Train	Train	Train
ATGCGT	0		Train	Train	Train	Train	Train	Train	Train	Train	Train	Train	Train	Train	Train	Train	Train	Train	Train	Validation	Test	Train
ATGCGG	0		Train	Train	Train	Train	Train	Validation	Test	Train	Train	Train	Train	Train	Train	Train	Train	Train	Train	Train	Train	Train
ATGCGC	0		Train	Train	Train	Train	Train	Validation	Test	Train	Train	Train	Train	Train	Train	Train	Train	Train	Train	Train	Train	Train
ATGCCA	0		Validation	Test	Train	Train	Train	Train	Train	Train	Train	Train	Train	Train	Train	Train	Train	Train	Train	Train	Train	Train
ATGCCT	0		Validation	Test	Train	Train	Train	Train	Train	Train	Train	Train	Train	Train	Train	Train	Train	Train	Train	Train	Train	Train
ATGCCG	0		Train	Train	Train	Train	Train	Train	Train	Train	Train	Train	Train	Train	Train	Train	Train	Train	Train	Validation	Test	Train
ATGCCC	0		Train	Train	Train	Validation	Test	Train	Train	Train	Train	Train	Train	Train	Train	Train	Train	Train	Train	Train	Train	Train
ATCAAA	0.0250764		Train	Train	Train	Train	Train	Train	Train	Train	Train	Train	Train	Train	Train	Validation	Test	Train	Train	Train	Train	Train
ATCAAT	0.0455168		Train	Train	Train	Train	Train	Train	Train	Train	Train	Train	Train	Train	Train	Train	Validation	Test	Train	Train	Train	Train
ATCAAG	0.0376146		Train	Train	Train	Train	Train	Train	Train	Validation	Test	Train	Train	Train	Train	Train	Train	Train	Train	Train	Train	Train
ATCAAC	0.0607944		Train	Train	Train	Train	Validation	Test	Train	Train	Train	Train	Train	Train	Train	Train	Train	Train	Train	Train	Train	Train
ATCATA	0.0553156		Train	Train	Train	Train	Train	Train	Train	Train	Train	Train	Train	Validation	Test	Train	Train	Train	Train	Train	Train	Train
ATCATT	0.0656938		Train	Train	Train	Train	Train	Train	Train	Validation	Test	Train	Train	Train	Train	Train	Train	Train	Train	Train	Train	Train
ATCATG	0.0382994		Train	Train	Train	Train	Train	Train	Train	Train	Train	Train	Validation	Test	Train	Train	Train	Train	Train	Train	Train	Train
ATCATC	0.00790222		Train	Train	Train	Train	Train	Train	Train	Train	Train	Validation	Test	Train	Train	Train	Train	Train	Train	Train	Train	Train
ATCAGA	5.26815e-05		Train	Validation	Test	Train	Train	Train	Train	Train	Train	Train	Train	Train	Train	Train	Train	Train	Train	Train	Train	Train
ATCAGT	0.119271		Train	Train	Train	Train	Train	Train	Train	Train	Train	Train	Train	Validation	Test	Train	Train	Train	Train	Train	Train	Train
ATCAGG	0.000105363		Test	Train	Train	Train	Train	Train	Train	Train	Train	Train	Train	Train	Train	Train	Train	Train	Train	Train	Train	Validation
ATCAGC	0.000210726		Train	Train	Train	Train	Train	Train	Train	Train	Train	Train	Train	Validation	Test	Train	Train	Train	Train	Train	Train	Train
ATCACA	0.014066		Train	Train	Train	Train	Train	Train	Train	Train	Train	Validation	Test	Train	Train	Train	Train	Train	Train	Train	Train	Train
ATCACT	0.000263407		Train	Validation	Test	Train	Train	Train	Train	Train	Train	Train	Train	Train	Train	Train	Train	Train	Train	Train	Train	Train
ATCACG	0		Train	Train	Train	Train	Train	Train	Train	Train	Train	Train	Train	Train	Train	Train	Validation	Test	Train	Train	Train	Train
ATCACC	0.0056896		Validation	Test	Train	Train	Train	Train	Train	Train	Train	Train	Train	Train	Train	Train	Train	Train	Train	Train	Train	Train
ATCTAA	0.0289221		Validation	Test	Train	Train	Train	Train	Train	Train	Train	Train	Train	Train	Train	Train	Train	Train	Train	Train	Train	Train
ATCTAT	0.000474133		Train	Validation	Test	Train	Train	Train	Train	Train	Train	Train	Train	Train	Train	Train	Train	Train	Train	Train	Train	Train
ATCTAG	5.26815e-05		Train	Train	Train	Train	Train	Train	Train	Train	Train	Train	Train	Train	Train	Train	Validation	Test	Train	Train	Train	Train
ATCTAC	0.000421452		Train	Train	Train	Train	Train	Train	Validation	Test	Train	Train	Train	Train	Train	Train	Train	Train	Train	Train	Train	Train
ATCTTA	0.00895585		Train	Train	Train	Train	Train	Train	Train	Train	Train	Train	Train	Train	Train	Train	Validation	Test	Train	Train	Train	Train
ATCTTT	0.000105363		Train	Train	Train	Validation	Test	Train	Train	Train	Train	Train	Train	Train	Train	Train	Train	Train	Train	Train	Train	Train
ATCTTG	0.000210726		Train	Train	Train	Train	Train	Train	Train	Train	Train	Train	Train	Train	Train	Train	Validation	Test	Train	Train	Train	Train
ATCTTC	0		Train	Train	Train	Train	Train	Train	Train	Validation	Test	Train	Train	Train	Train	Train	Train	Train	Train	Train	Train	Train
ATCTGA	0.0467285		Train	Train	Train	Train	Train	Train	Train	Train	Train	Train	Train	Train	Validation	Test	Train	Train	Train	Train	Train	Train
ATCTGT	0.00289748		Train	Train	Train	Train	Train	Train	Train	Train	Train	Train	Train	Train	Train	Train	Train	Validation	Test	Train	Train	Train
ATCTGG	0		Train	Train	Train	Train	Train	Train	Train	Train	Train	Train	Train	Train	Train	Train	Train	Train	Train	Validation	Test	Train
ATCTGC	5.26815e-05		Train	Train	Train	Train	Train	Train	Train	Train	Train	Train	Validation	Test	Train	Train	Train	Train	Train	Train	Train	Train
ATCTCA	5.26815e-05		Test	Train	Train	Train	Train	Train	Train	Train	Train	Train	Train	Train	Train	Train	Train	Train	Train	Train	Train	Validation
ATCTCT	0.000105363		Train	Train	Train	Train	Train	Train	Train	Train	Train	Train	Train	Train	Train	Train	Train	Train	Train	Validation	Test	Train
ATCTCG	0.000105363		Train	Train	Train	Train	Train	Train	Train	Train	Train	Train	Train	Train	Train	Validation	Test	Train	Train	Train	Train	Train
ATCTCC	0		Train	Train	Train	Train	Train	Train	Train	Train	Train	Train	Train	Train	Train	Train	Validation	Test	Train	Train	Train	Train
ATCGAA	0.0149615		Train	Train	Train	Train	Train	Train	Train	Train	Validation	Test	Train	Train	Train	Train	Train	Train	Train	Train	Train	Train
ATCGAT	0.0828153		Train	Train	Validation	Test	Train	Train	Train	Train	Train	Train	Train	Train	Train	Train	Train	Train	Train	Train	Train	Train
ATCGAG	0.0319777		Train	Train	Train	Train	Train	Train	Validation	Test	Train	Train	Train	Train	Train	Train	Train	Train	Train	Train	Train	Train
ATCGAC	0.0454114		Train	Train	Train	Train	Train	Validation	Test	Train	Train	Train	Train	Train	Train	Train	Train	Train	Train	Train	Train	Train
ATCGTA	0.0976188		Train	Train	Train	Train	Train	Train	Train	Train	Train	Train	Train	Train	Train	Train	Train	Validation	Test	Train	Train	Train
ATCGTT	0.100358		Train	Train	Validation	Test	Train	Train	Train	Train	Train	Train	Train	Train	Train	Train	Train	Train	Train	Train	Train	Train
ATCGTG	0.0381414		Train	Validation	Test	Train	Train	Train	Train	Train	Train	Train	Train	Train	Train	Train	Train	Train	Train	Train	Train	Train
ATCGTC	0.0577916		Train	Train	Train	Train	Train	Train	Train	Validation	Test	Train	Train	Train	Train	Train	Train	Train	Train	Train	Train	Train
ATCGGA	5.26815e-05		Train	Train	Train	Train	Train	Train	Train	Train	Train	Train	Train	Train	Validation	Test	Train	Train	Train	Train	Train	Train
ATCGGT	0.0413023		Train	Validation	Test	Train	Train	Train	Train	Train	Train	Train	Train	Train	Train	Train	Train	Train	Train	Train	Train	Train
ATCGGG	0.000737541		Train	Train	Train	Train	Train	Train	Train	Train	Train	Validation	Test	Train	Train	Train	Train	Train	Train	Train	Train	Train
ATCGGC	0.0372985		Train	Train	Train	Train	Train	Train	Train	Train	Train	Train	Train	Train	Train	Validation	Test	Train	Train	Train	Train	Train
ATCGCA	5.26815e-05		Train	Train	Train	Train	Train	Train	Train	Train	Train	Train	Train	Train	Train	Train	Validation	Test	Train	Train	Train	Train
ATCGCT	0.0740175		Train	Train	Train	Train	Train	Train	Train	Train	Train	Train	Train	Train	Train	Train	Validation	Test	Train	Train	Train	Train
ATCGCG	0.0230745		Validation	Test	Train	Train	Train	Train	Train	Train	Train	Train	Train	Train	Train	Train	Train	Train	Train	Train	Train	Train
ATCGCC	0.0290802		Train	Train	Train	Train	Train	Train	Train	Train	Train	Train	Validation	Test	Train	Train	Train	Train	Train	Train	Train	Train
ATCCAA	0.0116426		Train	Train	Train	Train	Train	Train	Train	Train	Train	Train	Train	Train	Train	Validation	Test	Train	Train	Train	Train	Train
ATCCAT	5.26815e-05		Train	Train	Train	Train	Train	Train	Train	Train	Validation	Test	Train	Train	Train	Train	Train	Train	Train	Train	Train	Train
ATCCAG	5.26815e-05		Train	Train	Train	Train	Train	Train	Train	Train	Train	Train	Train	Train	Train	Train	Train	Train	Train	Validation	Test	Train
ATCCAC	0		Train	Train	Train	Train	Train	Train	Train	Train	Train	Train	Train	Train	Validation	Test	Train	Train	Train	Train	Train	Train
ATCCTA	0.000105363		Train	Train	Train	Train	Train	Train	Train	Validation	Test	Train	Train	Train	Train	Train	Train	Train	Train	Train	Train	Train
ATCCTT	0.0264461		Train	Train	Train	Train	Train	Train	Train	Train	Train	Train	Train	Train	Train	Train	Train	Train	Validation	Test	Train	Train
ATCCTG	0.0160152		Train	Train	Train	Train	Validation	Test	Train	Train	Train	Train	Train	Train	Train	Train	Train	Train	Train	Train	Train	Train
ATCCTC	5.26815e-05		Train	Train	Train	Train	Validation	Test	Train	Train	Train	Train	Train	Train	Train	Train	Train	Train	Train	Train	Train	Train
ATCCGA	5.26815e-05		Train	Train	Train	Train	Train	Train	Train	Train	Validation	Test	Train	Train	Train	Train	Train	Train	Train	Train	Train	Train
ATCCGT	0.0222316		Train	Train	Train	Train	Train	Train	Train	Train	Train	Validation	Test	Train	Train	Train	Train	Train	Train	Train	Train	Train
ATCCGG	0		Train	Train	Train	Train	Train	Train	Train	Train	Validation	Test	Train	Train	Train	Train	Train	Train	Train	Train	Train	Train
ATCCGC	0.00837636		Train	Train	Train	Train	Train	Train	Train	Validation	Test	Train	Train	Train	Train	Train	Train	Train	Train	Train	Train	Train
ATCCCA	0		Train	Train	Validation	Test	Train	Train	Train	Train	Train	Train	Train	Train	Train	Train	Train	Train	Train	Train	Train	Train
ATCCCT	0.0366663		Train	Train	Train	Train	Train	Train	Train	Train	Train	Train	Train	Train	Train	Train	Train	Validation	Test	Train	Train	Train
ATCCCG	0.000105363		Validation	Test	Train	Train	Train	Train	Train	Train	Train	Train	Train	Train	Train	Train	Train	Train	Train	Train	Train	Train
ATCCCC	0		Train	Train	Train	Train	Train	Train	Train	Train	Validation	Test	Train	Train	Train	Train	Train	Train	Train	Train	Train	Train
AGAAAA	0.000210726		Train	Train	Train	Train	Validation	Test	Train	Train	Train	Train	Train	Train	Train	Train	Train	Train	Train	Train	Train	Train
AGAAAT	0.0220209		Train	Train	Train	Train	Train	Train	Train	Train	Train	Train	Validation	Test	Train	Train	Train	Train	Train	Train	Train	Train
AGAAAG	5.26815e-05		Train	Train	Train	Train	Train	Train	Train	Train	Train	Train	Train	Train	Train	Train	Train	Train	Validation	Test	Train	Train
AGAAAC	5.26815e-05		Train	Train	Train	Train	Train	Train	Train	Train	Train	Validation	Test	Train	Train	Train	Train	Train	Train	Train	Train	Train
AGAATA	0.0277631		Train	Train	Train	Train	Train	Train	Train	Train	Train	Train	Train	Train	Train	Train	Validation	Test	Train	Train	Train	Train
AGAATT	0.000105363		Train	Train	Validation	Test	Train	Train	Train	Train	Train	Train	Train	Train	Train	Train	Train	Train	Train	Train	Train	Train
AGAATG	0.000474133		Train	Train	Train	Train	Train	Train	Train	Train	Train	Train	Train	Train	Train	Train	Train	Train	Train	Validation	Test	Train
AGAATC	0		Train	Train	Train	Train	Train	Train	Train	Validation	Test	Train	Train	Train	Train	Train	Train	Train	Train	Train	Train	Train
AGAAGA	0.0276578		Train	Train	Train	Train	Train	Train	Train	Train	Validation	Test	Train	Train	Train	Train	Train	Train	Train	Train	Train	Train
AGAAGT	0.00105363		Validation	Test	Train	Train	Train	Train	Train	Train	Train	Train	Train	Train	Train	Train	Train	Train	Train	Train	Train	Train
AGAAGG	0		Train	Train	Validation	Test	Train	Train	Train	Train	Train	Train	Train	Train	Train	Train	Train	Train	Train	Train	Train	Train
AGAAGC	0.0279212		Train	Train	Train	Train	Train	Train	Train	Train	Train	Train	Train	Train	Train	Train	Train	Train	Validation	Test	Train	Train
AGAACA	5.26815e-05		Train	Train	Train	Train	Train	Train	Train	Train	Train	Train	Train	Train	Train	Train	Train	Train	Validation	Test	Train	Train
AGAACT	0		Train	Train	Train	Train	Train	Train	Train	Validation	Test	Train	Train	Train	Train	Train	Train	Train	Train	Train	Train	Train
AGAACG	0		Train	Train	Train	Train	Train	Validation	Test	Train	Train	Train	Train	Train	Train	Train	Train	Train	Train	Train	Train	Train
AGAACC	5.26815e-05		Train	Train	Train	Train	Train	Train	Train	Train	Train	Validation	Test	Train	Train	Train	Train	Train	Train	Train	Train	Train
AGATAA	5.26815e-05		Train	Train	Train	Train	Train	Train	Train	Train	Train	Train	Train	Train	Train	Train	Train	Train	Train	Validation	Test	Train
AGATAT	0		Train	Train	Train	Train	Train	Train	Train	Train	Train	Train	Train	Validation	Test	Train	Train	Train	Train	Train	Train	Train
AGATAG	0		Test	Train	Train	Train	Train	Train	Train	Train	Train	Train	Train	Train	Train	Train	Train	Train	Train	Train	Train	Validation
AGATAC	0		Train	Train	Train	Train	Train	Train	Train	Train	Train	Train	Train	Train	Train	Train	Train	Train	Validation	Test	Train	Train
AGATTA	0.000210726		Train	Train	Train	Train	Train	Validation	Test	Train	Train	Train	Train	Train	Train	Train	Train	Train	Train	Train	Train	Train
AGATTT	5.26815e-05		Validation	Test	Train	Train	Train	Train	Train	Train	Train	Train	Train	Train	Train	Train	Train	Train	Train	Train	Train	Train
AGATTG	0		Train	Train	Train	Train	Train	Train	Train	Validation	Test	Train	Train	Train	Train	Train	Train	Train	Train	Train	Train	Train
AGATTC	0		Train	Validation	Test	Train	Train	Train	Train	Train	Train	Train	Train	Train	Train	Train	Train	Train	Train	Train	Train	Train
AGATGA	0		Train	Train	Train	Train	Train	Train	Train	Train	Train	Train	Train	Train	Train	Train	Train	Train	Validation	Test	Train	Train
AGATGT	0.000105363		Train	Train	Train	Train	Train	Train	Train	Train	Train	Train	Validation	Test	Train	Train	Train	Train	Train	Train	Train	Train
AGATGG	0		Train	Train	Train	Train	Train	Train	Train	Train	Train	Train	Train	Train	Train	Train	Validation	Test	Train	Train	Train	Train
AGATGC	0.0079549		Train	Train	Train	Train	Train	Validation	Test	Train	Train	Train	Train	Train	Train	Train	Train	Train	Train	Train	Train	Train
AGATCA	0		Train	Train	Train	Train	Train	Train	Train	Train	Train	Train	Train	Train	Validation	Test	Train	Train	Train	Train	Train	Train
AGATCT	0		Train	Train	Train	Train	Train	Train	Train	Train	Train	Train	Train	Train	Train	Train	Validation	Test	Train	Train	Train	Train
AGATCG	5.26815e-05		Train	Train	Train	Train	Train	Train	Train	Train	Train	Train	Train	Validation	Test	Train	Train	Train	Train	Train	Train	Train
AGATCC	0		Train	Train	Validation	Test	Train	Train	Train	Train	Train	Train	Train	Train	Train	Train	Train	Train	Train	Train	Train	Train
AGAGAA	0.000158044		Train	Train	Train	Train	Train	Train	Train	Train	Train	Train	Validation	Test	Train	Train	Train	Train	Train	Train	Train	Train
AGAGAT	0.046307		Train	Train	Train	Train	Train	Train	Train	Train	Train	Train	Train	Train	Train	Validation	Test	Train	Train	Train	Train	Train
AGAGAG	0.00921926		Train	Train	Train	Train	Train	Train	Validation	Test	Train	Train	Train	Train	Train	Train	Train	Train	Train	Train	Train	Train
AGAGAC	0.0143294		Train	Train	Train	Train	Train	Train	Train	Train	Train	Train	Train	Train	Train	Train	Validation	Test	Train	Train	Train	Train
AGAGTA	0.000210726		Train	Train	Train	Train	Train	Train	Train	Train	Train	Train	Validation	Test	Train	Train	Train	Train	Train	Train	Train	Train
AGAGTT	0.000526815		Train	Train	Train	Train	Train	Train	Train	Train	Train	Train	Train	Train	Train	Train	Train	Validation	Test	Train	Train	Train
AGAGTG	0.0042672		Test	Train	Train	Train	Train	Train	Train	Train	Train	Train	Train	Train	Train	Train	Train	Train	Train	Train	Train	Validation
AGAGTC	0		Train	Train	Train	Train	Train	Train	Train	Train	Train	Train	Validation	Test	Train	Train	Train	Train	Train	Train	Train	Train
AGAGGA	0.00521547		Train	Train	Train	Train	Train	Train	Train	Train	Train	Train	Train	Train	Train	Train	Train	Train	Train	Validation	Test	Train
AGAGGT	0.0339269		Train	Train	Train	Validation	Test	Train	Train	Train	Train	Train	Train	Train	Train	Train	Train	Train	Train	Train	Train	Train
AGAGGG	0		Train	Train	Train	Train	Train	Train	Train	Train	Train	Train	Train	Train	Train	Train	Validation	Test	Train	Train	Train	Train
AGAGGC	5.26815e-05		Train	Train	Train	Train	Train	Train	Train	Train	Train	Train	Train	Train	Train	Validation	Test	Train	Train	Train	Train	Train
AGAGCA	0		Train	Train	Train	Train	Train	Train	Train	Train	Train	Train	Validation	Test	Train	Train	Train	Train	Train	Train	Train	Train
AGAGCT	5.26815e-05		Train	Train	Train	Train	Train	Validation	Test	Train	Train	Train	Train	Train	Train	Train	Train	Train	Train	Train	Train	Train
AGAGCG	0		Train	Train	Train	Train	Train	Train	Train	Validation	Test	Train	Train	Train	Train	Train	Train	Train	Train	Train	Train	Train
AGAGCC	5.26815e-05		Train	Train	Train	Train	Train	Train	Train	Train	Train	Train	Validation	Test	Train	Train	Train	Train	Train	Train	Train	Train
AGACAA	0.0247603		Test	Train	Train	Train	Train	Train	Train	Train	Train	Train	Train	Train	Train	Train	Train	Train	Train	Train	Train	Validation
AGACAT	0.022337		Train	Train	Train	Train	Train	Train	Train	Train	Train	Validation	Test	Train	Train	Train	Train	Train	Train	Train	Train	Train
AGACAG	0.00900853		Train	Train	Train	Train	Train	Validation	Test	Train	Train	Train	Train	Train	Train	Train	Train	Train	Train	Train	Train	Train
AGACAC	0		Train	Train	Train	Train	Train	Train	Train	Validation	Test	Train	Train	Train	Train	Train	Train	Train	Train	Train	Train	Train
AGACTA	0		Train	Train	Train	Train	Train	Train	Train	Train	Train	Train	Train	Validation	Test	Train	Train	Train	Train	Train	Train	Train
AGACTT	0.000158044		Train	Train	Train	Train	Train	Validation	Test	Train	Train	Train	Train	Train	Train	Train	Train	Train	Train	Train	Train	Train
AGACTG	0.00890317		Train	Train	Train	Train	Train	Train	Train	Train	Train	Train	Train	Train	Train	Train	Train	Train	Validation	Test	Train	Train
AGACTC	0		Train	Train	Train	Train	Train	Train	Train	Train	Train	Validation	Test	Train	Train	Train	Train	Train	Train	Train	Train	Train
AGACGA	0		Train	Train	Train	Train	Train	Train	Train	Validation	Test	Train	Train	Train	Train	Train	Train	Train	Train	Train	Train	Train
AGACGT	0.0130123		Train	Validation	Test	Train	Train	Train	Train	Train	Train	Train	Train	Train	Train	Train	Train	Train	Train	Train	Train	Train
AGACGG	0		Train	Train	Train	Train	Train	Train	Train	Train	Train	Train	Train	Train	Train	Validation	Test	Train	Train	Train	Train	Train
AGACGC	0		Test	Train	Train	Train	Train	Train	Train	Train	Train	Train	Train	Train	Train	Train	Train	Train	Train	Train	Train	Validation
AGACCA	0		Train	Train	Train	Train	Train	Train	Train	Train	Train	Train	Train	Train	Train	Train	Train	Validation	Test	Train	Train	Train
AGACCT	0.022653		Train	Train	Train	Train	Train	Train	Train	Train	Train	Train	Train	Train	Validation	Test	Train	Train	Train	Train	Train	Train
AGACCG	0		Train	Train	Train	Train	Train	Train	Train	Validation	Test	Train	Train	Train	Train	Train	Train	Train	Train	Train	Train	Train
AGACCC	0		Train	Train	Train	Train	Train	Train	Train	Train	Train	Train	Train	Train	Train	Train	Train	Train	Train	Train	Validation	Test
AGTAAA	0.0791276		Train	Train	Train	Train	Train	Train	Train	Train	Train	Train	Train	Train	Train	Validation	Test	Train	Train	Train	Train	Train
AGTAAT	0.196397		Test	Train	Train	Train	Train	Train	Train	Train	Train	Train	Train	Train	Train	Train	Train	Train	Train	Train	Train	Validation
AGTAAG	0.101359		Train	Train	Train	Train	Train	Train	Train	Train	Train	Train	Train	Train	Train	Train	Train	Train	Validation	Test	Train	Train
AGTAAC	0.132599		Train	Train	Validation	Test	Train	Train	Train	Train	Train	Train	Train	Train	Train	Train	Train	Train	Train	Train	Train	Train
AGTATA	0.147455		Train	Train	Train	Train	Train	Train	Train	Train	Train	Train	Train	Train	Train	Train	Train	Train	Validation	Test	Train	Train
AGTATT	0.367559		Train	Train	Train	Train	Train	Validation	Test	Train	Train	Train	Train	Train	Train	Train	Train	Train	Train	Train	Train	Train
AGTATG	0.18781		Train	Validation	Test	Train	Train	Train	Train	Train	Train	Train	Train	Train	Train	Train	Train	Train	Train	Train	Train	Train
AGTATC	0.226004		Train	Train	Train	Train	Train	Train	Train	Train	Train	Train	Train	Train	Train	Train	Train	Train	Validation	Test	Train	Train
AGTAGA	0.0216521		Train	Train	Train	Train	Train	Train	Train	Train	Train	Train	Train	Train	Train	Validation	Test	Train	Train	Train	Train	Train
AGTAGT	0.19234		Train	Train	Train	Train	Train	Train	Validation	Test	Train	Train	Train	Train	Train	Train	Train	Train	Train	Train	Train	Train
AGTAGG	0.00036877		Train	Train	Train	Train	Train	Train	Train	Train	Train	Train	Validation	Test	Train	Train	Train	Train	Train	Train	Train	Train
AGTAGC	0.17622		Train	Train	Train	Train	Train	Train	Train	Train	Train	Train	Train	Train	Train	Train	Validation	Test	Train	Train	Train	Train
AGTACA	0.0104309		Train	Train	Train	Train	Train	Train	Validation	Test	Train	Train	Train	Train	Train	Train	Train	Train	Train	Train	Train	Train
AGTACT	0.0704878		Train	Train	Train	Train	Train	Train	Train	Train	Train	Train	Train	Train	Train	Train	Train	Validation	Test	Train	Train	Train
AGTACG	0.000737541		Train	Train	Train	Validation	Test	Train	Train	Train	Train	Train	Train	Train	Train	Train	Train	Train	Train	Train	Train	Train
AGTACC	0.000737541		Train	Train	Train	Train	Train	Train	Train	Train	Train	Train	Train	Train	Train	Train	Train	Train	Validation	Test	Train	Train
AGTTAA	0.0317669		Train	Train	Train	Train	Train	Train	Train	Train	Train	Validation	Test	Train	Train	Train	Train	Train	Train	Train	Train	Train
AGTTAT	0.0644295		Train	Train	Train	Train	Train	Train	Train	Train	Train	Train	Train	Validation	Test	Train	Train	Train	Train	Train	Train	Train
AGTTAG	0.0121694		Train	Train	Train	Train	Train	Train	Train	Train	Train	Train	Train	Train	Train	Train	Train	Validation	Test	Train	Train	Train
AGTTAC	0.0475187		Validation	Test	Train	Train	Train	Train	Train	Train	Train	Train	Train	Train	Train	Train	Train	Train	Train	Train	Train	Train
AGTTTA	0.0308714		Train	Train	Train	Train	Train	Train	Train	Train	Train	Train	Train	Train	Train	Train	Train	Train	Validation	Test	Train	Train
AGTTTT	0.00268676		Train	Train	Train	Train	Train	Train	Train	Train	Train	Train	Train	Train	Train	Train	Train	Train	Validation	Test	Train	Train
AGTTTG	0.00558424		Train	Train	Train	Train	Train	Train	Train	Train	Train	Train	Train	Train	Train	Validation	Test	Train	Train	Train	Train	Train
AGTTTC	0.00300284		Train	Train	Validation	Test	Train	Train	Train	Train	Train	Train	Train	Train	Train	Train	Train	Train	Train	Train	Train	Train
AGTTGA	0.0173849		Train	Train	Train	Train	Train	Train	Train	Train	Train	Train	Train	Train	Train	Train	Train	Train	Validation	Test	Train	Train
AGTTGT	0.102465		Validation	Test	Train	Train	Train	Train	Train	Train	Train	Train	Train	Train	Train	Train	Train	Train	Train	Train	Train	Train
AGTTGG	0.000105363		Train	Train	Train	Train	Train	Train	Validation	Test	Train	Train	Train	Train	Train	Train	Train	Train	Train	Train	Train	Train
AGTTGC	0.00036877		Train	Train	Train	Train	Train	Train	Train	Validation	Test	Train	Train	Train	Train	Train	Train	Train	Train	Train	Train	Train
AGTTCA	0.0578443		Train	Train	Train	Train	Train	Train	Train	Train	Train	Train	Train	Train	Validation	Test	Train	Train	Train	Train	Train	Train
AGTTCT	0.0162259		Train	Train	Train	Train	Train	Validation	Test	Train	Train	Train	Train	Train	Train	Train	Train	Train	Train	Train	Train	Train
AGTTCG	0.0485197		Train	Train	Train	Train	Train	Validation	Test	Train	Train	Train	Train	Train	Train	Train	Train	Train	Train	Train	Train	Train
AGTTCC	0.0252344		Train	Train	Train	Train	Train	Train	Train	Train	Train	Train	Train	Train	Train	Validation	Test	Train	Train	Train	Train	Train
AGTGAA	0.275261		Train	Train	Validation	Test	Train	Train	Train	Train	Train	Train	Train	Train	Train	Train	Train	Train	Train	Train	Train	Train
AGTGAT	1		Train	Train	Train	Train	Train	Train	Train	Train	Train	Train	Train	Validation	Test	Train	Train	Train	Train	Train	Train	Train
AGTGAG	0.0601096		Train	Train	Train	Train	Train	Train	Train	Train	Train	Train	Train	Validation	Test	Train	Train	Train	Train	Train	Train	Train
AGTGAC	0.351386		Train	Validation	Test	Train	Train	Train	Train	Train	Train	Train	Train	Train	Train	Train	Train	Train	Train	Train	Train	Train
AGTGTA	0.236803		Train	Train	Train	Validation	Test	Train	Train	Train	Train	Train	Train	Train	Train	Train	Train	Train	Train	Train	Train	Train
AGTGTT	0.501317		Train	Train	Train	Train	Train	Train	Train	Train	Train	Train	Train	Train	Train	Train	Train	Train	Validation	Test	Train	Train
AGTGTG	0.0623749		Train	Train	Train	Train	Train	Train	Train	Train	Validation	Test	Train	Train	Train	Train	Train	Train	Train	Train	Train	Train
AGTGTC	0.0910863		Train	Train	Train	Train	Train	Train	Train	Train	Train	Train	Train	Train	Train	Train	Validation	Test	Train	Train	Train	Train
AGTGGA	0.0113792		Train	Train	Train	Train	Train	Train	Train	Train	Train	Train	Train	Train	Train	Train	Train	Train	Validation	Test	Train	Train
AGTGGT	0.405331		Train	Train	Train	Train	Train	Train	Train	Train	Validation	Test	Train	Train	Train	Train	Train	Train	Train	Train	Train	Train
AGTGGG	0.01886		Train	Train	Train	Train	Train	Train	Train	Train	Train	Train	Train	Train	Train	Train	Train	Train	Train	Train	Validation	Test
AGTGGC	0.0391423		Train	Train	Train	Train	Train	Validation	Test	Train	Train	Train	Train	Train	Train	Train	Train	Train	Train	Train	Train	Train
AGTGCA	0.0899273		Train	Train	Train	Train	Train	Train	Train	Train	Train	Train	Train	Validation	Test	Train	Train	Train	Train	Train	Train	Train
AGTGCT	0.461543		Train	Train	Train	Train	Train	Train	Train	Train	Train	Train	Train	Train	Train	Train	Train	Train	Train	Validation	Test	Train
AGTGCG	0.0574755		Train	Train	Train	Train	Train	Train	Train	Train	Train	Train	Train	Validation	Test	Train	Train	Train	Train	Train	Train	Train
AGTGCC	0.133337		Train	Train	Train	Train	Validation	Test	Train	Train	Train	Train	Train	Train	Train	Train	Train	Train	Train	Train	Train	Train
AGTCAA	0.0591613		Train	Train	Train	Train	Train	Train	Train	Train	Train	Train	Train	Train	Train	Train	Train	Train	Train	Train	Validation	Test
AGTCAT	0.152197		Train	Train	Train	Train	Train	Train	Validation	Test	Train	Train	Train	Train	Train	Train	Train	Train	Train	Train	Train	Train
AGTCAG	0.0121694		Train	Train	Train	Train	Train	Train	Train	Train	Train	Train	Train	Train	Train	Train	Train	Train	Train	Validation	Test	Train
AGTCAC	0.000316089		Train	Validation	Test	Train	Train	Train	Train	Train	Train	Train	Train	Train	Train	Train	Train	Train	Train	Train	Train	Train
AGTCTA	0.0715415		Train	Train	Train	Train	Train	Train	Train	Train	Train	Validation	Test	Train	Train	Train	Train	Train	Train	Train	Train	Train
AGTCTT	0.15325		Train	Train	Train	Train	Train	Train	Train	Train	Train	Validation	Test	Train	Train	Train	Train	Train	Train	Train	Train	Train
AGTCTG	0.0121167		Train	Train	Train	Train	Train	Train	Train	Train	Train	Train	Train	Train	Train	Train	Validation	Test	Train	Train	Train	Train
AGTCTC	0.0789169		Train	Train	Train	Train	Train	Train	Train	Train	Train	Train	Train	Train	Train	Train	Train	Train	Train	Train	Validation	Test
AGTCGA	0.0197029		Test	Train	Train	Train	Train	Train	Train	Train	Train	Train	Train	Train	Train	Train	Train	Train	Train	Train	Train	Validation
AGTCGT	0.0478875		Train	Train	Train	Train	Train	Train	Train	Train	Train	Train	Train	Train	Train	Train	Train	Train	Train	Validation	Test	Train
AGTCGG	0.0256032		Train	Train	Train	Train	Train	Train	Validation	Test	Train	Train	Train	Train	Train	Train	Train	Train	Train	Train	Train	Train
AGTCGC	0.0159625		Test	Train	Train	Train	Train	Train	Train	Train	Train	Train	Train	Train	Train	Train	Train	Train	Train	Train	Train	Validation
AGTCCA	0.000105363		Train	Train	Train	Train	Train	Train	Train	Train	Train	Train	Validation	Test	Train	Train	Train	Train	Train	Train	Train	Train
AGTCCT	0.0340322		Train	Train	Train	Train	Train	Train	Validation	Test	Train	Train	Train	Train	Train	Train	Train	Train	Train	Train	Train	Train
AGTCCG	0.000316089		Validation	Test	Train	Train	Train	Train	Train	Train	Train	Train	Train	Train	Train	Train	Train	Train	Train	Train	Train	Train
AGTCCC	0.000316089		Train	Train	Train	Validation	Test	Train	Train	Train	Train	Train	Train	Train	Train	Train	Train	Train	Train	Train	Train	Train
AGGAAA	0		Validation	Test	Train	Train	Train	Train	Train	Train	Train	Train	Train	Train	Train	Train	Train	Train	Train	Train	Train	Train
AGGAAT	0.000158044		Train	Train	Train	Train	Validation	Test	Train	Train	Train	Train	Train	Train	Train	Train	Train	Train	Train	Train	Train	Train
AGGAAG	0		Train	Train	Train	Train	Train	Train	Validation	Test	Train	Train	Train	Train	Train	Train	Train	Train	Train	Train	Train	Train
AGGAAC	0		Train	Train	Train	Validation	Test	Train	Train	Train	Train	Train	Train	Train	Train	Train	Train	Train	Train	Train	Train	Train
AGGATA	5.26815e-05		Train	Train	Train	Train	Train	Train	Train	Train	Train	Train	Train	Train	Train	Train	Train	Train	Train	Validation	Test	Train
AGGATT	0		Train	Train	Train	Train	Train	Train	Train	Train	Train	Train	Train	Train	Train	Validation	Test	Train	Train	Train	Train	Train
AGGATG	5.26815e-05		Test	Train	Train	Train	Train	Train	Train	Train	Train	Train	Train	Train	Train	Train	Train	Train	Train	Train	Train	Validation
AGGATC	0.000105363		Train	Train	Train	Train	Train	Train	Train	Train	Train	Train	Train	Train	Train	Train	Validation	Test	Train	Train	Train	Train
AGGAGA	0		Train	Train	Train	Train	Train	Validation	Test	Train	Train	Train	Train	Train	Train	Train	Train	Train	Train	Train	Train	Train
AGGAGT	0		Train	Train	Train	Train	Train	Train	Train	Train	Train	Validation	Test	Train	Train	Train	Train	Train	Train	Train	Train	Train
AGGAGG	0		Train	Train	Train	Train	Train	Train	Train	Validation	Test	Train	Train	Train	Train	Train	Train	Train	Train	Train	Train	Train
AGGAGC	0		Train	Train	Train	Train	Train	Train	Train	Train	Train	Train	Train	Train	Train	Validation	Test	Train	Train	Train	Train	Train
AGGACA	0		Train	Train	Train	Train	Train	Train	Train	Train	Train	Train	Train	Validation	Test	Train	Train	Train	Train	Train	Train	Train
AGGACT	0		Train	Train	Train	Train	Train	Validation	Test	Train	Train	Train	Train	Train	Train	Train	Train	Train	Train	Train	Train	Train
AGGACG	0		Train	Train	Train	Train	Train	Train	Train	Train	Train	Train	Train	Train	Train	Train	Train	Validation	Test	Train	Train	Train
AGGACC	0		Train	Train	Train	Train	Train	Train	Validation	Test	Train	Train	Train	Train	Train	Train	Train	Train	Train	Train	Train	Train
AGGTAA	0		Train	Train	Train	Train	Train	Train	Train	Train	Train	Train	Train	Train	Train	Validation	Test	Train	Train	Train	Train	Train
AGGTAT	5.26815e-05		Train	Train	Train	Train	Train	Train	Train	Train	Train	Train	Train	Train	Train	Train	Train	Train	Train	Validation	Test	Train
AGGTAG	0		Train	Train	Train	Train	Train	Train	Train	Train	Train	Train	Train	Train	Train	Train	Train	Train	Validation	Test	Train	Train
AGGTAC	0		Train	Train	Train	Train	Train	Train	Train	Train	Train	Train	Train	Train	Train	Train	Validation	Test	Train	Train	Train	Train
AGGTTA	0		Train	Train	Train	Train	Train	Train	Train	Train	Train	Train	Train	Train	Train	Train	Train	Train	Train	Validation	Test	Train
AGGTTT	0		Train	Train	Train	Train	Validation	Test	Train	Train	Train	Train	Train	Train	Train	Train	Train	Train	Train	Train	Train	Train
AGGTTG	0		Train	Train	Train	Train	Train	Train	Train	Train	Train	Train	Validation	Test	Train	Train	Train	Train	Train	Train	Train	Train
AGGTTC	5.26815e-05		Train	Validation	Test	Train	Train	Train	Train	Train	Train	Train	Train	Train	Train	Train	Train	Train	Train	Train	Train	Train
AGGTGA	5.26815e-05		Train	Train	Train	Train	Train	Train	Train	Train	Train	Train	Train	Validation	Test	Train	Train	Train	Train	Train	Train	Train
AGGTGT	0.0228638		Train	Train	Train	Train	Train	Train	Train	Train	Train	Train	Train	Train	Train	Validation	Test	Train	Train	Train	Train	Train
AGGTGG	0		Train	Train	Train	Train	Train	Train	Train	Train	Train	Train	Train	Validation	Test	Train	Train	Train	Train	Train	Train	Train
AGGTGC	0		Validation	Test	Train	Train	Train	Train	Train	Train	Train	Train	Train	Train	Train	Train	Train	Train	Train	Train	Train	Train
AGGTCA	0		Train	Train	Train	Train	Train	Train	Train	Train	Train	Train	Train	Train	Train	Train	Train	Validation	Test	Train	Train	Train
AGGTCT	5.26815e-05		Train	Train	Train	Train	Train	Train	Train	Train	Train	Train	Train	Train	Train	Train	Train	Train	Train	Train	Validation	Test
AGGTCG	0		Train	Train	Train	Validation	Test	Train	Train	Train	Train	Train	Train	Train	Train	Train	Train	Train	Train	Train	Train	Train
AGGTCC	0		Train	Train	Train	Validation	Test	Train	Train	Train	Train	Train	Train	Train	Train	Train	Train	Train	Train	Train	Train	Train
AGGGAA	5.26815e-05		Train	Train	Validation	Test	Train	Train	Train	Train	Train	Train	Train	Train	Train	Train	Train	Train	Train	Train	Train	Train
AGGGAT	0.000105363		Train	Train	Train	Train	Train	Train	Train	Train	Train	Train	Train	Train	Validation	Test	Train	Train	Train	Train	Train	Train
AGGGAG	0		Train	Train	Train	Train	Train	Train	Train	Train	Train	Train	Train	Train	Train	Train	Train	Train	Train	Train	Validation	Test
AGGGAC	5.26815e-05		Train	Train	Train	Train	Train	Train	Train	Train	Validation	Test	Train	Train	Train	Train	Train	Train	Train	Train	Train	Train
AGGGTA	0.0145928		Train	Train	Train	Train	Validation	Test	Train	Train	Train	Train	Train	Train	Train	Train	Train	Train	Train	Train	Train	Train
AGGGTT	0		Train	Train	Validation	Test	Train	Train	Train	Train	Train	Train	Train	Train	Train	Train	Train	Train	Train	Train	Train	Train
AGGGTG	0		Train	Train	Validation	Test	Train	Train	Train	Train	Train	Train	Train	Train	Train	Train	Train	Train	Train	Train	Train	Train
AGGGTC	0		Train	Train	Train	Train	Validation	Test	Train	Train	Train	Train	Train	Train	Train	Train	Train	Train	Train	Train	Train	Train
AGGGGA	0		Train	Train	Train	Train	Train	Train	Train	Train	Train	Train	Train	Train	Train	Train	Train	Train	Train	Validation	Test	Train
AGGGGT	0.032083		Train	Train	Train	Train	Train	Validation	Test	Train	Train	Train	Train	Train	Train	Train	Train	Train	Train	Train	Train	Train
AGGGGG	0		Validation	Test	Train	Train	Train	Train	Train	Train	Train	Train	Train	Train	Train	Train	Train	Train	Train	Train	Train	Train
AGGGGC	0		Train	Train	Train	Train	Train	Train	Train	Train	Train	Train	Train	Train	Train	Train	Train	Train	Validation	Test	Train	Train
AGGGCA	0		Train	Train	Train	Train	Train	Train	Train	Train	Train	Validation	Test	Train	Train	Train	Train	Train	Train	Train	Train	Train
AGGGCT	5.26815e-05		Train	Validation	Test	Train	Train	Train	Train	Train	Train	Train	Train	Train	Train	Train	Train	Train	Train	Train	Train	Train
AGGGCG	0		Train	Train	Train	Train	Train	Train	Train	Train	Train	Validation	Test	Train	Train	Train	Train	Train	Train	Train	Train	Train
AGGGCC	0		Train	Train	Train	Train	Validation	Test	Train	Train	Train	Train	Train	Train	Train	Train	Train	Train	Train	Train	Train	Train
AGGCAA	0.000105363		Train	Train	Train	Train	Train	Train	Train	Train	Train	Validation	Test	Train	Train	Train	Train	Train	Train	Train	Train	Train
AGGCAT	0.0359288		Validation	Test	Train	Train	Train	Train	Train	Train	Train	Train	Train	Train	Train	Train	Train	Train	Train	Train	Train	Train
AGGCAG	0		Test	Train	Train	Train	Train	Train	Train	Train	Train	Train	Train	Train	Train	Train	Train	Train	Train	Train	Train	Validation
AGGCAC	5.26815e-05		Train	Train	Train	Train	Train	Validation	Test	Train	Train	Train	Train	Train	Train	Train	Train	Train	Train	Train	Train	Train
AGGCTA	5.26815e-05		Train	Train	Train	Train	Train	Train	Validation	Test	Train	Train	Train	Train	Train	Train	Train	Train	Train	Train	Train	Train
AGGCTT	5.26815e-05		Validation	Test	Train	Train	Train	Train	Train	Train	Train	Train	Train	Train	Train	Train	Train	Train	Train	Train	Train	Train
AGGCTG	0		Train	Train	Train	Train	Train	Train	Train	Train	Validation	Test	Train	Train	Train	Train	Train	Train	Train	Train	Train	Train
AGGCTC	0		Train	Train	Train	Train	Train	Train	Train	Train	Train	Train	Train	Train	Validation	Test	Train	Train	Train	Train	Train	Train
AGGCGA	0		Train	Train	Train	Train	Train	Train	Train	Train	Train	Validation	Test	Train	Train	Train	Train	Train	Train	Train	Train	Train
AGGCGT	0.000105363		Train	Train	Train	Train	Train	Train	Train	Train	Train	Train	Train	Train	Train	Validation	Test	Train	Train	Train	Train	Train
AGGCGG	0		Train	Train	Train	Train	Train	Train	Train	Train	Train	Train	Train	Train	Train	Train	Train	Train	Train	Train	Validation	Test
AGGCGC	0		Train	Train	Train	Train	Train	Train	Train	Train	Train	Validation	Test	Train	Train	Train	Train	Train	Train	Train	Train	Train
AGGCCA	0		Train	Validation	Test	Train	Train	Train	Train	Train	Train	Train	Train	Train	Train	Train	Train	Train	Train	Train	Train	Train
AGGCCT	0		Train	Train	Train	Train	Train	Train	Train	Train	Train	Train	Train	Train	Train	Validation	Test	Train	Train	Train	Train	Train
AGGCCG	0		Train	Validation	Test	Train	Train	Train	Train	Train	Train	Train	Train	Train	Train	Train	Train	Train	Train	Train	Train	Train
AGGCCC	0		Train	Train	Validation	Test	Train	Train	Train	Train	Train	Train	Train	Train	Train	Train	Train	Train	Train	Train	Train	Train
AGCAAA	0.0539985		Train	Train	Train	Train	Train	Train	Train	Train	Train	Train	Train	Train	Train	Train	Train	Train	Train	Validation	Test	Train
AGCAAT	0.119798		Train	Train	Train	Train	Train	Train	Train	Validation	Test	Train	Train	Train	Train	Train	Train	Train	Train	Train	Train	Train
AGCAAG	0.000105363		Train	Train	Train	Train	Train	Train	Train	Train	Train	Train	Train	Train	Train	Validation	Test	Train	Train	Train	Train	Train
AGCAAC	0.0314508		Train	Train	Train	Train	Train	Train	Train	Train	Train	Train	Train	Train	Validation	Test	Train	Train	Train	Train	Train	Train
AGCATA	0.013065		Train	Train	Train	Train	Train	Train	Train	Train	Validation	Test	Train	Train	Train	Train	Train	Train	Train	Train	Train	Train
AGCATT	0.0634285		Train	Train	Train	Train	Train	Train	Train	Train	Train	Train	Train	Train	Train	Train	Train	Validation	Test	Train	Train	Train
AGCATG	5.26815e-05		Train	Train	Train	Train	Train	Train	Train	Train	Train	Train	Train	Train	Train	Train	Validation	Test	Train	Train	Train	Train
AGCATC	0.000948267		Train	Train	Train	Train	Train	Train	Train	Train	Train	Train	Train	Validation	Test	Train	Train	Train	Train	Train	Train	Train
AGCAGA	0.00842904		Train	Train	Train	Train	Train	Train	Train	Train	Train	Train	Train	Train	Train	Train	Train	Validation	Test	Train	Train	Train
AGCAGT	0.0837636		Train	Train	Train	Train	Train	Train	Train	Train	Train	Validation	Test	Train	Train	Train	Train	Train	Train	Train	Train	Train
AGCAGG	0		Train	Train	Train	Train	Validation	Test	Train	Train	Train	Train	Train	Train	Train	Train	Train	Train	Train	Train	Train	Train
AGCAGC	0.00115899		Test	Train	Train	Train	Train	Train	Train	Train	Train	Train	Train	Train	Train	Train	Train	Train	Train	Train	Train	Validation
AGCACA	0		Test	Train	Train	Train	Train	Train	Train	Train	Train	Train	Train	Train	Train	Train	Train	Train	Train	Train	Train	Validation
AGCACT	0.0262354		Train	Train	Train	Train	Train	Train	Train	Train	Train	Train	Train	Train	Train	Train	Validation	Test	Train	Train	Train	Train
AGCACG	0		Train	Train	Train	Train	Train	Train	Train	Train	Train	Train	Train	Train	Train	Train	Train	Validation	Test	Train	Train	Train
AGCACC	0.000948267		Train	Train	Train	Train	Train	Train	Train	Train	Train	Train	Train	Train	Train	Train	Train	Validation	Test	Train	Train	Train
AGCTAA	5.26815e-05		Train	Train	Train	Train	Train	Train	Train	Validation	Test	Train	Train	Train	Train	Train	Train	Train	Train	Train	Train	Train
AGCTAT	5.26815e-05		Train	Train	Train	Train	Train	Train	Train	Train	Train	Train	Train	Train	Train	Validation	Test	Train	Train	Train	Train	Train
AGCTAG	5.26815e-05		Train	Train	Train	Validation	Test	Train	Train	Train	Train	Train	Train	Train	Train	Train	Train	Train	Train	Train	Train	Train
AGCTAC	5.26815e-05		Validation	Test	Train	Train	Train	Train	Train	Train	Train	Train	Train	Train	Train	Train	Train	Train	Train	Train	Train	Train
AGCTTA	0.000105363		Train	Train	Train	Train	Train	Train	Train	Train	Train	Train	Train	Train	Validation	Test	Train	Train	Train	Train	Train	Train
AGCTTT	0.0234433		Train	Train	Train	Train	Train	Train	Train	Validation	Test	Train	Train	Train	Train	Train	Train	Train	Train	Train	Train	Train
AGCTTG	0		Train	Train	Validation	Test	Train	Train	Train	Train	Train	Train	Train	Train	Train	Train	Train	Train	Train	Train	Train	Train
AGCTTC	0.0237067		Train	Train	Train	Train	Train	Train	Train	Train	Train	Train	Train	Train	Train	Train	Train	Validation	Test	Train	Train	Train
AGCTGA	0		Train	Train	Train	Train	Train	Train	Train	Train	Train	Train	Train	Train	Validation	Test	Train	Train	Train	Train	Train	Train
AGCTGT	0.000263407		Test	Train	Train	Train	Train	Train	Train	Train	Train	Train	Train	Train	Train	Train	Train	Train	Train	Train	Train	Validation
AGCTGG	0		Validation	Test	Train	Train	Train	Train	Train	Train	Train	Train	Train	Train	Train	Train	Train	Train	Train	Train	Train	Train
AGCTGC	0		Train	Train	Train	Train	Train	Train	Train	Train	Train	Train	Train	Train	Train	Train	Train	Validation	Test	Train	Train	Train
AGCTCA	5.26815e-05		Train	Train	Train	Train	Validation	Test	Train	Train	Train	Train	Train	Train	Train	Train	Train	Train	Train	Train	Train	Train
AGCTCT	0.0285534		Train	Train	Train	Train	Validation	Test	Train	Train	Train	Train	Train	Train	Train	Train	Train	Train	Train	Train	Train	Train
AGCTCG	5.26815e-05		Train	Train	Train	Train	Train	Train	Train	Train	Train	Train	Train	Train	Train	Train	Train	Train	Train	Train	Validation	Test
AGCTCC	0		Train	Train	Train	Train	Train	Train	Train	Train	Train	Train	Train	Train	Train	Train	Train	Train	Train	Train	Validation	Test
AGCGAA	0.0163313		Train	Train	Train	Train	Train	Train	Train	Train	Train	Train	Train	Validation	Test	Train	Train	Train	Train	Train	Train	Train
AGCGAT	0.110895		Train	Train	Train	Train	Train	Train	Validation	Test	Train	Train	Train	Train	Train	Train	Train	Train	Train	Train	Train	Train
AGCGAG	0.000948267		Validation	Test	Train	Train	Train	Train	Train	Train	Train	Train	Train	Train	Train	Train	Train	Train	Train	Train	Train	Train
AGCGAC	0.0673269		Train	Train	Train	Train	Train	Train	Validation	Test	Train	Train	Train	Train	Train	Train	Train	Train	Train	Train	Train	Train
AGCGTA	0.000632178		Train	Train	Train	Train	Train	Train	Train	Train	Train	Train	Train	Train	Validation	Test	Train	Train	Train	Train	Train	Train
AGCGTT	0.235644		Train	Train	Train	Train	Train	Train	Train	Train	Train	Train	Train	Train	Train	Train	Train	Train	Train	Validation	Test	Train
AGCGTG	0.023654		Train	Train	Train	Train	Train	Train	Train	Train	Train	Train	Train	Train	Validation	Test	Train	Train	Train	Train	Train	Train
AGCGTC	0.000105363		Train	Train	Train	Train	Train	Train	Train	Train	Validation	Test	Train	Train	Train	Train	Train	Train	Train	Train	Train	Train
AGCGGA	0.000210726		Train	Train	Train	Train	Train	Validation	Test	Train	Train	Train	Train	Train	Train	Train	Train	Train	Train	Train	Train	Train
AGCGGT	0.0381414		Train	Train	Train	Train	Train	Train	Train	Train	Train	Train	Train	Train	Validation	Test	Train	Train	Train	Train	Train	Train
AGCGGG	0		Train	Train	Train	Train	Train	Train	Validation	Test	Train	Train	Train	Train	Train	Train	Train	Train	Train	Train	Train	Train
AGCGGC	0		Train	Train	Validation	Test	Train	Train	Train	Train	Train	Train	Train	Train	Train	Train	Train	Train	Train	Train	Train	Train
AGCGCA	0.0162259		Train	Train	Train	Validation	Test	Train	Train	Train	Train	Train	Train	Train	Train	Train	Train	Train	Train	Train	Train	Train
AGCGCT	0.0489411		Test	Train	Train	Train	Train	Train	Train	Train	Train	Train	Train	Train	Train	Train	Train	Train	Train	Train	Train	Validation
AGCGCG	0.000158044		Train	Train	Train	Train	Train	Train	Validation	Test	Train	Train	Train	Train	Train	Train	Train	Train	Train	Train	Train	Train
AGCGCC	0.0165947		Train	Train	Train	Train	Train	Train	Train	Train	Train	Train	Validation	Test	Train	Train	Train	Train	Train	Train	Train	Train
AGCCAA	0.0377726		Train	Train	Train	Train	Train	Train	Train	Train	Train	Train	Train	Train	Train	Train	Train	Train	Train	Validation	Test	Train
AGCCAT	0.0594247		Train	Train	Train	Train	Train	Train	Train	Train	Validation	Test	Train	Train	Train	Train	Train	Train	Train	Train	Train	Train
AGCCAG	0.028606		Train	Train	Train	Train	Validation	Test	Train	Train	Train	Train	Train	Train	Train	Train	Train	Train	Train	Train	Train	Train
AGCCAC	0.019018		Train	Train	Train	Train	Train	Train	Train	Train	Train	Train	Train	Train	Train	Train	Validation	Test	Train	Train	Train	Train
AGCCTA	0.022337		Train	Validation	Test	Train	Train	Train	Train	Train	Train	Train	Train	Train	Train	Train	Train	Train	Train	Train	Train	Train
AGCCTT	0.0141713		Train	Train	Train	Train	Train	Train	Train	Train	Train	Train	Train	Train	Train	Train	Train	Train	Validation	Test	Train	Train
AGCCTG	0.0267622		Train	Train	Train	Train	Train	Train	Train	Train	Train	Train	Train	Train	Train	Train	Train	Train	Train	Train	Validation	Test
AGCCTC	0.000105363		Train	Train	Train	Train	Train	Train	Train	Train	Train	Train	Train	Train	Train	Train	Train	Train	Train	Validation	Test	Train
AGCCGA	0.000105363		Train	Train	Train	Train	Train	Train	Train	Train	Train	Train	Train	Train	Train	Train	Train	Train	Validation	Test	Train	Train
AGCCGT	0.000105363		Train	Train	Validation	Test	Train	Train	Train	Train	Train	Train	Train	Train	Train	Train	Train	Train	Train	Train	Train	Train
AGCCGG	0		Train	Train	Train	Train	Train	Train	Train	Train	Validation	Test	Train	Train	Train	Train	Train	Train	Train	Train	Train	Train
AGCCGC	5.26815e-05		Train	Train	Train	Train	Train	Train	Train	Train	Train	Train	Train	Train	Train	Train	Train	Validation	Test	Train	Train	Train
AGCCCA	0.00737541		Train	Train	Train	Train	Train	Train	Train	Train	Train	Train	Train	Train	Train	Train	Validation	Test	Train	Train	Train	Train
AGCCCT	0.0228638		Train	Train	Train	Train	Train	Train	Train	Train	Train	Train	Train	Train	Train	Train	Train	Train	Validation	Test	Train	Train
AGCCCG	0.000105363		Train	Train	Train	Train	Train	Train	Train	Train	Train	Train	Train	Train	Train	Train	Train	Validation	Test	Train	Train	Train
AGCCCC	0.0173322		Train	Train	Train	Train	Train	Train	Train	Train	Train	Train	Train	Train	Train	Train	Train	Train	Train	Train	Validation	Test
ACAAAA	0.0120641		Train	Train	Train	Train	Train	Train	Train	Train	Train	Train	Train	Validation	Test	Train	Train	Train	Train	Train	Train	Train
ACAAAT	0.000105363		Train	Train	Train	Train	Train	Train	Train	Validation	Test	Train	Train	Train	Train	Train	Train	Train	Train	Train	Train	Train
ACAAAG	0.000210726		Validation	Test	Train	Train	Train	Train	Train	Train	Train	Train	Train	Train	Train	Train	Train	Train	Train	Train	Train	Train
ACAAAC	0		Train	Train	Train	Train	Validation	Test	Train	Train	Train	Train	Train	Train	Train	Train	Train	Train	Train	Train	Train	Train
ACAATA	0.0285007		Test	Train	Train	Train	Train	Train	Train	Train	Train	Train	Train	Train	Train	Train	Train	Train	Train	Train	Train	Validation
ACAATT	0.000158044		Train	Train	Train	Train	Train	Train	Train	Train	Train	Train	Train	Train	Train	Train	Train	Train	Train	Train	Validation	Test
ACAATG	0		Train	Train	Train	Train	Train	Train	Validation	Test	Train	Train	Train	Train	Train	Train	Train	Train	Train	Train	Train	Train
ACAATC	5.26815e-05		Train	Train	Train	Train	Train	Train	Train	Train	Train	Train	Train	Train	Train	Train	Train	Train	Validation	Test	Train	Train
ACAAGA	0.0125382		Train	Train	Train	Train	Train	Train	Train	Train	Train	Validation	Test	Train	Train	Train	Train	Train	Train	Train	Train	Train
ACAAGT	0.00953535		Train	Train	Train	Train	Train	Train	Train	Train	Train	Train	Validation	Test	Train	Train	Train	Train	Train	Train	Train	Train
ACAAGG	0		Test	Train	Train	Train	Train	Train	Train	Train	Train	Train	Train	Train	Train	Train	Train	Train	Train	Train	Train	Validation
ACAAGC	0		Train	Train	Train	Train	Train	Train	Train	Train	Train	Train	Train	Validation	Test	Train	Train	Train	Train	Train	Train	Train
ACAACA	5.26815e-05		Train	Train	Train	Train	Train	Train	Train	Train	Train	Train	Train	Validation	Test	Train	Train	Train	Train	Train	Train	Train
ACAACT	0.0246549		Train	Train	Train	Train	Train	Train	Train	Train	Train	Train	Train	Train	Train	Train	Train	Train	Train	Train	Validation	Test
ACAACG	0		Train	Train	Train	Train	Train	Train	Train	Train	Validation	Test	Train	Train	Train	Train	Train	Train	Train	Train	Train	Train
ACAACC	0		Train	Train	Train	Train	Train	Train	Train	Train	Train	Train	Train	Train	Train	Train	Train	Train	Train	Train	Validation	Test
ACATAA	0		Train	Train	Train	Train	Train	Train	Train	Train	Train	Train	Train	Train	Train	Train	Train	Train	Validation	Test	Train	Train
ACATAT	5.26815e-05		Train	Train	Train	Train	Train	Train	Train	Train	Train	Train	Train	Train	Train	Train	Train	Validation	Test	Train	Train	Train
ACATAG	0		Train	Train	Train	Train	Train	Train	Train	Train	Train	Train	Train	Train	Train	Train	Train	Train	Train	Train	Validation	Test
ACATAC	0		Train	Train	Train	Train	Train	Train	Train	Train	Train	Validation	Test	Train	Train	Train	Train	Train	Train	Train	Train	Train
ACATTA	0		Train	Train	Validation	Test	Train	Train	Train	Train	Train	Train	Train	Train	Train	Train	Train	Train	Train	Train	Train	Train
ACATTT	5.26815e-05		Train	Train	Train	Train	Train	Train	Train	Train	Train	Train	Train	Train	Train	Train	Train	Train	Validation	Test	Train	Train
ACATTG	0		Train	Train	Train	Train	Train	Validation	Test	Train	Train	Train	Train	Train	Train	Train	Train	Train	Train	Train	Train	Train
ACATTC	0		Train	Train	Train	Validation	Test	Train	Train	Train	Train	Train	Train	Train	Train	Train	Train	Train	Train	Train	Train	Train
ACATGA	0		Train	Train	Train	Train	Train	Train	Train	Train	Train	Train	Train	Train	Train	Train	Train	Train	Validation	Test	Train	Train
ACATGT	5.26815e-05		Train	Train	Train	Train	Train	Train	Train	Train	Train	Train	Train	Train	Validation	Test	Train	Train	Train	Train	Train	Train
ACATGG	0		Train	Train	Train	Train	Train	Train	Train	Train	Train	Train	Train	Validation	Test	Train	Train	Train	Train	Train	Train	Train
ACATGC	0		Train	Train	Train	Train	Train	Train	Train	Train	Train	Validation	Test	Train	Train	Train	Train	Train	Train	Train	Train	Train
ACATCA	0		Train	Train	Train	Train	Train	Train	Train	Train	Train	Train	Train	Train	Train	Train	Train	Train	Validation	Test	Train	Train
ACATCT	5.26815e-05		Validation	Test	Train	Train	Train	Train	Train	Train	Train	Train	Train	Train	Train	Train	Train	Train	Train	Train	Train	Train
ACATCG	0.00842904		Train	Train	Train	Validation	Test	Train	Train	Train	Train	Train	Train	Train	Train	Train	Train	Train	Train	Train	Train	Train
ACATCC	0		Test	Train	Train	Train	Train	Train	Train	Train	Train	Train	Train	Train	Train	Train	Train	Train	Train	Train	Train	Validation
ACAGAA	0.0230745		Train	Train	Train	Train	Train	Train	Train	Train	Train	Train	Validation	Test	Train	Train	Train	Train	Train	Train	Train	Train
ACAGAT	0.000210726		Train	Train	Train	Train	Train	Train	Train	Train	Train	Train	Train	Train	Train	Train	Validation	Test	Train	Train	Train	Train
ACAGAG	5.26815e-05		Train	Train	Train	Train	Train	Train	Train	Train	Train	Train	Train	Train	Train	Train	Train	Train	Train	Train	Validation	Test
ACAGAC	0.000105363		Train	Train	Train	Train	Train	Train	Train	Train	Train	Train	Train	Train	Train	Train	Train	Train	Train	Validation	Test	Train
ACAGTA	0.0269729		Train	Train	Train	Train	Train	Train	Train	Validation	Test	Train	Train	Train	Train	Train	Train	Train	Train	Train	Train	Train
ACAGTT	0.0325572		Train	Train	Train	Train	Validation	Test	Train	Train	Train	Train	Train	Train	Train	Train	Train	Train	Train	Train	Train	Train
ACAGTG	0		Train	Train	Train	Train	Train	Train	Train	Train	Train	Train	Train	Validation	Test	Train	Train	Train	Train	Train	Train	Train
ACAGTC	0.0260773		Train	Train	Train	Train	Train	Train	Train	Train	Train	Train	Train	Validation	Test	Train	Train	Train	Train	Train	Train	Train
ACAGGA	0		Train	Train	Train	Train	Validation	Test	Train	Train	Train	Train	Train	Train	Train	Train	Train	Train	Train	Train	Train	Train
ACAGGT	0.0318196		Train	Train	Train	Train	Train	Train	Train	Train	Train	Train	Train	Train	Train	Train	Train	Train	Train	Train	Validation	Test
ACAGGG	0		Train	Train	Train	Train	Train	Train	Train	Train	Train	Train	Train	Train	Train	Train	Train	Train	Train	Validation	Test	Train
ACAGGC	0.00827099		Train	Train	Train	Train	Train	Train	Train	Train	Train	Train	Train	Train	Train	Train	Train	Validation	Test	Train	Train	Train
ACAGCA	0.000158044		Train	Train	Train	Train	Train	Train	Train	Train	Train	Train	Train	Validation	Test	Train	Train	Train	Train	Train	Train	Train
ACAGCT	0.0287114		Train	Train	Train	Train	Train	Train	Train	Validation	Test	Train	Train	Train	Train	Train	Train	Train	Train	Train	Train	Train
ACAGCG	0		Train	Train	Validation	Test	Train	Train	Train	Train	Train	Train	Train	Train	Train	Train	Train	Train	Train	Train	Train	Train
ACAGCC	0		Train	Train	Train	Train	Train	Train	Train	Validation	Test	Train	Train	Train	Train	Train	Train	Train	Train	Train	Train	Train
ACACAA	0		Train	Train	Train	Train	Validation	Test	Train	Train	Train	Train	Train	Train	Train	Train	Train	Train	Train	Train	Train	Train
ACACAT	0		Train	Train	Train	Train	Train	Validation	Test	Train	Train	Train	Train	Train	Train	Train	Train	Train	Train	Train	Train	Train
ACACAG	0		Train	Train	Train	Train	Train	Train	Train	Train	Train	Train	Train	Train	Train	Train	Train	Train	Validation	Test	Train	Train
ACACAC	0		Train	Train	Train	Train	Train	Train	Train	Train	Train	Train	Train	Train	Train	Train	Train	Train	Train	Train	Validation	Test
ACACTA	0		Train	Validation	Test	Train	Train	Train	Train	Train	Train	Train	Train	Train	Train	Train	Train	Train	Train	Train	Train	Train
ACACTT	5.26815e-05		Train	Train	Train	Validation	Test	Train	Train	Train	Train	Train	Train	Train	Train	Train	Train	Train	Train	Train	Train	Train
ACACTG	0		Train	Train	Train	Validation	Test	Train	Train	Train	Train	Train	Train	Train	Train	Train	Train	Train	Train	Train	Train	Train
ACACTC	0		Train	Train	Train	Train	Train	Train	Train	Train	Train	Train	Train	Train	Train	Train	Train	Validation	Test	Train	Train	Train
ACACGA	0		Train	Train	Train	Train	Train	Train	Train	Train	Train	Train	Train	Train	Train	Train	Validation	Test	Train	Train	Train	Train
ACACGT	0.0112738		Train	Train	Train	Train	Train	Train	Train	Train	Train	Train	Train	Train	Train	Validation	Test	Train	Train	Train	Train	Train
ACACGG	0		Train	Train	Train	Train	Train	Validation	Test	Train	Train	Train	Train	Train	Train	Train	Train	Train	Train	Train	Train	Train
ACACGC	0		Train	Train	Train	Train	Train	Train	Train	Train	Train	Train	Train	Train	Validation	Test	Train	Train	Train	Train	Train	Train
ACACCA	0		Test	Train	Train	Train	Train	Train	Train	Train	Train	Train	Train	Train	Train	Train	Train	Train	Train	Train	Train	Validation
ACACCT	0		Train	Train	Train	Train	Validation	Test	Train	Train	Train	Train	Train	Train	Train	Train	Train	Train	Train	Train	Train	Train
ACACCG	0		Train	Train	Train	Train	Train	Train	Train	Train	Train	Train	Train	Train	Train	Train	Train	Train	Train	Validation	Test	Train
ACACCC	0		Train	Train	Train	Train	Train	Train	Train	Train	Train	Validation	Test	Train	Train	Train	Train	Train	Train	Train	Train	Train
ACTAAA	0.0325572		Train	Train	Train	Train	Train	Train	Train	Train	Train	Train	Train	Train	Train	Train	Train	Train	Train	Validation	Test	Train
ACTAAT	0.0175956		Train	Validation	Test	Train	Train	Train	Train	Train	Train	Train	Train	Train	Train	Train	Train	Train	Train	Train	Train	Train
ACTAAG	0.0113792		Train	Train	Train	Train	Validation	Test	Train	Train	Train	Train	Train	Train	Train	Train	Train	Train	Train	Train	Train	Train
ACTAAC	0.014382		Train	Train	Train	Train	Train	Train	Train	Train	Validation	Test	Train	Train	Train	Train	Train	Train	Train	Train	Train	Train
ACTATA	0.0123275		Train	Train	Train	Train	Train	Train	Train	Train	Train	Train	Train	Train	Train	Train	Train	Validation	Test	Train	Train	Train
ACTATT	0.104836		Train	Train	Train	Validation	Test	Train	Train	Train	Train	Train	Train	Train	Train	Train	Train	Train	Train	Train	Train	Train
ACTATG	0.00721736		Train	Train	Train	Train	Train	Train	Train	Train	Train	Train	Train	Train	Train	Train	Train	Train	Train	Validation	Test	Train
ACTATC	0.0209146		Train	Train	Train	Train	Train	Train	Train	Train	Train	Train	Train	Train	Train	Train	Train	Train	Validation	Test	Train	Train
ACTAGA	0.0134338		Train	Train	Train	Train	Validation	Test	Train	Train	Train	Train	Train	Train	Train	Train	Train	Train	Train	Train	Train	Train
ACTAGT	0.122959		Train	Train	Train	Train	Train	Train	Train	Train	Train	Train	Train	Train	Train	Train	Train	Validation	Test	Train	Train	Train
ACTAGG	0.0113265		Train	Train	Validation	Test	Train	Train	Train	Train	Train	Train	Train	Train	Train	Train	Train	Train	Train	Train	Train	Train
ACTAGC	0.00584765		Train	Train	Train	Train	Train	Train	Train	Train	Train	Train	Train	Train	Validation	Test	Train	Train	Train	Train	Train	Train
ACTACA	0.022653		Train	Train	Train	Train	Train	Validation	Test	Train	Train	Train	Train	Train	Train	Train	Train	Train	Train	Train	Train	Train
ACTACT	0.068802		Train	Train	Train	Train	Train	Train	Train	Train	Train	Train	Validation	Test	Train	Train	Train	Train	Train	Train	Train	Train
ACTACG	0.021336		Train	Train	Train	Train	Train	Train	Train	Validation	Test	Train	Train	Train	Train	Train	Train	Train	Train	Train	Train	Train
ACTACC	0.000158044		Train	Train	Train	Train	Train	Train	Train	Train	Train	Train	Train	Train	Train	Train	Train	Train	Validation	Test	Train	Train
ACTTAA	0.010747		Validation	Test	Train	Train	Train	Train	Train	Train	Train	Train	Train	Train	Train	Train	Train	Train	Train	Train	Train	Train
ACTTAT	0.000842904		Train	Train	Train	Train	Train	Validation	Test	Train	Train	Train	Train	Train	Train	Train	Train	Train	Train	Train	Train	Train
ACTTAG	0		Test	Train	Train	Train	Train	Train	Train	Train	Train	Train	Train	Train	Train	Train	Train	Train	Train	Train	Train	Validation
ACTTAC	0.0492045		Test	Train	Train	Train	Train	Train	Train	Train	Train	Train	Train	Train	Train	Train	Train	Train	Train	Train	Train	Validation
ACTTTA	5.26815e-05		Train	Train	Train	Train	Train	Train	Train	Train	Train	Train	Train	Train	Train	Train	Train	Train	Train	Validation	Test	Train
ACTTTT	0.000948267		Train	Train	Train	Train	Train	Train	Train	Train	Train	Train	Train	Train	Validation	Test	Train	Train	Train	Train	Train	Train
ACTTTG	0		Train	Train	Train	Validation	Test	Train	Train	Train	Train	Train	Train	Train	Train	Train	Train	Train	Train	Train	Train	Train
ACTTTC	5.26815e-05		Train	Train	Train	Train	Train	Train	Train	Train	Train	Train	Train	Train	Train	Train	Validation	Test	Train	Train	Train	Train
ACTTGA	0		Train	Train	Train	Train	Train	Train	Train	Train	Train	Train	Train	Train	Train	Train	Train	Validation	Test	Train	Train	Train
ACTTGT	0.000158044		Train	Train	Train	Train	Train	Train	Validation	Test	Train	Train	Train	Train	Train	Train	Train	Train	Train	Train	Train	Train
ACTTGG	0		Train	Train	Train	Train	Train	Train	Train	Validation	Test	Train	Train	Train	Train	Train	Train	Train	Train	Train	Train	Train
ACTTGC	0.000316089		Test	Train	Train	Train	Train	Train	Train	Train	Train	Train	Train	Train	Train	Train	Train	Train	Train	Train	Train	Validation
ACTTCA	0.0195448		Train	Validation	Test	Train	Train	Train	Train	Train	Train	Train	Train	Train	Train	Train	Train	Train	Train	Train	Train	Train
ACTTCT	0.02613		Train	Train	Train	Validation	Test	Train	Train	Train	Train	Train	Train	Train	Train	Train	Train	Train	Train	Train	Train	Train
ACTTCG	5.26815e-05		Train	Train	Train	Train	Train	Validation	Test	Train	Train	Train	Train	Train	Train	Train	Train	Train	Train	Train	Train	Train
ACTTCC	0.0148035		Train	Train	Train	Train	Train	Train	Train	Validation	Test	Train	Train	Train	Train	Train	Train	Train	Train	Train	Train	Train
ACTGAA	0.0526815		Train	Train	Train	Train	Train	Train	Train	Train	Train	Train	Train	Train	Train	Train	Train	Validation	Test	Train	Train	Train
ACTGAT	0.0486777		Validation	Test	Train	Train	Train	Train	Train	Train	Train	Train	Train	Train	Train	Train	Train	Train	Train	Train	Train	Train
ACTGAG	0.0458329		Train	Train	Train	Train	Train	Validation	Test	Train	Train	Train	Train	Train	Train	Train	Train	Train	Train	Train	Train	Train
ACTGAC	0.13144		Train	Train	Train	Train	Train	Train	Train	Train	Train	Train	Train	Train	Train	Train	Train	Train	Validation	Test	Train	Train
ACTGTA	0.0187019		Train	Train	Train	Train	Train	Train	Train	Train	Train	Validation	Test	Train	Train	Train	Train	Train	Train	Train	Train	Train
ACTGTT	0.0675903		Train	Train	Train	Train	Train	Train	Train	Train	Train	Train	Train	Validation	Test	Train	Train	Train	Train	Train	Train	Train
ACTGTG	0.0722263		Train	Validation	Test	Train	Train	Train	Train	Train	Train	Train	Train	Train	Train	Train	Train	Train	Train	Train	Train	Train
ACTGTC	0.000948267		Train	Train	Train	Train	Train	Train	Train	Train	Train	Train	Train	Train	Train	Validation	Test	Train	Train	Train	Train	Train
ACTGGA	0.0312928		Train	Train	Train	Train	Train	Train	Train	Train	Train	Validation	Test	Train	Train	Train	Train	Train	Train	Train	Train	Train
ACTGGT	0.115583		Train	Train	Train	Validation	Test	Train	Train	Train	Train	Train	Train	Train	Train	Train	Train	Train	Train	Train	Train	Train
ACTGGG	0.00721736		Train	Train	Train	Train	Train	Train	Train	Validation	Test	Train	Train	Train	Train	Train	Train	Train	Train	Train	Train	Train
ACTGGC	0.000474133		Train	Train	Train	Train	Train	Train	Train	Train	Train	Validation	Test	Train	Train	Train	Train	Train	Train	Train	Train	Train
ACTGCA	0.0385628		Test	Train	Train	Train	Train	Train	Train	Train	Train	Train	Train	Train	Train	Train	Train	Train	Train	Train	Train	Validation
ACTGCT	0.0430935		Train	Train	Train	Train	Train	Train	Train	Train	Train	Train	Train	Train	Validation	Test	Train	Train	Train	Train	Train	Train
ACTGCG	0.0133284		Validation	Test	Train	Train	Train	Train	Train	Train	Train	Train	Train	Train	Train	Train	Train	Train	Train	Train	Train	Train
ACTGCC	0.0695396		Train	Train	Train	Train	Train	Train	Train	Train	Train	Train	Train	Train	Train	Validation	Test	Train	Train	Train	Train	Train
ACTCAA	0.0324518		Validation	Test	Train	Train	Train	Train	Train	Train	Train	Train	Train	Train	Train	Train	Train	Train	Train	Train	Train	Train
ACTCAT	0.0441471		Train	Train	Train	Train	Train	Train	Train	Train	Train	Train	Validation	Test	Train	Train	Train	Train	Train	Train	Train	Train
ACTCAG	0.000263407		Train	Train	Train	Validation	Test	Train	Train	Train	Train	Train	Train	Train	Train	Train	Train	Train	Train	Train	Train	Train
ACTCAC	0.000158044		Train	Train	Train	Train	Train	Train	Train	Train	Train	Train	Train	Validation	Test	Train	Train	Train	Train	Train	Train	Train
ACTCTA	0.0176483		Train	Train	Train	Train	Train	Train	Validation	Test	Train	Train	Train	Train	Train	Train	Train	Train	Train	Train	Train	Train
ACTCTT	0.0131177		Train	Train	Train	Train	Train	Train	Train	Train	Train	Train	Train	Train	Train	Train	Train	Train	Train	Train	Validation	Test
ACTCTG	0.00036877		Validation	Test	Train	Train	Train	Train	Train	Train	Train	Train	Train	Train	Train	Train	Train	Train	Train	Train	Train	Train
ACTCTC	5.26815e-05		Train	Train	Train	Validation	Test	Train	Train	Train	Train	Train	Train	Train	Train	Train	Train	Train	Train	Train	Train	Train
ACTCGA	0		Train	Train	Train	Train	Train	Train	Train	Train	Train	Train	Train	Train	Train	Validation	Test	Train	Train	Train	Train	Train
ACTCGT	0.000263407		Train	Train	Train	Train	Train	Validation	Test	Train	Train	Train	Train	Train	Train	Train	Train	Train	Train	Train	Train	Train
ACTCGG	0.000579496		Test	Train	Train	Train	Train	Train	Train	Train	Train	Train	Train	Train	Train	Train	Train	Train	Train	Train	Train	Validation
ACTCGC	0.0196502		Train	Train	Train	Train	Train	Train	Train	Train	Train	Train	Validation	Test	Train	Train	Train	Train	Train	Train	Train	Train
ACTCCA	0		Train	Train	Train	Train	Train	Train	Train	Train	Train	Validation	Test	Train	Train	Train	Train	Train	Train	Train	Train	Train
ACTCCT	0.000105363		Train	Train	Train	Train	Train	Train	Train	Train	Train	Train	Train	Train	Train	Train	Train	Train	Validation	Test	Train	Train
ACTCCG	0.000105363		Train	Train	Train	Train	Train	Train	Train	Validation	Test	Train	Train	Train	Train	Train	Train	Train	Train	Train	Train	Train
ACTCCC	0		Train	Train	Train	Validation	Test	Train	Train	Train	Train	Train	Train	Train	Train	Train	Train	Train	Train	Train	Train	Train
ACGAAA	0		Train	Train	Train	Train	Train	Train	Train	Train	Train	Train	Train	Train	Train	Train	Train	Validation	Test	Train	Train	Train
ACGAAT	0		Train	Train	Train	Train	Validation	Test	Train	Train	Train	Train	Train	Train	Train	Train	Train	Train	Train	Train	Train	Train
ACGAAG	0		Train	Train	Train	Train	Train	Validation	Test	Train	Train	Train	Train	Train	Train	Train	Train	Train	Train	Train	Train	Train
ACGAAC	0		Train	Train	Train	Train	Train	Validation	Test	Train	Train	Train	Train	Train	Train	Train	Train	Train	Train	Train	Train	Train
ACGATA	0		Train	Train	Train	Train	Train	Train	Train	Train	Train	Train	Train	Train	Train	Train	Validation	Test	Train	Train	Train	Train
ACGATT	0		Train	Train	Train	Train	Train	Train	Train	Train	Validation	Test	Train	Train	Train	Train	Train	Train	Train	Train	Train	Train
ACGATG	0		Train	Train	Train	Train	Validation	Test	Train	Train	Train	Train	Train	Train	Train	Train	Train	Train	Train	Train	Train	Train
ACGATC	0		Test	Train	Train	Train	Train	Train	Train	Train	Train	Train	Train	Train	Train	Train	Train	Train	Train	Train	Train	Validation
ACGAGA	0		Train	Train	Train	Train	Train	Train	Train	Train	Train	Train	Train	Train	Train	Train	Train	Train	Validation	Test	Train	Train
ACGAGT	0		Train	Train	Train	Train	Train	Train	Train	Train	Train	Validation	Test	Train	Train	Train	Train	Train	Train	Train	Train	Train
ACGAGG	0		Train	Train	Train	Train	Train	Train	Train	Train	Validation	Test	Train	Train	Train	Train	Train	Train	Train	Train	Train	Train
ACGAGC	0		Train	Train	Train	Train	Train	Train	Train	Validation	Test	Train	Train	Train	Train	Train	Train	Train	Train	Train	Train	Train
ACGACA	0		Train	Train	Train	Train	Train	Train	Train	Train	Train	Train	Train	Train	Train	Train	Train	Train	Train	Train	Validation	Test
ACGACT	0		Train	Train	Train	Train	Train	Train	Train	Train	Train	Train	Train	Train	Train	Validation	Test	Train	Train	Train	Train	Train
ACGACG	0		Train	Train	Train	Train	Train	Train	Train	Train	Train	Train	Train	Train	Train	Train	Validation	Test	Train	Train	Train	Train
ACGACC	0		Train	Train	Train	Train	Train	Train	Train	Train	Train	Train	Train	Validation	Test	Train	Train	Train	Train	Train	Train	Train
ACGTAA	0		Train	Train	Train	Train	Validation	Test	Train	Train	Train	Train	Train	Train	Train	Train	Train	Train	Train	Train	Train	Train
ACGTAT	0		Train	Train	Train	Train	Train	Train	Train	Train	Train	Train	Train	Train	Train	Train	Train	Train	Validation	Test	Train	Train
ACGTAG	0		Train	Train	Train	Train	Train	Train	Train	Train	Train	Train	Train	Train	Train	Train	Train	Train	Validation	Test	Train	Train
ACGTAC	0		Train	Train	Train	Train	Train	Train	Train	Train	Train	Train	Train	Train	Train	Train	Validation	Test	Train	Train	Train	Train
ACGTTA	0		Train	Train	Train	Train	Train	Train	Train	Train	Train	Train	Train	Train	Train	Train	Train	Train	Train	Validation	Test	Train
ACGTTT	0		Train	Validation	Test	Train	Train	Train	Train	Train	Train	Train	Train	Train	Train	Train	Train	Train	Train	Train	Train	Train
ACGTTG	0.00110631		Test	Train	Train	Train	Train	Train	Train	Train	Train	Train	Train	Train	Train	Train	Train	Train	Train	Train	Train	Validation
ACGTTC	5.26815e-05		Train	Train	Train	Train	Train	Train	Train	Validation	Test	Train	Train	Train	Train	Train	Train	Train	Train	Train	Train	Train
ACGTGA	0		Validation	Test	Train	Train	Train	Train	Train	Train	Train	Train	Train	Train	Train	Train	Train	Train	Train	Train	Train	Train
ACGTGT	0		Validation	Test	Train	Train	Train	Train	Train	Train	Train	Train	Train	Train	Train	Train	Train	Train	Train	Train	Train	Train
ACGTGG	0		Test	Train	Train	Train	Train	Train	Train	Train	Train	Train	Train	Train	Train	Train	Train	Train	Train	Train	Train	Validation
ACGTGC	0		Train	Train	Train	Train	Train	Train	Validation	Test	Train	Train	Train	Train	Train	Train	Train	Train	Train	Train	Train	Train
ACGTCA	0		Train	Validation	Test	Train	Train	Train	Train	Train	Train	Train	Train	Train	Train	Train	Train	Train	Train	Train	Train	Train
ACGTCT	0		Train	Train	Train	Train	Train	Train	Train	Train	Train	Train	Train	Train	Validation	Test	Train	Train	Train	Train	Train	Train
ACGTCG	0		Train	Train	Validation	Test	Train	Train	Train	Train	Train	Train	Train	Train	Train	Train	Train	Train	Train	Train	Train	Train
ACGTCC	0.000210726		Test	Train	Train	Train	Train	Train	Train	Train	Train	Train	Train	Train	Train	Train	Train	Train	Train	Train	Train	Validation
ACGGAA	5.26815e-05		Train	Train	Train	Train	Train	Train	Train	Train	Train	Train	Train	Train	Validation	Test	Train	Train	Train	Train	Train	Train
ACGGAT	0.030766		Train	Train	Train	Train	Train	Train	Train	Train	Train	Train	Train	Train	Train	Train	Train	Validation	Test	Train	Train	Train
ACGGAG	0		Validation	Test	Train	Train	Train	Train	Train	Train	Train	Train	Train	Train	Train	Train	Train	Train	Train	Train	Train	Train
ACGGAC	0.0132231		Train	Train	Train	Train	Train	Train	Train	Train	Train	Train	Train	Train	Train	Train	Validation	Test	Train	Train	Train	Train
ACGGTA	0		Train	Train	Train	Train	Train	Train	Train	Train	Train	Train	Train	Train	Train	Train	Train	Train	Validation	Test	Train	Train
ACGGTT	0.000105363		Train	Train	Train	Train	Train	Validation	Test	Train	Train	Train	Train	Train	Train	Train	Train	Train	Train	Train	Train	Train
ACGGTG	0		Validation	Test	Train	Train	Train	Train	Train	Train	Train	Train	Train	Train	Train	Train	Train	Train	Train	Train	Train	Train
ACGGTC	0.000105363		Train	Train	Train	Train	Train	Train	Train	Train	Train	Validation	Test	Train	Train	Train	Train	Train	Train	Train	Train	Train
ACGGGA	5.26815e-05		Train	Validation	Test	Train	Train	Train	Train	Train	Train	Train	Train	Train	Train	Train	Train	Train	Train	Train	Train	Train
ACGGGT	0		Train	Train	Train	Train	Train	Train	Train	Train	Train	Train	Train	Train	Train	Train	Train	Train	Train	Train	Validation	Test
ACGGGG	0		Train	Train	Train	Train	Train	Train	Train	Train	Train	Validation	Test	Train	Train	Train	Train	Train	Train	Train	Train	Train
ACGGGC	0.0180698		Train	Train	Train	Train	Train	Train	Train	Train	Train	Train	Train	Train	Train	Train	Train	Train	Train	Validation	Test	Train
ACGGCA	0		Train	Train	Train	Train	Train	Train	Train	Train	Train	Train	Train	Train	Train	Train	Train	Train	Train	Validation	Test	Train
ACGGCT	0.0106417		Train	Train	Train	Train	Train	Train	Train	Train	Train	Train	Train	Train	Validation	Test	Train	Train	Train	Train	Train	Train
ACGGCG	0		Train	Train	Train	Validation	Test	Train	Train	Train	Train	Train	Train	Train	Train	Train	Train	Train	Train	Train	Train	Train
ACGGCC	0		Validation	Test	Train	Train	Train	Train	Train	Train	Train	Train	Train	Train	Train	Train	Train	Train	Train	Train	Train	Train
ACGCAA	0		Validation	Test	Train	Train	Train	Train	Train	Train	Train	Train	Train	Train	Train	Train	Train	Train	Train	Train	Train	Train
ACGCAT	0		Train	Train	Train	Train	Validation	Test	Train	Train	Train	Train	Train	Train	Train	Train	Train	Train	Train	Train	Train	Train
ACGCAG	0		Validation	Test	Train	Train	Train	Train	Train	Train	Train	Train	Train	Train	Train	Train	Train	Train	Train	Train	Train	Train
ACGCAC	5.26815e-05		Train	Train	Train	Train	Validation	Test	Train	Train	Train	Train	Train	Train	Train	Train	Train	Train	Train	Train	Train	Train
ACGCTA	0.00136972		Train	Train	Train	Train	Train	Train	Train	Train	Validation	Test	Train	Train	Train	Train	Train	Train	Train	Train	Train	Train
ACGCTT	0		Train	Train	Train	Train	Train	Train	Train	Train	Validation	Test	Train	Train	Train	Train	Train	Train	Train	Train	Train	Train
ACGCTG	0		Train	Train	Validation	Test	Train	Train	Train	Train	Train	Train	Train	Train	Train	Train	Train	Train	Train	Train	Train	Train
ACGCTC	0.00679591		Train	Train	Train	Train	Train	Train	Train	Train	Train	Train	Validation	Test	Train	Train	Train	Train	Train	Train	Train	Train
ACGCGA	0		Train	Train	Train	Train	Train	Train	Train	Train	Validation	Test	Train	Train	Train	Train	Train	Train	Train	Train	Train	Train
ACGCGT	0		Train	Train	Train	Validation	Test	Train	Train	Train	Train	Train	Train	Train	Train	Train	Train	Train	Train	Train	Train	Train
ACGCGG	0		Train	Train	Train	Train	Train	Train	Train	Train	Train	Train	Train	Train	Validation	Test	Train	Train	Train	Train	Train	Train
ACGCGC	0		Train	Train	Train	Train	Train	Train	Train	Train	Train	Train	Train	Train	Train	Validation	Test	Train	Train	Train	Train	Train
ACGCCA	0		Train	Train	Validation	Test	Train	Train	Train	Train	Train	Train	Train	Train	Train	Train	Train	Train	Train	Train	Train	Train
ACGCCT	0.0185966		Train	Train	Train	Train	Train	Train	Train	Train	Train	Train	Validation	Test	Train	Train	Train	Train	Train	Train	Train	Train
ACGCCG	0		Train	Train	Train	Train	Train	Train	Train	Train	Validation	Test	Train	Train	Train	Train	Train	Train	Train	Train	Train	Train
ACGCCC	0		Train	Train	Train	Train	Train	Train	Train	Train	Train	Train	Train	Train	Validation	Test	Train	Train	Train	Train	Train	Train
ACCAAA	0.000105363		Train	Validation	Test	Train	Train	Train	Train	Train	Train	Train	Train	Train	Train	Train	Train	Train	Train	Train	Train	Train
ACCAAT	0.0506269		Train	Train	Train	Train	Train	Train	Train	Train	Validation	Test	Train	Train	Train	Train	Train	Train	Train	Train	Train	Train
ACCAAG	0.000316089		Train	Train	Train	Train	Train	Train	Validation	Test	Train	Train	Train	Train	Train	Train	Train	Train	Train	Train	Train	Train
ACCAAC	0.0152249		Train	Train	Train	Train	Train	Train	Train	Train	Train	Train	Train	Validation	Test	Train	Train	Train	Train	Train	Train	Train
ACCATA	0.0239701		Train	Train	Train	Train	Train	Train	Train	Train	Validation	Test	Train	Train	Train	Train	Train	Train	Train	Train	Train	Train
ACCATT	0.0486777		Test	Train	Train	Train	Train	Train	Train	Train	Train	Train	Train	Train	Train	Train	Train	Train	Train	Train	Train	Validation
ACCATG	0.0212306		Validation	Test	Train	Train	Train	Train	Train	Train	Train	Train	Train	Train	Train	Train	Train	Train	Train	Train	Train	Train
ACCATC	0.0317669		Train	Validation	Test	Train	Train	Train	Train	Train	Train	Train	Train	Train	Train	Train	Train	Train	Train	Train	Train	Train
ACCAGA	5.26815e-05		Train	Train	Train	Train	Train	Train	Train	Train	Validation	Test	Train	Train	Train	Train	Train	Train	Train	Train	Train	Train
ACCAGT	0.000948267		Validation	Test	Train	Train	Train	Train	Train	Train	Train	Train	Train	Train	Train	Train	Train	Train	Train	Train	Train	Train
ACCAGG	0.000105363		Train	Train	Train	Train	Train	Train	Train	Validation	Test	Train	Train	Train	Train	Train	Train	Train	Train	Train	Train	Train
ACCAGC	0		Train	Train	Train	Train	Train	Train	Train	Train	Train	Train	Validation	Test	Train	Train	Train	Train	Train	Train	Train	Train
ACCACA	0		Train	Train	Train	Train	Train	Train	Train	Train	Train	Train	Validation	Test	Train	Train	Train	Train	Train	Train	Train	Train
ACCACT	5.26815e-05		Train	Train	Train	Train	Train	Train	Train	Train	Train	Train	Train	Train	Train	Train	Validation	Test	Train	Train	Train	Train
ACCACG	0		Train	Train	Train	Validation	Test	Train	Train	Train	Train	Train	Train	Train	Train	Train	Train	Train	Train	Train	Train	Train
ACCACC	0		Train	Train	Train	Train	Train	Train	Train	Train	Train	Train	Validation	Test	Train	Train	Train	Train	Train	Train	Train	Train
ACCTAA	0		Train	Train	Train	Train	Train	Train	Train	Train	Train	Validation	Test	Train	Train	Train	Train	Train	Train	Train	Train	Train
ACCTAT	5.26815e-05		Train	Train	Train	Train	Train	Train	Train	Train	Train	Train	Train	Train	Validation	Test	Train	Train	Train	Train	Train	Train
ACCTAG	0		Train	Train	Train	Train	Train	Train	Train	Train	Train	Train	Validation	Test	Train	Train	Train	Train	Train	Train	Train	Train
ACCTAC	0		Test	Train	Train	Train	Train	Train	Train	Train	Train	Train	Train	Train	Train	Train	Train	Train	Train	Train	Train	Validation
ACCTTA	5.26815e-05		Train	Train	Train	Validation	Test	Train	Train	Train	Train	Train	Train	Train	Train	Train	Train	Train	Train	Train	Train	Train
ACCTTT	0.0122748		Train	Train	Train	Train	Train	Train	Train	Train	Train	Train	Train	Train	Train	Validation	Test	Train	Train	Train	Train	Train
ACCTTG	0		Train	Train	Train	Train	Train	Train	Train	Train	Train	Validation	Test	Train	Train	Train	Train	Train	Train	Train	Train	Train
ACCTTC	0		Train	Train	Train	Train	Train	Train	Train	Train	Train	Train	Train	Train	Train	Validation	Test	Train	Train	Train	Train	Train
ACCTGA	0		Train	Train	Train	Train	Train	Validation	Test	Train	Train	Train	Train	Train	Train	Train	Train	Train	Train	Train	Train	Train
ACCTGT	0		Train	Train	Train	Train	Train	Train	Train	Validation	Test	Train	Train	Train	Train	Train	Train	Train	Train	Train	Train	Train
ACCTGG	0		Train	Train	Train	Train	Train	Validation	Test	Train	Train	Train	Train	Train	Train	Train	Train	Train	Train	Train	Train	Train
ACCTGC	0		Train	Train	Train	Train	Train	Train	Train	Validation	Test	Train	Train	Train	Train	Train	Train	Train	Train	Train	Train	Train
ACCTCA	0		Train	Train	Train	Train	Train	Train	Validation	Test	Train	Train	Train	Train	Train	Train	Train	Train	Train	Train	Train	Train
ACCTCT	0.000105363		Train	Train	Train	Train	Train	Train	Validation	Test	Train	Train	Train	Train	Train	Train	Train	Train	Train	Train	Train	Train
ACCTCG	0		Train	Train	Train	Train	Train	Train	Train	Train	Train	Train	Train	Train	Train	Train	Validation	Test	Train	Train	Train	Train
ACCTCC	0		Test	Train	Train	Train	Train	Train	Train	Train	Train	Train	Train	Train	Train	Train	Train	Train	Train	Train	Train	Validation
ACCGAA	5.26815e-05		Train	Train	Train	Train	Train	Train	Train	Train	Train	Train	Train	Train	Train	Train	Train	Train	Train	Train	Validation	Test
ACCGAT	0.105837		Train	Train	Train	Train	Validation	Test	Train	Train	Train	Train	Train	Train	Train	Train	Train	Train	Train	Train	Train	Train
ACCGAG	5.26815e-05		Train	Train	Train	Train	Train	Validation	Test	Train	Train	Train	Train	Train	Train	Train	Train	Train	Train	Train	Train	Train
ACCGAC	0.000105363		Train	Train	Train	Train	Validation	Test	Train	Train	Train	Train	Train	Train	Train	Train	Train	Train	Train	Train	Train	Train
ACCGTA	0.0140133		Train	Validation	Test	Train	Train	Train	Train	Train	Train	Train	Train	Train	Train	Train	Train	Train	Train	Train	Train	Train
ACCGTT	0.107786		Train	Train	Validation	Test	Train	Train	Train	Train	Train	Train	Train	Train	Train	Train	Train	Train	Train	Train	Train	Train
ACCGTG	5.26815e-05		Train	Train	Train	Train	Train	Train	Train	Train	Train	Validation	Test	Train	Train	Train	Train	Train	Train	Train	Train	Train
ACCGTC	0.000105363		Train	Train	Train	Train	Train	Train	Train	Train	Train	Validation	Test	Train	Train	Train	Train	Train	Train	Train	Train	Train
ACCGGA	5.26815e-05		Train	Train	Validation	Test	Train	Train	Train	Train	Train	Train	Train	Train	Train	Train	Train	Train	Train	Train	Train	Train
ACCGGT	0.00500474		Test	Train	Train	Train	Train	Train	Train	Train	Train	Train	Train	Train	Train	Train	Train	Train	Train	Train	Train	Validation
ACCGGG	0.0290275		Train	Train	Train	Train	Train	Train	Train	Train	Train	Train	Train	Validation	Test	Train	Train	Train	Train	Train	Train	Train
ACCGGC	0.0120641		Train	Train	Train	Train	Train	Train	Train	Train	Train	Train	Train	Validation	Test	Train	Train	Train	Train	Train	Train	Train
ACCGCA	0		Train	Train	Train	Train	Train	Train	Train	Train	Train	Train	Train	Train	Train	Validation	Test	Train	Train	Train	Train	Train
ACCGCT	0.0141186		Train	Train	Train	Train	Train	Validation	Test	Train	Train	Train	Train	Train	Train	Train	Train	Train	Train	Train	Train	Train
ACCGCG	0		Train	Train	Validation	Test	Train	Train	Train	Train	Train	Train	Train	Train	Train	Train	Train	Train	Train	Train	Train	Train
ACCGCC	0.000105363		Train	Train	Train	Train	Train	Train	Train	Train	Train	Train	Validation	Test	Train	Train	Train	Train	Train	Train	Train	Train
ACCCAA	0.0152249		Train	Train	Train	Train	Train	Train	Train	Train	Train	Train	Validation	Test	Train	Train	Train	Train	Train	Train	Train	Train
ACCCAT	0.000105363		Train	Train	Train	Train	Train	Train	Train	Train	Validation	Test	Train	Train	Train	Train	Train	Train	Train	Train	Train	Train
ACCCAG	0		Train	Train	Train	Train	Train	Train	Train	Train	Train	Train	Train	Train	Train	Train	Train	Train	Train	Validation	Test	Train
ACCCAC	0.0106943		Train	Train	Train	Train	Train	Train	Train	Train	Train	Train	Train	Train	Train	Validation	Test	Train	Train	Train	Train	Train
ACCCTA	0.000105363		Test	Train	Train	Train	Train	Train	Train	Train	Train	Train	Train	Train	Train	Train	Train	Train	Train	Train	Train	Validation
ACCCTT	0.041355		Train	Train	Train	Train	Train	Train	Train	Train	Train	Train	Validation	Test	Train	Train	Train	Train	Train	Train	Train	Train
ACCCTG	0		Train	Train	Train	Train	Train	Train	Train	Train	Validation	Test	Train	Train	Train	Train	Train	Train	Train	Train	Train	Train
ACCCTC	0		Train	Train	Train	Train	Train	Train	Train	Train	Train	Validation	Test	Train	Train	Train	Train	Train	Train	Train	Train	Train
ACCCGA	0		Train	Train	Train	Train	Train	Train	Train	Train	Train	Train	Train	Validation	Test	Train	Train	Train	Train	Train	Train	Train
ACCCGT	0		Train	Train	Train	Train	Train	Train	Train	Train	Train	Train	Train	Train	Train	Train	Train	Train	Train	Validation	Test	Train
ACCCGG	0		Train	Train	Train	Train	Train	Train	Train	Train	Train	Train	Train	Train	Train	Train	Validation	Test	Train	Train	Train	Train
ACCCGC	0		Train	Train	Train	Train	Train	Train	Train	Train	Train	Train	Train	Train	Train	Train	Train	Train	Train	Validation	Test	Train
ACCCCA	0		Train	Train	Train	Train	Train	Train	Train	Train	Train	Train	Train	Train	Train	Train	Train	Train	Train	Validation	Test	Train
ACCCCT	0.000158044		Train	Validation	Test	Train	Train	Train	Train	Train	Train	Train	Train	Train	Train	Train	Train	Train	Train	Train	Train	Train
ACCCCG	5.26815e-05		Train	Train	Train	Train	Train	Validation	Test	Train	Train	Train	Train	Train	Train	Train	Train	Train	Train	Train	Train	Train
ACCCCC	5.26815e-05		Train	Train	Train	Train	Train	Train	Train	Train	Train	Train	Train	Train	Train	Train	Validation	Test	Train	Train	Train	Train
TAAAAA	5.26815e-05		Train	Train	Train	Train	Train	Train	Train	Train	Train	Train	Train	Train	Train	Train	Train	Validation	Test	Train	Train	Train
TAAAAT	0.0289221		Train	Validation	Test	Train	Train	Train	Train	Train	Train	Train	Train	Train	Train	Train	Train	Train	Train	Train	Train	Train
TAAAAG	0		Train	Train	Validation	Test	Train	Train	Train	Train	Train	Train	Train	Train	Train	Train	Train	Train	Train	Train	Train	Train
TAAAAC	5.26815e-05		Train	Train	Train	Train	Train	Train	Train	Train	Train	Train	Train	Train	Train	Train	Train	Train	Train	Train	Validation	Test
TAAATA	0.000105363		Train	Train	Train	Train	Train	Train	Train	Validation	Test	Train	Train	Train	Train	Train	Train	Train	Train	Train	Train	Train
TAAATT	0.00105363		Validation	Test	Train	Train	Train	Train	Train	Train	Train	Train	Train	Train	Train	Train	Train	Train	Train	Train	Train	Train
TAAATG	0		Train	Validation	Test	Train	Train	Train	Train	Train	Train	Train	Train	Train	Train	Train	Train	Train	Train	Train	Train	Train
TAAATC	5.26815e-05		Train	Train	Train	Train	Train	Train	Train	Train	Train	Train	Train	Train	Train	Train	Validation	Test	Train	Train	Train	Train
TAAAGA	0		Train	Train	Train	Train	Train	Train	Train	Train	Validation	Test	Train	Train	Train	Train	Train	Train	Train	Train	Train	Train
TAAAGT	0.0234433		Train	Train	Train	Train	Train	Train	Train	Train	Train	Train	Train	Train	Train	Train	Train	Train	Train	Validation	Test	Train
TAAAGG	0		Train	Train	Train	Train	Train	Train	Train	Train	Train	Train	Train	Train	Train	Validation	Test	Train	Train	Train	Train	Train
TAAAGC	0		Train	Train	Train	Validation	Test	Train	Train	Train	Train	Train	Train	Train	Train	Train	Train	Train	Train	Train	Train	Train
TAAACA	0		Train	Train	Train	Train	Train	Train	Train	Train	Train	Train	Train	Train	Validation	Test	Train	Train	Train	Train	Train	Train
TAAACT	0.0167		Train	Train	Train	Train	Train	Train	Train	Train	Validation	Test	Train	Train	Train	Train	Train	Train	Train	Train	Train	Train
TAAACG	0		Train	Train	Train	Train	Train	Train	Train	Validation	Test	Train	Train	Train	Train	Train	Train	Train	Train	Train	Train	Train
TAAACC	0		Train	Validation	Test	Train	Train	Train	Train	Train	Train	Train	Train	Train	Train	Train	Train	Train	Train	Train	Train	Train
TAATAA	0		Validation	Test	Train	Train	Train	Train	Train	Train	Train	Train	Train	Train	Train	Train	Train	Train	Train	Train	Train	Train
TAATAT	0.000105363		Train	Validation	Test	Train	Train	Train	Train	Train	Train	Train	Train	Train	Train	Train	Train	Train	Train	Train	Train	Train
TAATAG	0		Train	Train	Train	Train	Train	Train	Train	Train	Train	Train	Train	Train	Train	Train	Train	Validation	Test	Train	Train	Train
TAATAC	5.26815e-05		Train	Train	Train	Train	Train	Train	Train	Train	Train	Validation	Test	Train	Train	Train	Train	Train	Train	Train	Train	Train
TAATTA	0		Train	Train	Train	Train	Train	Train	Train	Train	Train	Train	Validation	Test	Train	Train	Train	Train	Train	Train	Train	Train
TAATTT	0		Train	Train	Train	Train	Train	Train	Train	Train	Train	Train	Train	Train	Train	Train	Train	Train	Validation	Test	Train	Train
TAATTG	0		Train	Train	Train	Train	Train	Train	Train	Validation	Test	Train	Train	Train	Train	Train	Train	Train	Train	Train	Train	Train
TAATTC	0.000105363		Train	Train	Train	Validation	Test	Train	Train	Train	Train	Train	Train	Train	Train	Train	Train	Train	Train	Train	Train	Train
TAATGA	0		Train	Train	Train	Train	Train	Train	Train	Train	Train	Train	Train	Train	Validation	Test	Train	Train	Train	Train	Train	Train
TAATGT	0.00321357		Test	Train	Train	Train	Train	Train	Train	Train	Train	Train	Train	Train	Train	Train	Train	Train	Train	Train	Train	Validation
TAATGG	0		Train	Train	Train	Train	Train	Train	Train	Train	Train	Train	Train	Train	Validation	Test	Train	Train	Train	Train	Train	Train
TAATGC	0		Train	Train	Train	Train	Train	Train	Train	Train	Train	Train	Train	Validation	Test	Train	Train	Train	Train	Train	Train	Train
TAATCA	0		Train	Train	Train	Train	Train	Train	Train	Train	Train	Train	Train	Train	Validation	Test	Train	Train	Train	Train	Train	Train
TAATCT	5.26815e-05		Test	Train	Train	Train	Train	Train	Train	Train	Train	Train	Train	Train	Train	Train	Train	Train	Train	Train	Train	Validation
TAATCG	0		Train	Train	Train	Train	Train	Train	Train	Train	Validation	Test	Train	Train	Train	Train	Train	Train	Train	Train	Train	Train
TAATCC	0		Test	Train	Train	Train	Train	Train	Train	Train	Train	Train	Train	Train	Train	Train	Train	Train	Train	Train	Train	Validation
TAAGAA	0.010589		Train	Train	Train	Train	Train	Train	Train	Train	Train	Validation	Test	Train	Train	Train	Train	Train	Train	Train	Train	Train
TAAGAT	0.00163313		Train	Train	Train	Train	Train	Train	Train	Train	Train	Train	Train	Train	Train	Train	Train	Train	Train	Validation	Test	Train
TAAGAG	0.00215994		Train	Train	Train	Train	Train	Train	Train	Train	Train	Train	Train	Train	Train	Train	Train	Train	Validation	Test	Train	Train
TAAGAC	0.0239174		Train	Train	Train	Validation	Test	Train	Train	Train	Train	Train	Train	Train	Train	Train	Train	Train	Train	Train	Train	Train
TAAGTA	0.000579496		Train	Train	Train	Train	Train	Train	Train	Train	Train	Train	Train	Train	Train	Train	Train	Validation	Test	Train	Train	Train
TAAGTT	0.0287114		Train	Train	Train	Train	Train	Train	Train	Train	Train	Train	Train	Train	Train	Train	Train	Train	Train	Train	Validation	Test
TAAGTG	0.000105363		Train	Train	Train	Train	Train	Train	Train	Train	Train	Validation	Test	Train	Train	Train	Train	Train	Train	Train	Train	Train
TAAGTC	0		Train	Train	Train	Validation	Test	Train	Train	Train	Train	Train	Train	Train	Train	Train	Train	Train	Train	Train	Train	Train
TAAGGA	0.0020019		Validation	Test	Train	Train	Train	Train	Train	Train	Train	Train	Train	Train	Train	Train	Train	Train	Train	Train	Train	Train
TAAGGT	0.0280792		Train	Train	Train	Train	Train	Train	Train	Train	Train	Train	Validation	Test	Train	Train	Train	Train	Train	Train	Train	Train
TAAGGG	0		Train	Train	Train	Train	Train	Train	Train	Train	Validation	Test	Train	Train	Train	Train	Train	Train	Train	Train	Train	Train
TAAGGC	0.000105363		Train	Train	Train	Train	Train	Train	Validation	Test	Train	Train	Train	Train	Train	Train	Train	Train	Train	Train	Train	Train
TAAGCA	0		Train	Train	Train	Train	Train	Train	Train	Train	Train	Train	Train	Train	Validation	Test	Train	Train	Train	Train	Train	Train
TAAGCT	0.0262881		Train	Train	Train	Train	Train	Train	Train	Train	Train	Train	Train	Train	Train	Validation	Test	Train	Train	Train	Train	Train
TAAGCG	5.26815e-05		Train	Train	Train	Train	Train	Train	Train	Train	Train	Train	Train	Validation	Test	Train	Train	Train	Train	Train	Train	Train
TAAGCC	5.26815e-05		Train	Train	Train	Train	Train	Train	Train	Train	Validation	Test	Train	Train	Train	Train	Train	Train	Train	Train	Train	Train
TAACAA	5.26815e-05		Train	Train	Train	Train	Train	Train	Validation	Test	Train	Train	Train	Train	Train	Train	Train	Train	Train	Train	Train	Train
TAACAT	0.000105363		Train	Train	Train	Train	Train	Train	Train	Train	Train	Train	Train	Train	Train	Train	Train	Train	Train	Validation	Test	Train
TAACAG	0		Validation	Test	Train	Train	Train	Train	Train	Train	Train	Train	Train	Train	Train	Train	Train	Train	Train	Train	Train	Train
TAACAC	0		Train	Train	Train	Train	Train	Train	Train	Train	Train	Train	Validation	Test	Train	Train	Train	Train	Train	Train	Train	Train
TAACTA	0.0171742		Train	Train	Train	Train	Train	Train	Validation	Test	Train	Train	Train	Train	Train	Train	Train	Train	Train	Train	Train	Train
TAACTT	5.26815e-05		Train	Train	Train	Train	Train	Train	Train	Train	Train	Train	Train	Train	Train	Train	Train	Train	Train	Train	Validation	Test
TAACTG	0		Train	Validation	Test	Train	Train	Train	Train	Train	Train	Train	Train	Train	Train	Train	Train	Train	Train	Train	Train	Train
TAACTC	0		Test	Train	Train	Train	Train	Train	Train	Train	Train	Train	Train	Train	Train	Train	Train	Train	Train	Train	Train	Validation
TAACGA	0		Train	Train	Train	Train	Train	Train	Train	Train	Train	Train	Train	Train	Validation	Test	Train	Train	Train	Train	Train	Train
TAACGT	0		Train	Train	Train	Validation	Test	Train	Train	Train	Train	Train	Train	Train	Train	Train	Train	Train	Train	Train	Train	Train
TAACGG	0		Train	Train	Validation	Test	Train	Train	Train	Train	Train	Train	Train	Train	Train	Train	Train	Train	Train	Train	Train	Train
TAACGC	5.26815e-05		Train	Train	Train	Train	Train	Train	Train	Train	Train	Validation	Test	Train	Train	Train	Train	Train	Train	Train	Train	Train
TAACCA	0		Train	Train	Train	Train	Train	Train	Train	Train	Train	Train	Train	Train	Validation	Test	Train	Train	Train	Train	Train	Train
TAACCT	0		Train	Train	Train	Train	Train	Train	Train	Train	Train	Train	Validation	Test	Train	Train	Train	Train	Train	Train	Train	Train
TAACCG	0		Train	Validation	Test	Train	Train	Train	Train	Train	Train	Train	Train	Train	Train	Train	Train	Train	Train	Train	Train	Train
TAACCC	0		Train	Train	Train	Train	Validation	Test	Train	Train	Train	Train	Train	Train	Train	Train	Train	Train	Train	Train	Train	Train
TATAAA	0.0902961		Test	Train	Train	Train	Train	Train	Train	Train	Train	Train	Train	Train	Train	Train	Train	Train	Train	Train	Train	Validation
TATAAT	0.122168		Train	Train	Train	Train	Train	Train	Train	Train	Train	Train	Train	Train	Train	Train	Train	Validation	Test	Train	Train	Train
TATAAG	0.0587399		Train	Train	Train	Train	Train	Train	Train	Train	Train	Train	Train	Train	Train	Train	Validation	Test	Train	Train	Train	Train
TATAAC	0.180961		Validation	Test	Train	Train	Train	Train	Train	Train	Train	Train	Train	Train	Train	Train	Train	Train	Train	Train	Train	Train
TATATA	0.126225		Train	Train	Train	Validation	Test	Train	Train	Train	Train	Train	Train	Train	Train	Train	Train	Train	Train	Train	Train	Train
TATATT	0.286535		Train	Train	Train	Train	Train	Train	Train	Train	Train	Train	Train	Train	Train	Validation	Test	Train	Train	Train	Train	Train
TATATG	0.0330313		Train	Validation	Test	Train	Train	Train	Train	Train	Train	Train	Train	Train	Train	Train	Train	Train	Train	Train	Train	Train
TATATC	0.105521		Train	Train	Train	Train	Train	Train	Train	Train	Validation	Test	Train	Train	Train	Train	Train	Train	Train	Train	Train	Train
TATAGA	0.0310821		Train	Train	Train	Train	Train	Train	Train	Train	Train	Train	Train	Train	Train	Train	Train	Train	Validation	Test	Train	Train
TATAGT	0.179644		Train	Train	Train	Train	Train	Train	Train	Train	Train	Train	Validation	Test	Train	Train	Train	Train	Train	Train	Train	Train
TATAGG	0.000105363		Test	Train	Train	Train	Train	Train	Train	Train	Train	Train	Train	Train	Train	Train	Train	Train	Train	Train	Train	Validation
TATAGC	0.0233379		Train	Train	Train	Train	Train	Train	Train	Validation	Test	Train	Train	Train	Train	Train	Train	Train	Train	Train	Train	Train
TATACA	0.0423559		Train	Train	Train	Train	Train	Train	Train	Train	Train	Train	Train	Train	Train	Train	Train	Train	Train	Train	Validation	Test
TATACT	0.143662		Train	Train	Train	Train	Train	Train	Train	Train	Train	Train	Train	Train	Train	Train	Train	Validation	Test	Train	Train	Train
TATACG	0.000210726		Train	Train	Train	Train	Train	Train	Train	Train	Train	Train	Train	Train	Train	Train	Train	Train	Validation	Test	Train	Train
TATACC	0.0591613		Train	Train	Validation	Test	Train	Train	Train	Train	Train	Train	Train	Train	Train	Train	Train	Train	Train	Train	Train	Train
TATTAA	0.0399326		Train	Train	Train	Train	Train	Train	Train	Train	Train	Train	Train	Train	Train	Train	Validation	Test	Train	Train	Train	Train
TATTAT	0.0671689		Train	Train	Train	Train	Train	Train	Train	Validation	Test	Train	Train	Train	Train	Train	Train	Train	Train	Train	Train	Train
TATTAG	0.00110631		Train	Train	Train	Validation	Test	Train	Train	Train	Train	Train	Train	Train	Train	Train	Train	Train	Train	Train	Train	Train
TATTAC	0.0549995		Test	Train	Train	Train	Train	Train	Train	Train	Train	Train	Train	Train	Train	Train	Train	Train	Train	Train	Train	Validation
TATTTA	0.0125909		Train	Train	Train	Train	Train	Train	Train	Validation	Test	Train	Train	Train	Train	Train	Train	Train	Train	Train	Train	Train
TATTTT	0.0193341		Train	Train	Train	Train	Train	Validation	Test	Train	Train	Train	Train	Train	Train	Train	Train	Train	Train	Train	Train	Train
TATTTG	0.0173849		Test	Train	Train	Train	Train	Train	Train	Train	Train	Train	Train	Train	Train	Train	Train	Train	Train	Train	Train	Validation
TATTTC	0.0531029		Train	Train	Train	Train	Train	Train	Train	Train	Train	Train	Train	Train	Train	Train	Train	Train	Train	Validation	Test	Train
TATTGA	0.0352966		Train	Train	Train	Train	Train	Train	Train	Train	Train	Train	Train	Train	Train	Train	Train	Train	Train	Validation	Test	Train
TATTGT	0.0485197		Train	Validation	Test	Train	Train	Train	Train	Train	Train	Train	Train	Train	Train	Train	Train	Train	Train	Train	Train	Train
TATTGG	0.000263407		Train	Train	Train	Train	Train	Train	Validation	Test	Train	Train	Train	Train	Train	Train	Train	Train	Train	Train	Train	Train
TATTGC	0.0725424		Train	Train	Train	Train	Train	Train	Train	Train	Train	Train	Train	Train	Validation	Test	Train	Train	Train	Train	Train	Train
TATTCA	0.0159625		Train	Train	Train	Train	Train	Train	Train	Train	Train	Train	Train	Train	Train	Train	Train	Validation	Test	Train	Train	Train
TATTCT	0.0270256		Train	Train	Train	Train	Train	Train	Train	Train	Train	Train	Validation	Test	Train	Train	Train	Train	Train	Train	Train	Train
TATTCG	0.0262881		Train	Train	Train	Train	Train	Train	Validation	Test	Train	Train	Train	Train	Train	Train	Train	Train	Train	Train	Train	Train
TATTCC	0.000158044		Train	Train	Train	Train	Train	Train	Train	Train	Validation	Test	Train	Train	Train	Train	Train	Train	Train	Train	Train	Train
TATGAA	0.33595		Train	Train	Train	Train	Train	Train	Train	Train	Train	Train	Train	Train	Train	Train	Train	Train	Train	Train	Validation	Test
TATGAT	0.802602		Train	Train	Train	Train	Train	Train	Train	Train	Train	Train	Train	Train	Train	Train	Train	Validation	Test	Train	Train	Train
TATGAG	0.0936677		Train	Train	Train	Validation	Test	Train	Train	Train	Train	Train	Train	Train	Train	Train	Train	Train	Train	Train	Train	Train
TATGAC	0.195659		Train	Train	Train	Train	Train	Train	Train	Train	Train	Train	Validation	Test	Train	Train	Train	Train	Train	Train	Train	Train
TATGTA	0.106417		Train	Train	Train	Train	Train	Train	Train	Train	Train	Train	Train	Train	Train	Validation	Test	Train	Train	Train	Train	Train
TATGTT	0.642187		Train	Train	Train	Train	Train	Validation	Test	Train	Train	Train	Train	Train	Train	Train	Train	Train	Train	Train	Train	Train
TATGTG	0.196028		Train	Train	Train	Train	Train	Train	Train	Validation	Test	Train	Train	Train	Train	Train	Train	Train	Train	Train	Train	Train
TATGTC	0.201033		Train	Train	Train	Train	Train	Validation	Test	Train	Train	Train	Train	Train	Train	Train	Train	Train	Train	Train	Train	Train
TATGGA	0.0861869		Train	Train	Train	Train	Train	Train	Validation	Test	Train	Train	Train	Train	Train	Train	Train	Train	Train	Train	Train	Train
TATGGT	0.395058		Train	Train	Train	Train	Validation	Test	Train	Train	Train	Train	Train	Train	Train	Train	Train	Train	Train	Train	Train	Train
TATGGG	0.0551048		Train	Train	Train	Train	Train	Train	Train	Train	Train	Train	Validation	Test	Train	Train	Train	Train	Train	Train	Train	Train
TATGGC	0.0779686		Train	Train	Validation	Test	Train	Train	Train	Train	Train	Train	Train	Train	Train	Train	Train	Train	Train	Train	Train	Train
TATGCA	0.123854		Train	Validation	Test	Train	Train	Train	Train	Train	Train	Train	Train	Train	Train	Train	Train	Train	Train	Train	Train	Train
TATGCT	0.55068		Train	Train	Train	Train	Train	Train	Train	Train	Train	Train	Train	Validation	Test	Train	Train	Train	Train	Train	Train	Train
TATGCG	0.0476767		Train	Train	Train	Train	Train	Train	Train	Train	Train	Train	Train	Train	Train	Train	Train	Train	Train	Validation	Test	Train
TATGCC	0.0349278		Train	Train	Train	Train	Train	Train	Train	Train	Train	Train	Train	Validation	Test	Train	Train	Train	Train	Train	Train	Train
TATCAA	0.0509957		Train	Train	Train	Train	Train	Train	Train	Train	Train	Train	Train	Train	Train	Train	Train	Train	Train	Train	Validation	Test
TATCAT	0.0672216		Train	Train	Train	Train	Train	Train	Train	Train	Train	Train	Validation	Test	Train	Train	Train	Train	Train	Train	Train	Train
TATCAG	0		Train	Train	Train	Validation	Test	Train	Train	Train	Train	Train	Train	Train	Train	Train	Train	Train	Train	Train	Train	Train
TATCAC	0.000316089		Train	Train	Train	Train	Train	Train	Train	Train	Train	Train	Train	Train	Train	Train	Train	Validation	Test	Train	Train	Train
TATCTA	0.0099568		Train	Train	Train	Train	Train	Train	Train	Train	Train	Train	Train	Train	Train	Train	Train	Train	Train	Train	Validation	Test
TATCTT	0.0470446		Train	Train	Train	Train	Validation	Test	Train	Train	Train	Train	Train	Train	Train	Train	Train	Train	Train	Train	Train	Train
TATCTG	0.0214414		Train	Train	Train	Train	Train	Validation	Test	Train	Train	Train	Train	Train	Train	Train	Train	Train	Train	Train	Train	Train
TATCTC	0.000210726		Train	Train	Train	Train	Train	Train	Train	Train	Train	Train	Validation	Test	Train	Train	Train	Train	Train	Train	Train	Train
TATCGA	0.0172268		Train	Train	Train	Train	Train	Train	Train	Train	Train	Train	Train	Train	Train	Validation	Test	Train	Train	Train	Train	Train
TATCGT	0.0678011		Train	Train	Train	Train	Train	Train	Train	Train	Train	Validation	Test	Train	Train	Train	Train	Train	Train	Train	Train	Train
TATCGG	0.0130123		Train	Train	Train	Train	Train	Train	Train	Train	Train	Train	Train	Train	Train	Train	Train	Validation	Test	Train	Train	Train
TATCGC	0.0369824		Train	Train	Train	Train	Train	Train	Validation	Test	Train	Train	Train	Train	Train	Train	Train	Train	Train	Train	Train	Train
TATCCA	0.000105363		Train	Train	Train	Train	Train	Train	Train	Train	Train	Train	Train	Train	Train	Train	Train	Train	Train	Validation	Test	Train
TATCCT	0.00184385		Train	Validation	Test	Train	Train	Train	Train	Train	Train	Train	Train	Train	Train	Train	Train	Train	Train	Train	Train	Train
TATCCG	0		Train	Train	Train	Train	Train	Train	Validation	Test	Train	Train	Train	Train	Train	Train	Train	Train	Train	Train	Train	Train
TATCCC	0.0263407		Train	Train	Train	Train	Train	Train	Train	Train	Train	Train	Train	Validation	Test	Train	Train	Train	Train	Train	Train	Train
TAGAAA	0		Train	Train	Train	Train	Train	Train	Train	Validation	Test	Train	Train	Train	Train	Train	Train	Train	Train	Train	Train	Train
TAGAAT	0		Train	Train	Train	Train	Train	Train	Train	Train	Validation	Test	Train	Train	Train	Train	Train	Train	Train	Train	Train	Train
TAGAAG	0		Train	Train	Train	Train	Train	Train	Train	Validation	Test	Train	Train	Train	Train	Train	Train	Train	Train	Train	Train	Train
TAGAAC	0		Train	Train	Validation	Test	Train	Train	Train	Train	Train	Train	Train	Train	Train	Train	Train	Train	Train	Train	Train	Train
TAGATA	0		Train	Train	Train	Train	Train	Train	Train	Train	Train	Train	Train	Train	Train	Train	Validation	Test	Train	Train	Train	Train
TAGATT	5.26815e-05		Train	Train	Train	Train	Train	Train	Train	Train	Train	Train	Train	Train	Train	Train	Train	Train	Train	Validation	Test	Train
TAGATG	0		Train	Train	Train	Train	Train	Train	Validation	Test	Train	Train	Train	Train	Train	Train	Train	Train	Train	Train	Train	Train
TAGATC	0		Train	Train	Train	Train	Train	Train	Train	Train	Train	Train	Train	Train	Train	Train	Train	Train	Validation	Test	Train	Train
TAGAGA	0		Validation	Test	Train	Train	Train	Train	Train	Train	Train	Train	Train	Train	Train	Train	Train	Train	Train	Train	Train	Train
TAGAGT	5.26815e-05		Train	Train	Train	Train	Train	Train	Train	Train	Validation	Test	Train	Train	Train	Train	Train	Train	Train	Train	Train	Train
TAGAGG	0		Train	Train	Train	Train	Train	Train	Train	Train	Train	Train	Train	Train	Train	Validation	Test	Train	Train	Train	Train	Train
TAGAGC	5.26815e-05		Train	Validation	Test	Train	Train	Train	Train	Train	Train	Train	Train	Train	Train	Train	Train	Train	Train	Train	Train	Train
TAGACA	0		Train	Train	Train	Train	Train	Train	Train	Train	Train	Train	Train	Train	Train	Validation	Test	Train	Train	Train	Train	Train
TAGACT	0		Train	Train	Train	Train	Train	Train	Train	Train	Train	Train	Train	Train	Train	Train	Train	Train	Train	Train	Validation	Test
TAGACG	0		Train	Train	Train	Validation	Test	Train	Train	Train	Train	Train	Train	Train	Train	Train	Train	Train	Train	Train	Train	Train
TAGACC	0		Train	Train	Train	Train	Train	Train	Train	Validation	Test	Train	Train	Train	Train	Train	Train	Train	Train	Train	Train	Train
TAGTAA	0		Train	Train	Train	Train	Train	Train	Train	Train	Train	Train	Train	Train	Train	Train	Train	Train	Validation	Test	Train	Train
TAGTAT	0		Test	Train	Train	Train	Train	Train	Train	Train	Train	Train	Train	Train	Train	Train	Train	Train	Train	Train	Train	Validation
TAGTAG	5.26815e-05		Train	Train	Train	Train	Train	Train	Train	Train	Train	Train	Validation	Test	Train	Train	Train	Train	Train	Train	Train	Train
TAGTAC	0		Train	Train	Train	Train	Train	Train	Train	Train	Validation	Test	Train	Train	Train	Train	Train	Train	Train	Train	Train	Train
TAGTTA	0		Train	Train	Train	Train	Train	Train	Train	Train	Train	Train	Train	Train	Train	Validation	Test	Train	Train	Train	Train	Train
TAGTTT	0		Train	Train	Train	Train	Train	Train	Train	Train	Train	Train	Train	Train	Train	Train	Validation	Test	Train	Train	Train	Train
TAGTTG	0		Validation	Test	Train	Train	Train	Train	Train	Train	Train	Train	Train	Train	Train	Train	Train	Train	Train	Train	Train	Train
TAGTTC	0		Train	Train	Train	Train	Train	Train	Train	Train	Train	Train	Train	Train	Train	Train	Train	Validation	Test	Train	Train	Train
TAGTGA	0		Train	Train	Train	Train	Validation	Test	Train	Train	Train	Train	Train	Train	Train	Train	Train	Train	Train	Train	Train	Train
TAGTGT	0		Train	Train	Train	Train	Train	Validation	Test	Train	Train	Train	Train	Train	Train	Train	Train	Train	Train	Train	Train	Train
TAGTGG	0		Train	Train	Train	Train	Train	Train	Train	Train	Validation	Test	Train	Train	Train	Train	Train	Train	Train	Train	Train	Train
TAGTGC	0		Train	Train	Train	Train	Train	Train	Train	Train	Train	Train	Train	Train	Train	Train	Train	Train	Train	Validation	Test	Train
TAGTCA	0		Train	Train	Train	Train	Train	Train	Train	Train	Train	Train	Validation	Test	Train	Train	Train	Train	Train	Train	Train	Train
TAGTCT	0		Train	Train	Train	Train	Train	Validation	Test	Train	Train	Train	Train	Train	Train	Train	Train	Train	Train	Train	Train	Train
TAGTCG	0		Train	Train	Train	Train	Train	Train	Train	Train	Train	Train	Train	Train	Validation	Test	Train	Train	Train	Train	Train	Train
TAGTCC	0		Train	Train	Train	Validation	Test	Train	Train	Train	Train	Train	Train	Train	Train	Train	Train	Train	Train	Train	Train	Train
TAGGAA	0		Train	Validation	Test	Train	Train	Train	Train	Train	Train	Train	Train	Train	Train	Train	Train	Train	Train	Train	Train	Train
TAGGAT	5.26815e-05		Train	Train	Train	Train	Train	Train	Train	Train	Train	Train	Train	Train	Train	Validation	Test	Train	Train	Train	Train	Train
TAGGAG	0		Train	Validation	Test	Train	Train	Train	Train	Train	Train	Train	Train	Train	Train	Train	Train	Train	Train	Train	Train	Train
TAGGAC	0		Train	Validation	Test	Train	Train	Train	Train	Train	Train	Train	Train	Train	Train	Train	Train	Train	Train	Train	Train	Train
TAGGTA	0		Train	Train	Train	Train	Train	Train	Train	Train	Train	Train	Train	Train	Train	Train	Validation	Test	Train	Train	Train	Train
TAGGTT	5.26815e-05		Validation	Test	Train	Train	Train	Train	Train	Train	Train	Train	Train	Train	Train	Train	Train	Train	Train	Train	Train	Train
TAGGTG	0		Train	Train	Train	Train	Train	Train	Train	Train	Train	Train	Train	Train	Train	Train	Train	Train	Train	Train	Validation	Test
TAGGTC	0		Train	Train	Train	Train	Train	Validation	Test	Train	Train	Train	Train	Train	Train	Train	Train	Train	Train	Train	Train	Train
TAGGGA	0		Validation	Test	Train	Train	Train	Train	Train	Train	Train	Train	Train	Train	Train	Train	Train	Train	Train	Train	Train	Train
TAGGGT	0.000158044		Train	Train	Train	Train	Validation	Test	Train	Train	Train	Train	Train	Train	Train	Train	Train	Train	Train	Train	Train	Train
TAGGGG	0		Train	Train	Train	Train	Train	Train	Train	Train	Train	Validation	Test	Train	Train	Train	Train	Train	Train	Train	Train	Train
TAGGGC	0		Train	Train	Train	Train	Train	Train	Train	Train	Train	Train	Train	Train	Train	Train	Train	Validation	Test	Train	Train	Train
TAGGCA	0		Train	Train	Train	Train	Train	Train	Train	Train	Train	Train	Train	Validation	Test	Train	Train	Train	Train	Train	Train	Train
TAGGCT	0		Train	Train	Train	Train	Train	Train	Train	Validation	Test	Train	Train	Train	Train	Train	Train	Train	Train	Train	Train	Train
TAGGCG	0		Train	Train	Train	Train	Train	Train	Train	Train	Train	Train	Train	Train	Train	Train	Train	Train	Validation	Test	Train	Train
TAGGCC	0		Train	Train	Train	Train	Train	Train	Train	Train	Train	Train	Train	Train	Train	Train	Validation	Test	Train	Train	Train	Train
TAGCAA	0		Train	Train	Train	Train	Train	Train	Train	Train	Validation	Test	Train	Train	Train	Train	Train	Train	Train	Train	Train	Train
TAGCAT	0		Train	Train	Train	Train	Train	Train	Train	Train	Train	Train	Train	Train	Validation	Test	Train	Train	Train	Train	Train	Train
TAGCAG	0		Train	Train	Train	Train	Train	Validation	Test	Train	Train	Train	Train	Train	Train	Train	Train	Train	Train	Train	Train	Train
TAGCAC	0		Train	Train	Validation	Test	Train	Train	Train	Train	Train	Train	Train	Train	Train	Train	Train	Train	Train	Train	Train	Train
TAGCTA	0		Train	Train	Train	Train	Train	Train	Train	Train	Validation	Test	Train	Train	Train	Train	Train	Train	Train	Train	Train	Train
TAGCTT	0.000158044		Train	Train	Train	Train	Train	Train	Train	Validation	Test	Train	Train	Train	Train	Train	Train	Train	Train	Train	Train	Train
TAGCTG	5.26815e-05		Train	Train	Train	Validation	Test	Train	Train	Train	Train	Train	Train	Train	Train	Train	Train	Train	Train	Train	Train	Train
TAGCTC	0		Train	Train	Train	Train	Train	Train	Train	Validation	Test	Train	Train	Train	Train	Train	Train	Train	Train	Train	Train	Train
TAGCGA	0		Train	Train	Train	Train	Train	Train	Train	Train	Train	Validation	Test	Train	Train	Train	Train	Train	Train	Train	Train	Train
TAGCGT	0		Train	Train	Train	Train	Train	Validation	Test	Train	Train	Train	Train	Train	Train	Train	Train	Train	Train	Train	Train	Train
TAGCGG	0		Train	Train	Train	Train	Train	Train	Train	Train	Train	Validation	Test	Train	Train	Train	Train	Train	Train	Train	Train	Train
TAGCGC	0		Train	Train	Train	Train	Train	Train	Train	Train	Train	Train	Train	Train	Train	Train	Train	Validation	Test	Train	Train	Train
TAGCCA	0		Train	Validation	Test	Train	Train	Train	Train	Train	Train	Train	Train	Train	Train	Train	Train	Train	Train	Train	Train	Train
TAGCCT	0		Train	Train	Train	Train	Train	Train	Train	Train	Validation	Test	Train	Train	Train	Train	Train	Train	Train	Train	Train	Train
TAGCCG	0		Train	Train	Train	Train	Train	Train	Train	Train	Train	Train	Train	Train	Train	Train	Validation	Test	Train	Train	Train	Train
TAGCCC	0		Train	Validation	Test	Train	Train	Train	Train	Train	Train	Train	Train	Train	Train	Train	Train	Train	Train	Train	Train	Train
TACAAA	0.0541039		Train	Train	Train	Validation	Test	Train	Train	Train	Train	Train	Train	Train	Train	Train	Train	Train	Train	Train	Train	Train
TACAAT	0.127858		Train	Train	Train	Train	Train	Validation	Test	Train	Train	Train	Train	Train	Train	Train	Train	Train	Train	Train	Train	Train
TACAAG	0.000263407		Train	Validation	Test	Train	Train	Train	Train	Train	Train	Train	Train	Train	Train	Train	Train	Train	Train	Train	Train	Train
TACAAC	0.103361		Train	Train	Train	Train	Train	Train	Train	Train	Train	Train	Train	Validation	Test	Train	Train	Train	Train	Train	Train	Train
TACATA	0.0218628		Train	Train	Train	Train	Train	Train	Train	Train	Train	Train	Train	Validation	Test	Train	Train	Train	Train	Train	Train	Train
TACATT	0.105732		Train	Train	Train	Train	Train	Train	Train	Train	Train	Train	Train	Train	Validation	Test	Train	Train	Train	Train	Train	Train
TACATG	0.020177		Train	Train	Train	Validation	Test	Train	Train	Train	Train	Train	Train	Train	Train	Train	Train	Train	Train	Train	Train	Train
TACATC	0.0442524		Train	Train	Train	Train	Train	Train	Train	Train	Train	Train	Train	Validation	Test	Train	Train	Train	Train	Train	Train	Train
TACAGA	0.00168581		Train	Train	Train	Train	Validation	Test	Train	Train	Train	Train	Train	Train	Train	Train	Train	Train	Train	Train	Train	Train
TACAGT	0.068644		Train	Train	Train	Train	Train	Train	Train	Train	Train	Train	Train	Train	Train	Train	Train	Train	Train	Train	Validation	Test
TACAGG	0.0014224		Train	Train	Train	Train	Train	Train	Train	Train	Train	Train	Train	Train	Train	Train	Train	Train	Train	Train	Validation	Test
TACAGC	0.00121167		Train	Train	Train	Train	Train	Train	Train	Train	Train	Train	Train	Train	Train	Train	Train	Train	Validation	Test	Train	Train
TACACA	0.0221262		Train	Train	Train	Train	Train	Train	Train	Validation	Test	Train	Train	Train	Train	Train	Train	Train	Train	Train	Train	Train
TACACT	0.0280266		Train	Train	Train	Train	Validation	Test	Train	Train	Train	Train	Train	Train	Train	Train	Train	Train	Train	Train	Train	Train
TACACG	0		Train	Train	Train	Train	Train	Train	Train	Train	Train	Train	Train	Train	Train	Train	Train	Train	Train	Train	Validation	Test
TACACC	0.014224		Train	Train	Train	Train	Train	Train	Train	Train	Train	Train	Train	Train	Train	Train	Train	Train	Train	Train	Validation	Test
TACTAA	0		Train	Train	Train	Train	Validation	Test	Train	Train	Train	Train	Train	Train	Train	Train	Train	Train	Train	Train	Train	Train
TACTAT	0.00036877		Train	Train	Validation	Test	Train	Train	Train	Train	Train	Train	Train	Train	Train	Train	Train	Train	Train	Train	Train	Train
TACTAG	0.0235486		Test	Train	Train	Train	Train	Train	Train	Train	Train	Train	Train	Train	Train	Train	Train	Train	Train	Train	Train	Validation
TACTAC	0.000158044		Train	Train	Train	Train	Train	Train	Train	Train	Validation	Test	Train	Train	Train	Train	Train	Train	Train	Train	Train	Train
TACTTA	0		Train	Train	Train	Train	Train	Validation	Test	Train	Train	Train	Train	Train	Train	Train	Train	Train	Train	Train	Train	Train
TACTTT	0.000210726		Train	Train	Train	Train	Train	Train	Train	Validation	Test	Train	Train	Train	Train	Train	Train	Train	Train	Train	Train	Train
TACTTG	0.000210726		Train	Train	Train	Train	Train	Train	Train	Train	Train	Train	Train	Train	Train	Train	Train	Validation	Test	Train	Train	Train
TACTTC	0.000158044		Test	Train	Train	Train	Train	Train	Train	Train	Train	Train	Train	Train	Train	Train	Train	Train	Train	Train	Train	Validation
TACTGA	0		Train	Train	Train	Train	Train	Train	Train	Train	Train	Train	Train	Train	Train	Train	Train	Validation	Test	Train	Train	Train
TACTGT	0.0377726		Train	Train	Train	Train	Train	Train	Train	Train	Train	Validation	Test	Train	Train	Train	Train	Train	Train	Train	Train	Train
TACTGG	0.0147508		Train	Train	Validation	Test	Train	Train	Train	Train	Train	Train	Train	Train	Train	Train	Train	Train	Train	Train	Train	Train
TACTGC	0.000263407		Train	Train	Train	Train	Train	Train	Train	Train	Train	Train	Train	Train	Train	Train	Train	Train	Validation	Test	Train	Train
TACTCA	0		Train	Train	Train	Train	Train	Train	Train	Train	Train	Train	Train	Validation	Test	Train	Train	Train	Train	Train	Train	Train
TACTCT	0.000316089		Train	Train	Validation	Test	Train	Train	Train	Train	Train	Train	Train	Train	Train	Train	Train	Train	Train	Train	Train	Train
TACTCG	5.26815e-05		Train	Train	Train	Train	Train	Train	Train	Validation	Test	Train	Train	Train	Train	Train	Train	Train	Train	Train	Train	Train
TACTCC	0.0269202		Train	Train	Train	Train	Train	Train	Train	Train	Train	Train	Train	Train	Train	Train	Train	Train	Train	Train	Validation	Test
TACGAA	0.000684859		Train	Train	Train	Train	Train	Train	Train	Train	Train	Train	Train	Train	Train	Train	Train	Validation	Test	Train	Train	Train
TACGAT	0.185386		Train	Train	Train	Train	Validation	Test	Train	Train	Train	Train	Train	Train	Train	Train	Train	Train	Train	Train	Train	Train
TACGAG	0.00964071		Train	Train	Train	Train	Train	Train	Train	Train	Train	Validation	Test	Train	Train	Train	Train	Train	Train	Train	Train	Train
TACGAC	0.0481509		Train	Train	Validation	Test	Train	Train	Train	Train	Train	Train	Train	Train	Train	Train	Train	Train	Train	Train	Train	Train
TACGTA	0.109103		Train	Train	Train	Train	Train	Train	Train	Validation	Test	Train	Train	Train	Train	Train	Train	Train	Train	Train	Train	Train
TACGTT	0.349752		Train	Train	Train	Train	Train	Train	Train	Train	Train	Train	Train	Train	Validation	Test	Train	Train	Train	Train	Train	Train
TACGTG	0.112422		Train	Train	Train	Train	Train	Train	Train	Train	Train	Train	Train	Train	Train	Validation	Test	Train	Train	Train	Train	Train
TACGTC	0.0212833		Train	Train	Train	Train	Train	Train	Train	Train	Train	Train	Train	Train	Train	Train	Train	Train	Train	Train	Validation	Test
TACGGA	0.00036877		Train	Train	Train	Train	Train	Train	Train	Train	Train	Train	Train	Train	Train	Train	Validation	Test	Train	Train	Train	Train
TACGGT	0.0989358		Train	Train	Train	Train	Train	Train	Train	Train	Train	Train	Train	Train	Validation	Test	Train	Train	Train	Train	Train	Train
TACGGG	0.0249183		Train	Train	Train	Validation	Test	Train	Train	Train	Train	Train	Train	Train	Train	Train	Train	Train	Train	Train	Train	Train
TACGGC	0.020177		Train	Train	Train	Train	Train	Train	Train	Train	Train	Train	Train	Train	Validation	Test	Train	Train	Train	Train	Train	Train
TACGCA	0.000263407		Train	Train	Train	Train	Train	Train	Validation	Test	Train	Train	Train	Train	Train	Train	Train	Train	Train	Train	Train	Train
TACGCT	0.074755		Validation	Test	Train	Train	Train	Train	Train	Train	Train	Train	Train	Train	Train	Train	Train	Train	Train	Train	Train	Train
TACGCG	0.0209672		Train	Train	Train	Train	Train	Train	Train	Train	Train	Train	Train	Train	Train	Train	Train	Train	Train	Train	Validation	Test
TACGCC	0.0531029		Train	Train	Train	Train	Train	Train	Validation	Test	Train	Train	Train	Train	Train	Train	Train	Train	Train	Train	Train	Train
TACCAA	0		Train	Train	Train	Validation	Test	Train	Train	Train	Train	Train	Train	Train	Train	Train	Train	Train	Train	Train	Train	Train
TACCAT	0.043831		Train	Train	Validation	Test	Train	Train	Train	Train	Train	Train	Train	Train	Train	Train	Train	Train	Train	Train	Train	Train
TACCAG	0.0122748		Train	Train	Train	Train	Train	Train	Train	Validation	Test	Train	Train	Train	Train	Train	Train	Train	Train	Train	Train	Train
TACCAC	0		Train	Train	Train	Train	Train	Train	Train	Train	Train	Train	Train	Train	Train	Train	Train	Train	Train	Validation	Test	Train
TACCTA	0.0229164		Train	Train	Train	Train	Train	Train	Train	Train	Validation	Test	Train	Train	Train	Train	Train	Train	Train	Train	Train	Train
TACCTT	0.0697503		Train	Train	Train	Train	Train	Train	Train	Train	Train	Train	Train	Train	Train	Train	Validation	Test	Train	Train	Train	Train
TACCTG	5.26815e-05		Train	Train	Train	Train	Train	Train	Train	Train	Train	Train	Train	Train	Train	Train	Validation	Test	Train	Train	Train	Train
TACCTC	0.0153303		Train	Train	Train	Train	Train	Train	Validation	Test	Train	Train	Train	Train	Train	Train	Train	Train	Train	Train	Train	Train
TACCGA	5.26815e-05		Train	Train	Train	Train	Train	Train	Train	Train	Train	Train	Train	Train	Validation	Test	Train	Train	Train	Train	Train	Train
TACCGT	0.0482036		Train	Train	Train	Train	Train	Train	Train	Train	Train	Train	Train	Validation	Test	Train	Train	Train	Train	Train	Train	Train
TACCGG	0		Train	Train	Train	Train	Train	Validation	Test	Train	Train	Train	Train	Train	Train	Train	Train	Train	Train	Train	Train	Train
TACCGC	0		Train	Train	Train	Train	Train	Train	Train	Train	Train	Train	Train	Train	Train	Validation	Test	Train	Train	Train	Train	Train
TACCCA	0		Train	Train	Train	Train	Train	Train	Train	Train	Train	Train	Train	Validation	Test	Train	Train	Train	Train	Train	Train	Train
TACCCT	5.26815e-05		Train	Train	Train	Train	Train	Train	Validation	Test	Train	Train	Train	Train	Train	Train	Train	Train	Train	Train	Train	Train
TACCCG	0		Train	Train	Train	Train	Train	Train	Train	Train	Train	Train	Train	Train	Train	Train	Validation	Test	Train	Train	Train	Train
TACCCC	0		Train	Train	Train	Train	Train	Train	Train	Train	Train	Train	Train	Validation	Test	Train	Train	Train	Train	Train	Train	Train
TTAAAA	5.26815e-05		Train	Train	Train	Train	Train	Train	Train	Train	Train	Train	Validation	Test	Train	Train	Train	Train	Train	Train	Train	Train
TTAAAT	0.0612686		Train	Train	Train	Train	Train	Train	Train	Train	Train	Train	Train	Train	Train	Train	Train	Validation	Test	Train	Train	Train
TTAAAG	0		Train	Train	Train	Train	Train	Train	Train	Train	Validation	Test	Train	Train	Train	Train	Train	Train	Train	Train	Train	Train
TTAAAC	0		Train	Train	Train	Train	Train	Train	Train	Train	Train	Train	Validation	Test	Train	Train	Train	Train	Train	Train	Train	Train
TTAATA	0.0113265		Train	Validation	Test	Train	Train	Train	Train	Train	Train	Train	Train	Train	Train	Train	Train	Train	Train	Train	Train	Train
TTAATT	0.0208619		Train	Train	Train	Train	Train	Train	Train	Train	Train	Train	Validation	Test	Train	Train	Train	Train	Train	Train	Train	Train
TTAATG	0.000790222		Train	Train	Train	Train	Train	Train	Train	Train	Train	Train	Train	Validation	Test	Train	Train	Train	Train	Train	Train	Train
TTAATC	0.0121167		Train	Train	Train	Train	Train	Train	Train	Train	Train	Train	Train	Train	Train	Train	Validation	Test	Train	Train	Train	Train
TTAAGA	0		Train	Train	Validation	Test	Train	Train	Train	Train	Train	Train	Train	Train	Train	Train	Train	Train	Train	Train	Train	Train
TTAAGT	0.000105363		Train	Train	Validation	Test	Train	Train	Train	Train	Train	Train	Train	Train	Train	Train	Train	Train	Train	Train	Train	Train
TTAAGG	0.000526815		Train	Train	Train	Train	Train	Train	Train	Train	Train	Train	Train	Train	Train	Train	Validation	Test	Train	Train	Train	Train
TTAAGC	0		Train	Train	Train	Train	Validation	Test	Train	Train	Train	Train	Train	Train	Train	Train	Train	Train	Train	Train	Train	Train
TTAACA	0		Train	Train	Train	Train	Train	Train	Train	Train	Train	Train	Validation	Test	Train	Train	Train	Train	Train	Train	Train	Train
TTAACT	0		Train	Train	Train	Train	Train	Train	Train	Train	Train	Train	Validation	Test	Train	Train	Train	Train	Train	Train	Train	Train
TTAACG	0		Validation	Test	Train	Train	Train	Train	Train	Train	Train	Train	Train	Train	Train	Train	Train	Train	Train	Train	Train	Train
TTAACC	0		Train	Train	Train	Train	Train	Train	Train	Train	Train	Train	Train	Train	Train	Validation	Test	Train	Train	Train	Train	Train
TTATAA	0.00468865		Train	Train	Train	Train	Train	Validation	Test	Train	Train	Train	Train	Train	Train	Train	Train	Train	Train	Train	Train	Train
TTATAT	5.26815e-05		Train	Train	Train	Train	Train	Train	Train	Train	Train	Train	Train	Train	Train	Train	Train	Train	Train	Train	Validation	Test
TTATAG	0		Train	Train	Train	Train	Train	Validation	Test	Train	Train	Train	Train	Train	Train	Train	Train	Train	Train	Train	Train	Train
TTATAC	0		Train	Validation	Test	Train	Train	Train	Train	Train	Train	Train	Train	Train	Train	Train	Train	Train	Train	Train	Train	Train
TTATTA	0		Train	Train	Train	Train	Train	Train	Train	Train	Train	Train	Train	Train	Train	Train	Train	Validation	Test	Train	Train	Train
TTATTT	5.26815e-05		Train	Train	Train	Train	Train	Train	Train	Train	Train	Train	Train	Train	Validation	Test	Train	Train	Train	Train	Train	Train
TTATTG	0		Train	Train	Train	Train	Train	Train	Train	Validation	Test	Train	Train	Train	Train	Train	Train	Train	Train	Train	Train	Train
TTATTC	0.000158044		Train	Train	Train	Train	Train	Train	Train	Train	Train	Train	Train	Validation	Test	Train	Train	Train	Train	Train	Train	Train
TTATGA	0		Train	Train	Train	Train	Train	Train	Train	Train	Train	Train	Validation	Test	Train	Train	Train	Train	Train	Train	Train	Train
TTATGT	0.0234959		Train	Train	Train	Train	Train	Train	Train	Train	Train	Train	Train	Train	Train	Train	Train	Train	Train	Train	Validation	Test
TTATGG	0		Train	Train	Train	Train	Train	Train	Train	Train	Train	Validation	Test	Train	Train	Train	Train	Train	Train	Train	Train	Train
TTATGC	0.00036877		Train	Validation	Test	Train	Train	Train	Train	Train	Train	Train	Train	Train	Train	Train	Train	Train	Train	Train	Train	Train
TTATCA	0		Train	Train	Train	Train	Train	Train	Train	Train	Train	Train	Train	Train	Validation	Test	Train	Train	Train	Train	Train	Train
TTATCT	0		Train	Train	Train	Train	Train	Train	Train	Train	Train	Train	Train	Train	Train	Train	Train	Validation	Test	Train	Train	Train
TTATCG	0		Train	Train	Validation	Test	Train	Train	Train	Train	Train	Train	Train	Train	Train	Train	Train	Train	Train	Train	Train	Train
TTATCC	0		Train	Train	Validation	Test	Train	Train	Train	Train	Train	Train	Train	Train	Train	Train	Train	Train	Train	Train	Train	Train
TTAGAA	0.000105363		Test	Train	Train	Train	Train	Train	Train	Train	Train	Train	Train	Train	Train	Train	Train	Train	Train	Train	Train	Validation
TTAGAT	0.000158044		Test	Train	Train	Train	Train	Train	Train	Train	Train	Train	Train	Train	Train	Train	Train	Train	Train	Train	Train	Validation
TTAGAG	0.000105363		Train	Train	Train	Train	Train	Train	Train	Train	Train	Train	Train	Train	Train	Train	Train	Validation	Test	Train	Train	Train
TTAGAC	0		Train	Validation	Test	Train	Train	Train	Train	Train	Train	Train	Train	Train	Train	Train	Train	Train	Train	Train	Train	Train
TTAGTA	0.0122748		Test	Train	Train	Train	Train	Train	Train	Train	Train	Train	Train	Train	Train	Train	Train	Train	Train	Train	Train	Validation
TTAGTT	0.011748		Train	Train	Train	Validation	Test	Train	Train	Train	Train	Train	Train	Train	Train	Train	Train	Train	Train	Train	Train	Train
TTAGTG	5.26815e-05		Train	Train	Train	Train	Train	Train	Validation	Test	Train	Train	Train	Train	Train	Train	Train	Train	Train	Train	Train	Train
TTAGTC	0.00900853		Train	Train	Train	Train	Train	Train	Train	Train	Validation	Test	Train	Train	Train	Train	Train	Train	Train	Train	Train	Train
TTAGGA	5.26815e-05		Train	Train	Train	Train	Train	Train	Train	Train	Train	Train	Train	Validation	Test	Train	Train	Train	Train	Train	Train	Train
TTAGGT	0.0286587		Train	Train	Train	Train	Train	Train	Train	Train	Train	Train	Train	Train	Train	Train	Validation	Test	Train	Train	Train	Train
TTAGGG	5.26815e-05		Train	Train	Train	Train	Train	Train	Train	Train	Train	Train	Train	Validation	Test	Train	Train	Train	Train	Train	Train	Train
TTAGGC	0.00036877		Train	Train	Train	Train	Train	Validation	Test	Train	Train	Train	Train	Train	Train	Train	Train	Train	Train	Train	Train	Train
TTAGCA	0.00732273		Train	Train	Train	Train	Train	Train	Train	Train	Train	Train	Train	Train	Validation	Test	Train	Train	Train	Train	Train	Train
TTAGCT	0		Train	Train	Train	Train	Train	Train	Train	Train	Train	Train	Train	Train	Train	Train	Train	Validation	Test	Train	Train	Train
TTAGCG	0.00036877		Train	Train	Train	Train	Train	Train	Train	Train	Train	Validation	Test	Train	Train	Train	Train	Train	Train	Train	Train	Train
TTAGCC	0		Train	Train	Train	Train	Train	Train	Train	Train	Train	Train	Train	Train	Validation	Test	Train	Train	Train	Train	Train	Train
TTACAA	0		Train	Train	Train	Train	Train	Train	Train	Train	Train	Train	Train	Train	Train	Train	Train	Train	Train	Train	Validation	Test
TTACAT	0		Train	Train	Train	Train	Train	Train	Train	Train	Train	Train	Train	Train	Train	Train	Validation	Test	Train	Train	Train	Train
TTACAG	0		Train	Train	Train	Train	Train	Train	Train	Validation	Test	Train	Train	Train	Train	Train	Train	Train	Train	Train	Train	Train
TTACAC	0.00605837		Train	Train	Train	Train	Train	Train	Train	Train	Validation	Test	Train	Train	Train	Train	Train	Train	Train	Train	Train	Train
TTACTA	0		Train	Train	Train	Train	Train	Validation	Test	Train	Train	Train	Train	Train	Train	Train	Train	Train	Train	Train	Train	Train
TTACTT	5.26815e-05		Train	Train	Train	Train	Train	Train	Train	Train	Train	Train	Train	Train	Train	Train	Train	Train	Train	Train	Validation	Test
TTACTG	5.26815e-05		Train	Train	Train	Train	Train	Train	Train	Train	Train	Train	Train	Train	Train	Train	Train	Validation	Test	Train	Train	Train
TTACTC	0		Train	Train	Train	Train	Train	Train	Train	Train	Train	Train	Train	Train	Train	Train	Train	Train	Validation	Test	Train	Train
TTACGA	0		Train	Train	Train	Train	Train	Train	Train	Train	Validation	Test	Train	Train	Train	Train	Train	Train	Train	Train	Train	Train
TTACGT	0		Train	Train	Train	Train	Train	Train	Train	Train	Train	Train	Train	Train	Train	Train	Validation	Test	Train	Train	Train	Train
TTACGG	5.26815e-05		Train	Train	Train	Train	Train	Train	Train	Train	Train	Train	Train	Train	Validation	Test	Train	Train	Train	Train	Train	Train
TTACGC	0.00890317		Train	Train	Train	Train	Train	Train	Train	Train	Train	Train	Train	Train	Train	Train	Validation	Test	Train	Train	Train	Train
TTACCA	5.26815e-05		Validation	Test	Train	Train	Train	Train	Train	Train	Train	Train	Train	Train	Train	Train	Train	Train	Train	Train	Train	Train
TTACCT	0		Train	Train	Train	Train	Train	Train	Train	Train	Train	Train	Train	Train	Validation	Test	Train	Train	Train	Train	Train	Train
TTACCG	5.26815e-05		Train	Train	Train	Train	Train	Train	Train	Train	Train	Train	Validation	Test	Train	Train	Train	Train	Train	Train	Train	Train
TTACCC	0		Train	Train	Train	Train	Train	Train	Train	Train	Train	Train	Train	Train	Train	Train	Train	Train	Train	Validation	Test	Train
TTTAAA	0.000895585		Train	Train	Train	Train	Train	Train	Train	Train	Train	Train	Train	Train	Train	Train	Validation	Test	Train	Train	Train	Train
TTTAAT	0.0554736		Train	Train	Train	Train	Train	Train	Train	Train	Train	Train	Train	Train	Train	Validation	Test	Train	Train	Train	Train	Train
TTTAAG	0.0248657		Train	Train	Train	Train	Train	Train	Train	Train	Train	Train	Train	Validation	Test	Train	Train	Train	Train	Train	Train	Train
TTTAAC	0.000210726		Train	Train	Train	Train	Train	Train	Train	Train	Train	Train	Train	Train	Train	Train	Train	Train	Train	Train	Validation	Test
TTTATA	0.0183858		Train	Train	Train	Train	Train	Train	Train	Train	Train	Train	Train	Train	Validation	Test	Train	Train	Train	Train	Train	Train
TTTATT	0.0608998		Train	Train	Train	Train	Validation	Test	Train	Train	Train	Train	Train	Train	Train	Train	Train	Train	Train	Train	Train	Train
TTTATG	5.26815e-05		Train	Train	Train	Train	Validation	Test	Train	Train	Train	Train	Train	Train	Train	Train	Train	Train	Train	Train	Train	Train
TTTATC	0.000210726		Train	Train	Train	Train	Train	Validation	Test	Train	Train	Train	Train	Train	Train	Train	Train	Train	Train	Train	Train	Train
TTTAGA	0.000210726		Train	Train	Validation	Test	Train	Train	Train	Train	Train	Train	Train	Train	Train	Train	Train	Train	Train	Train	Train	Train
TTTAGT	0.0399326		Train	Train	Train	Train	Train	Validation	Test	Train	Train	Train	Train	Train	Train	Train	Train	Train	Train	Train	Train	Train
TTTAGG	0.00300284		Train	Train	Validation	Test	Train	Train	Train	Train	Train	Train	Train	Train	Train	Train	Train	Train	Train	Train	Train	Train
TTTAGC	0.000158044		Train	Train	Train	Train	Train	Train	Train	Train	Train	Train	Validation	Test	Train	Train	Train	Train	Train	Train	Train	Train
TTTACA	0.0139606		Train	Train	Train	Train	Train	Train	Validation	Test	Train	Train	Train	Train	Train	Train	Train	Train	Train	Train	Train	Train
TTTACT	0.000737541		Train	Train	Train	Train	Train	Train	Train	Train	Validation	Test	Train	Train	Train	Train	Train	Train	Train	Train	Train	Train
TTTACG	0.00921926		Train	Train	Train	Train	Train	Train	Train	Train	Train	Train	Train	Train	Train	Train	Train	Train	Validation	Test	Train	Train
TTTACC	0.0275524		Train	Train	Train	Train	Train	Train	Train	Train	Train	Train	Train	Train	Train	Train	Train	Validation	Test	Train	Train	Train
TTTTAA	0.000105363		Train	Train	Train	Train	Train	Train	Train	Train	Validation	Test	Train	Train	Train	Train	Train	Train	Train	Train	Train	Train
TTTTAT	0.00036877		Train	Train	Train	Train	Train	Train	Train	Train	Train	Validation	Test	Train	Train	Train	Train	Train	Train	Train	Train	Train
TTTTAG	0		Train	Train	Train	Train	Train	Validation	Test	Train	Train	Train	Train	Train	Train	Train	Train	Train	Train	Train	Train	Train
TTTTAC	5.26815e-05		Train	Train	Train	Train	Train	Train	Train	Train	Train	Train	Train	Train	Train	Train	Train	Train	Train	Validation	Test	Train
TTTTTA	0.000210726		Train	Train	Train	Train	Train	Train	Train	Train	Train	Train	Train	Train	Train	Validation	Test	Train	Train	Train	Train	Train
TTTTTT	0.000158044		Validation	Test	Train	Train	Train	Train	Train	Train	Train	Train	Train	Train	Train	Train	Train	Train	Train	Train	Train	Train
TTTTTG	0		Train	Train	Train	Train	Train	Train	Train	Train	Train	Train	Train	Train	Validation	Test	Train	Train	Train	Train	Train	Train
TTTTTC	0.000316089		Train	Train	Train	Train	Train	Train	Train	Train	Train	Validation	Test	Train	Train	Train	Train	Train	Train	Train	Train	Train
TTTTGA	0.000158044		Train	Train	Train	Train	Train	Train	Train	Validation	Test	Train	Train	Train	Train	Train	Train	Train	Train	Train	Train	Train
TTTTGT	0.000210726		Train	Train	Train	Train	Train	Train	Train	Train	Train	Train	Train	Validation	Test	Train	Train	Train	Train	Train	Train	Train
TTTTGG	0		Train	Train	Train	Train	Train	Train	Train	Train	Train	Train	Validation	Test	Train	Train	Train	Train	Train	Train	Train	Train
TTTTGC	0.000105363		Train	Train	Train	Train	Train	Train	Train	Train	Train	Train	Train	Train	Validation	Test	Train	Train	Train	Train	Train	Train
TTTTCA	5.26815e-05		Train	Train	Train	Train	Train	Train	Train	Train	Validation	Test	Train	Train	Train	Train	Train	Train	Train	Train	Train	Train
TTTTCT	0.000210726		Train	Train	Train	Train	Train	Train	Train	Train	Train	Train	Train	Train	Train	Train	Train	Validation	Test	Train	Train	Train
TTTTCG	0.000105363		Train	Train	Train	Train	Train	Train	Train	Validation	Test	Train	Train	Train	Train	Train	Train	Train	Train	Train	Train	Train
TTTTCC	5.26815e-05		Train	Train	Train	Train	Train	Train	Validation	Test	Train	Train	Train	Train	Train	Train	Train	Train	Train	Train	Train	Train
TTTGAA	0.0810768		Train	Train	Train	Train	Train	Train	Train	Train	Train	Train	Validation	Test	Train	Train	Train	Train	Train	Train	Train	Train
TTTGAT	0.244758		Train	Train	Train	Train	Train	Train	Train	Train	Train	Train	Train	Train	Train	Train	Validation	Test	Train	Train	Train	Train
TTTGAG	0.0220209		Train	Train	Train	Train	Train	Train	Train	Validation	Test	Train	Train	Train	Train	Train	Train	Train	Train	Train	Train	Train
TTTGAC	0.0498367		Train	Train	Train	Train	Train	Train	Train	Train	Train	Train	Train	Train	Train	Train	Train	Train	Validation	Test	Train	Train
TTTGTA	0.0363502		Train	Train	Train	Train	Train	Train	Train	Train	Train	Train	Train	Train	Train	Validation	Test	Train	Train	Train	Train	Train
TTTGTT	0.0846065		Train	Validation	Test	Train	Train	Train	Train	Train	Train	Train	Train	Train	Train	Train	Train	Train	Train	Train	Train	Train
TTTGTG	0.00036877		Train	Train	Train	Train	Train	Train	Train	Train	Train	Train	Train	Train	Train	Train	Train	Train	Train	Validation	Test	Train
TTTGTC	0.0381414		Train	Train	Train	Validation	Test	Train	Train	Train	Train	Train	Train	Train	Train	Train	Train	Train	Train	Train	Train	Train
TTTGGA	0.0452007		Train	Validation	Test	Train	Train	Train	Train	Train	Train	Train	Train	Train	Train	Train	Train	Train	Train	Train	Train	Train
TTTGGT	0.10726		Train	Validation	Test	Train	Train	Train	Train	Train	Train	Train	Train	Train	Train	Train	Train	Train	Train	Train	Train	Train
TTTGGG	0.0245496		Train	Train	Train	Train	Train	Train	Train	Train	Train	Train	Train	Train	Train	Train	Validation	Test	Train	Train	Train	Train
TTTGGC	0.0312401		Train	Train	Train	Train	Train	Train	Validation	Test	Train	Train	Train	Train	Train	Train	Train	Train	Train	Train	Train	Train
TTTGCA	0.000421452		Train	Train	Train	Train	Train	Train	Train	Train	Train	Train	Train	Validation	Test	Train	Train	Train	Train	Train	Train	Train
TTTGCT	0.0823412		Train	Train	Validation	Test	Train	Train	Train	Train	Train	Train	Train	Train	Train	Train	Train	Train	Train	Train	Train	Train
TTTGCG	0		Train	Train	Train	Train	Train	Train	Train	Train	Train	Train	Train	Train	Train	Train	Train	Validation	Test	Train	Train	Train
TTTGCC	5.26815e-05		Train	Train	Train	Train	Train	Train	Train	Train	Train	Train	Train	Train	Train	Train	Train	Train	Train	Train	Validation	Test
TTTCAA	0.0147508		Train	Train	Train	Train	Train	Train	Train	Train	Train	Train	Train	Train	Validation	Test	Train	Train	Train	Train	Train	Train
TTTCAT	0.000105363		Train	Train	Train	Train	Train	Train	Train	Train	Train	Train	Train	Train	Train	Train	Validation	Test	Train	Train	Train	Train
TTTCAG	0		Train	Train	Train	Train	Train	Train	Train	Train	Train	Train	Train	Validation	Test	Train	Train	Train	Train	Train	Train	Train
TTTCAC	0.000158044		Train	Train	Train	Train	Train	Train	Train	Train	Train	Train	Train	Train	Train	Train	Train	Train	Train	Validation	Test	Train
TTTCTA	0.000105363		Train	Train	Train	Train	Train	Train	Train	Train	Validation	Test	Train	Train	Train	Train	Train	Train	Train	Train	Train	Train
TTTCTT	5.26815e-05		Train	Train	Train	Train	Validation	Test	Train	Train	Train	Train	Train	Train	Train	Train	Train	Train	Train	Train	Train	Train
TTTCTG	0		Train	Train	Train	Validation	Test	Train	Train	Train	Train	Train	Train	Train	Train	Train	Train	Train	Train	Train	Train	Train
TTTCTC	0		Train	Train	Train	Train	Train	Train	Train	Train	Train	Train	Train	Train	Train	Train	Train	Train	Validation	Test	Train	Train
TTTCGA	0		Train	Train	Train	Train	Train	Train	Train	Train	Train	Train	Train	Train	Train	Train	Validation	Test	Train	Train	Train	Train
TTTCGT	0.000158044		Validation	Test	Train	Train	Train	Train	Train	Train	Train	Train	Train	Train	Train	Train	Train	Train	Train	Train	Train	Train
TTTCGG	0		Train	Train	Train	Train	Train	Train	Train	Train	Train	Train	Train	Validation	Test	Train	Train	Train	Train	Train	Train	Train
TTTCGC	5.26815e-05		Train	Train	Train	Train	Train	Validation	Test	Train	Train	Train	Train	Train	Train	Train	Train	Train	Train	Train	Train	Train
TTTCCA	0		Train	Train	Train	Train	Validation	Test	Train	Train	Train	Train	Train	Train	Train	Train	Train	Train	Train	Train	Train	Train
TTTCCT	0		Train	Train	Train	Train	Train	Train	Train	Train	Train	Validation	Test	Train	Train	Train	Train	Train	Train	Train	Train	Train
TTTCCG	0		Train	Train	Train	Train	Train	Train	Train	Train	Train	Train	Train	Train	Train	Train	Validation	Test	Train	Train	Train	Train
TTTCCC	5.26815e-05		Train	Train	Train	Train	Train	Validation	Test	Train	Train	Train	Train	Train	Train	Train	Train	Train	Train	Train	Train	Train
TTGAAA	0		Train	Train	Train	Train	Train	Train	Train	Train	Train	Train	Train	Train	Train	Train	Train	Train	Validation	Test	Train	Train
TTGAAT	0.000105363		Train	Train	Train	Train	Train	Train	Train	Train	Train	Train	Train	Validation	Test	Train	Train	Train	Train	Train	Train	Train
TTGAAG	0		Train	Train	Train	Train	Train	Train	Train	Train	Train	Train	Train	Train	Train	Train	Train	Validation	Test	Train	Train	Train
TTGAAC	0		Train	Train	Train	Train	Train	Train	Train	Train	Validation	Test	Train	Train	Train	Train	Train	Train	Train	Train	Train	Train
TTGATA	0		Test	Train	Train	Train	Train	Train	Train	Train	Train	Train	Train	Train	Train	Train	Train	Train	Train	Train	Train	Validation
TTGATT	0		Train	Train	Train	Train	Train	Train	Validation	Test	Train	Train	Train	Train	Train	Train	Train	Train	Train	Train	Train	Train
TTGATG	0		Train	Train	Train	Train	Train	Train	Train	Train	Train	Train	Train	Train	Train	Train	Train	Train	Train	Validation	Test	Train
TTGATC	0		Train	Train	Train	Train	Validation	Test	Train	Train	Train	Train	Train	Train	Train	Train	Train	Train	Train	Train	Train	Train
TTGAGA	0		Train	Train	Train	Train	Train	Train	Train	Train	Train	Train	Train	Train	Train	Train	Train	Train	Validation	Test	Train	Train
TTGAGT	0		Train	Train	Train	Train	Train	Validation	Test	Train	Train	Train	Train	Train	Train	Train	Train	Train	Train	Train	Train	Train
TTGAGG	0		Test	Train	Train	Train	Train	Train	Train	Train	Train	Train	Train	Train	Train	Train	Train	Train	Train	Train	Train	Validation
TTGAGC	0		Validation	Test	Train	Train	Train	Train	Train	Train	Train	Train	Train	Train	Train	Train	Train	Train	Train	Train	Train	Train
TTGACA	0		Train	Train	Train	Train	Train	Train	Train	Train	Validation	Test	Train	Train	Train	Train	Train	Train	Train	Train	Train	Train
TTGACT	0		Train	Train	Train	Train	Train	Train	Train	Train	Train	Train	Train	Train	Train	Train	Train	Validation	Test	Train	Train	Train
TTGACG	0		Train	Train	Train	Train	Train	Train	Train	Train	Train	Train	Train	Train	Train	Train	Train	Train	Train	Train	Validation	Test
TTGACC	0		Train	Train	Train	Train	Train	Train	Train	Train	Train	Train	Train	Train	Validation	Test	Train	Train	Train	Train	Train	Train
TTGTAA	0		Train	Train	Train	Train	Train	Train	Train	Train	Validation	Test	Train	Train	Train	Train	Train	Train	Train	Train	Train	Train
TTGTAT	0		Test	Train	Train	Train	Train	Train	Train	Train	Train	Train	Train	Train	Train	Train	Train	Train	Train	Train	Train	Validation
TTGTAG	0		Train	Train	Train	Train	Train	Train	Train	Train	Train	Train	Train	Validation	Test	Train	Train	Train	Train	Train	Train	Train
TTGTAC	0		Train	Train	Train	Train	Train	Train	Train	Train	Train	Train	Train	Train	Train	Train	Train	Validation	Test	Train	Train	Train
TTGTTA	0		Train	Train	Train	Validation	Test	Train	Train	Train	Train	Train	Train	Train	Train	Train	Train	Train	Train	Train	Train	Train
TTGTTT	0		Train	Train	Train	Train	Train	Train	Train	Train	Train	Train	Train	Train	Train	Train	Train	Train	Validation	Test	Train	Train
TTGTTG	0		Validation	Test	Train	Train	Train	Train	Train	Train	Train	Train	Train	Train	Train	Train	Train	Train	Train	Train	Train	Train
TTGTTC	0		Train	Train	Train	Train	Train	Train	Train	Train	Validation	Test	Train	Train	Train	Train	Train	Train	Train	Train	Train	Train
TTGTGA	0		Train	Train	Train	Train	Train	Train	Train	Train	Train	Train	Train	Train	Train	Validation	Test	Train	Train	Train	Train	Train
TTGTGT	0		Validation	Test	Train	Train	Train	Train	Train	Train	Train	Train	Train	Train	Train	Train	Train	Train	Train	Train	Train	Train
TTGTGG	0		Train	Train	Train	Train	Train	Train	Validation	Test	Train	Train	Train	Train	Train	Train	Train	Train	Train	Train	Train	Train
TTGTGC	0		Train	Train	Train	Train	Train	Train	Validation	Test	Train	Train	Train	Train	Train	Train	Train	Train	Train	Train	Train	Train
TTGTCA	0		Train	Train	Train	Train	Train	Train	Train	Train	Train	Train	Train	Train	Train	Train	Train	Train	Train	Train	Validation	Test
TTGTCT	0.000105363		Train	Train	Train	Train	Train	Train	Train	Validation	Test	Train	Train	Train	Train	Train	Train	Train	Train	Train	Train	Train
TTGTCG	0		Train	Train	Train	Train	Train	Train	Train	Train	Train	Train	Train	Train	Validation	Test	Train	Train	Train	Train	Train	Train
TTGTCC	0		Train	Train	Train	Train	Train	Validation	Test	Train	Train	Train	Train	Train	Train	Train	Train	Train	Train	Train	Train	Train
TTGGAA	0.000842904		Train	Train	Train	Train	Train	Train	Train	Train	Train	Train	Train	Train	Train	Validation	Test	Train	Train	Train	Train	Train
TTGGAT	0.000105363		Train	Train	Train	Train	Validation	Test	Train	Train	Train	Train	Train	Train	Train	Train	Train	Train	Train	Train	Train	Train
TTGGAG	0		Train	Train	Train	Train	Train	Validation	Test	Train	Train	Train	Train	Train	Train	Train	Train	Train	Train	Train	Train	Train
TTGGAC	0		Train	Train	Train	Train	Train	Train	Train	Train	Train	Train	Train	Train	Train	Validation	Test	Train	Train	Train	Train	Train
TTGGTA	0		Train	Train	Train	Train	Train	Train	Train	Validation	Test	Train	Train	Train	Train	Train	Train	Train	Train	Train	Train	Train
TTGGTT	5.26815e-05		Train	Train	Train	Train	Train	Train	Validation	Test	Train	Train	Train	Train	Train	Train	Train	Train	Train	Train	Train	Train
TTGGTG	0		Train	Train	Train	Train	Train	Train	Train	Train	Train	Train	Train	Train	Train	Validation	Test	Train	Train	Train	Train	Train
TTGGTC	5.26815e-05		Train	Train	Train	Train	Validation	Test	Train	Train	Train	Train	Train	Train	Train	Train	Train	Train	Train	Train	Train	Train
TTGGGA	0		Train	Train	Train	Train	Train	Train	Train	Train	Train	Train	Train	Train	Validation	Test	Train	Train	Train	Train	Train	Train
TTGGGT	0.0260773		Train	Train	Train	Train	Validation	Test	Train	Train	Train	Train	Train	Train	Train	Train	Train	Train	Train	Train	Train	Train
TTGGGG	0		Train	Train	Train	Validation	Test	Train	Train	Train	Train	Train	Train	Train	Train	Train	Train	Train	Train	Train	Train	Train
TTGGGC	0		Train	Train	Train	Train	Train	Train	Train	Train	Validation	Test	Train	Train	Train	Train	Train	Train	Train	Train	Train	Train
TTGGCA	0		Train	Train	Train	Train	Train	Train	Validation	Test	Train	Train	Train	Train	Train	Train	Train	Train	Train	Train	Train	Train
TTGGCT	0		Train	Train	Train	Train	Train	Validation	Test	Train	Train	Train	Train	Train	Train	Train	Train	Train	Train	Train	Train	Train
TTGGCG	0		Train	Validation	Test	Train	Train	Train	Train	Train	Train	Train	Train	Train	Train	Train	Train	Train	Train	Train	Train	Train
TTGGCC	0		Train	Train	Train	Train	Train	Train	Validation	Test	Train	Train	Train	Train	Train	Train	Train	Train	Train	Train	Train	Train
TTGCAA	0		Train	Train	Train	Train	Train	Train	Train	Train	Train	Train	Train	Validation	Test	Train	Train	Train	Train	Train	Train	Train
TTGCAT	0		Train	Train	Validation	Test	Train	Train	Train	Train	Train	Train	Train	Train	Train	Train	Train	Train	Train	Train	Train	Train
TTGCAG	0		Train	Train	Train	Train	Train	Validation	Test	Train	Train	Train	Train	Train	Train	Train	Train	Train	Train	Train	Train	Train
TTGCAC	0		Train	Train	Train	Train	Train	Train	Train	Train	Train	Train	Train	Train	Train	Train	Train	Train	Train	Validation	Test	Train
TTGCTA	0		Train	Train	Train	Validation	Test	Train	Train	Train	Train	Train	Train	Train	Train	Train	Train	Train	Train	Train	Train	Train
TTGCTT	0.0171215		Train	Train	Train	Train	Train	Train	Train	Train	Train	Train	Train	Train	Train	Train	Train	Train	Validation	Test	Train	Train
TTGCTG	0		Train	Train	Train	Train	Train	Train	Validation	Test	Train	Train	Train	Train	Train	Train	Train	Train	Train	Train	Train	Train
TTGCTC	0		Train	Validation	Test	Train	Train	Train	Train	Train	Train	Train	Train	Train	Train	Train	Train	Train	Train	Train	Train	Train
TTGCGA	0		Train	Train	Train	Train	Train	Train	Train	Validation	Test	Train	Train	Train	Train	Train	Train	Train	Train	Train	Train	Train
TTGCGT	5.26815e-05		Train	Train	Train	Train	Train	Train	Train	Train	Validation	Test	Train	Train	Train	Train	Train	Train	Train	Train	Train	Train
TTGCGG	0		Train	Train	Train	Train	Train	Train	Train	Train	Train	Train	Train	Validation	Test	Train	Train	Train	Train	Train	Train	Train
TTGCGC	0		Train	Train	Train	Train	Validation	Test	Train	Train	Train	Train	Train	Train	Train	Train	Train	Train	Train	Train	Train	Train
TTGCCA	0		Train	Train	Train	Validation	Test	Train	Train	Train	Train	Train	Train	Train	Train	Train	Train	Train	Train	Train	Train	Train
TTGCCT	0.000105363		Train	Train	Train	Train	Train	Train	Train	Train	Train	Train	Train	Train	Train	Train	Validation	Test	Train	Train	Train	Train
TTGCCG	0		Train	Train	Train	Train	Train	Train	Train	Train	Train	Train	Train	Train	Train	Train	Train	Train	Train	Train	Validation	Test
TTGCCC	0		Train	Train	Train	Train	Train	Train	Train	Train	Train	Train	Train	Train	Train	Train	Train	Validation	Test	Train	Train	Train
TTCAAA	0.00458329		Train	Train	Train	Train	Train	Train	Train	Train	Train	Validation	Test	Train	Train	Train	Train	Train	Train	Train	Train	Train
TTCAAT	0.000579496		Train	Train	Train	Validation	Test	Train	Train	Train	Train	Train	Train	Train	Train	Train	Train	Train	Train	Train	Train	Train
TTCAAG	0		Train	Train	Train	Train	Train	Train	Train	Train	Train	Validation	Test	Train	Train	Train	Train	Train	Train	Train	Train	Train
TTCAAC	0.0136972		Train	Train	Train	Train	Train	Train	Train	Train	Train	Train	Train	Train	Train	Train	Train	Train	Train	Train	Validation	Test
TTCATA	0.0511537		Train	Validation	Test	Train	Train	Train	Train	Train	Train	Train	Train	Train	Train	Train	Train	Train	Train	Train	Train	Train
TTCATT	0.0690127		Train	Train	Train	Train	Train	Train	Train	Train	Train	Train	Train	Train	Train	Train	Train	Train	Train	Validation	Test	Train
TTCATG	0.0327679		Train	Train	Train	Train	Train	Train	Train	Train	Train	Train	Train	Validation	Test	Train	Train	Train	Train	Train	Train	Train
TTCATC	0.0253398		Train	Train	Train	Train	Train	Train	Train	Validation	Test	Train	Train	Train	Train	Train	Train	Train	Train	Train	Train	Train
TTCAGA	0.00374039		Train	Train	Train	Train	Train	Train	Train	Train	Train	Train	Train	Train	Train	Train	Train	Validation	Test	Train	Train	Train
TTCAGT	0.000474133		Train	Train	Train	Train	Train	Train	Train	Train	Train	Train	Train	Train	Train	Train	Train	Train	Validation	Test	Train	Train
TTCAGG	0		Train	Train	Train	Train	Train	Train	Train	Train	Train	Train	Train	Validation	Test	Train	Train	Train	Train	Train	Train	Train
TTCAGC	5.26815e-05		Train	Train	Train	Train	Train	Validation	Test	Train	Train	Train	Train	Train	Train	Train	Train	Train	Train	Train	Train	Train
TTCACA	0.011906		Train	Train	Train	Validation	Test	Train	Train	Train	Train	Train	Train	Train	Train	Train	Train	Train	Train	Train	Train	Train
TTCACT	0.0316089		Train	Train	Train	Train	Validation	Test	Train	Train	Train	Train	Train	Train	Train	Train	Train	Train	Train	Train	Train	Train
TTCACG	5.26815e-05		Train	Train	Train	Train	Train	Train	Train	Train	Train	Train	Train	Train	Train	Train	Validation	Test	Train	Train	Train	Train
TTCACC	5.26815e-05		Train	Train	Train	Train	Train	Train	Train	Train	Train	Train	Train	Train	Validation	Test	Train	Train	Train	Train	Train	Train
TTCTAA	5.26815e-05		Train	Train	Train	Train	Train	Validation	Test	Train	Train	Train	Train	Train	Train	Train	Train	Train	Train	Train	Train	Train
TTCTAT	0.000158044		Train	Train	Validation	Test	Train	Train	Train	Train	Train	Train	Train	Train	Train	Train	Train	Train	Train	Train	Train	Train
TTCTAG	0.000105363		Train	Train	Train	Train	Train	Train	Validation	Test	Train	Train	Train	Train	Train	Train	Train	Train	Train	Train	Train	Train
TTCTAC	0.00563692		Train	Train	Train	Train	Train	Train	Validation	Test	Train	Train	Train	Train	Train	Train	Train	Train	Train	Train	Train	Train
TTCTTA	5.26815e-05		Train	Train	Train	Validation	Test	Train	Train	Train	Train	Train	Train	Train	Train	Train	Train	Train	Train	Train	Train	Train
TTCTTT	0.000474133		Train	Train	Train	Train	Train	Train	Train	Validation	Test	Train	Train	Train	Train	Train	Train	Train	Train	Train	Train	Train
TTCTTG	0		Train	Train	Train	Train	Train	Train	Train	Train	Train	Validation	Test	Train	Train	Train	Train	Train	Train	Train	Train	Train
TTCTTC	0		Train	Train	Train	Train	Train	Train	Train	Train	Train	Train	Validation	Test	Train	Train	Train	Train	Train	Train	Train	Train
TTCTGA	0.000210726		Train	Train	Train	Validation	Test	Train	Train	Train	Train	Train	Train	Train	Train	Train	Train	Train	Train	Train	Train	Train
TTCTGT	0		Train	Train	Validation	Test	Train	Train	Train	Train	Train	Train	Train	Train	Train	Train	Train	Train	Train	Train	Train	Train
TTCTGG	0		Train	Train	Validation	Test	Train	Train	Train	Train	Train	Train	Train	Train	Train	Train	Train	Train	Train	Train	Train	Train
TTCTGC	0		Train	Train	Train	Validation	Test	Train	Train	Train	Train	Train	Train	Train	Train	Train	Train	Train	Train	Train	Train	Train
TTCTCA	5.26815e-05		Train	Train	Train	Train	Train	Train	Train	Validation	Test	Train	Train	Train	Train	Train	Train	Train	Train	Train	Train	Train
TTCTCT	0		Test	Train	Train	Train	Train	Train	Train	Train	Train	Train	Train	Train	Train	Train	Train	Train	Train	Train	Train	Validation
TTCTCG	0		Validation	Test	Train	Train	Train	Train	Train	Train	Train	Train	Train	Train	Train	Train	Train	Train	Train	Train	Train	Train
TTCTCC	0		Test	Train	Train	Train	Train	Train	Train	Train	Train	Train	Train	Train	Train	Train	Train	Train	Train	Train	Train	Validation
TTCGAA	0.0287641		Train	Train	Train	Train	Train	Train	Train	Train	Train	Train	Train	Validation	Test	Train	Train	Train	Train	Train	Train	Train
TTCGAT	0.16542		Train	Train	Train	Train	Train	Train	Train	Train	Train	Train	Train	Train	Train	Train	Train	Train	Train	Validation	Test	Train
TTCGAG	0.0455168		Train	Train	Train	Train	Train	Train	Train	Train	Validation	Test	Train	Train	Train	Train	Train	Train	Train	Train	Train	Train
TTCGAC	0.000263407		Validation	Test	Train	Train	Train	Train	Train	Train	Train	Train	Train	Train	Train	Train	Train	Train	Train	Train	Train	Train
TTCGTA	0.0125909		Train	Validation	Test	Train	Train	Train	Train	Train	Train	Train	Train	Train	Train	Train	Train	Train	Train	Train	Train	Train
TTCGTT	0.0834475		Train	Train	Train	Train	Train	Train	Train	Train	Train	Train	Validation	Test	Train	Train	Train	Train	Train	Train	Train	Train
TTCGTG	0.000263407		Train	Train	Train	Train	Train	Train	Train	Train	Train	Train	Train	Train	Train	Train	Validation	Test	Train	Train	Train	Train
TTCGTC	0.014382		Train	Train	Train	Train	Train	Train	Train	Train	Train	Validation	Test	Train	Train	Train	Train	Train	Train	Train	Train	Train
TTCGGA	0.00158044		Test	Train	Train	Train	Train	Train	Train	Train	Train	Train	Train	Train	Train	Train	Train	Train	Train	Train	Train	Validation
TTCGGT	0.0333474		Train	Train	Train	Train	Train	Train	Validation	Test	Train	Train	Train	Train	Train	Train	Train	Train	Train	Train	Train	Train
TTCGGG	0		Validation	Test	Train	Train	Train	Train	Train	Train	Train	Train	Train	Train	Train	Train	Train	Train	Train	Train	Train	Train
TTCGGC	0.024813		Train	Train	Train	Validation	Test	Train	Train	Train	Train	Train	Train	Train	Train	Train	Train	Train	Train	Train	Train	Train
TTCGCA	0.000105363		Train	Train	Train	Train	Train	Train	Train	Train	Train	Train	Train	Train	Train	Validation	Test	Train	Train	Train	Train	Train
TTCGCT	0.000158044		Train	Train	Train	Train	Train	Train	Train	Train	Train	Train	Train	Train	Train	Validation	Test	Train	Train	Train	Train	Train
TTCGCG	0		Train	Validation	Test	Train	Train	Train	Train	Train	Train	Train	Train	Train	Train	Train	Train	Train	Train	Train	Train	Train
TTCGCC	0		Validation	Test	Train	Train	Train	Train	Train	Train	Train	Train	Train	Train	Train	Train	Train	Train	Train	Train	Train	Train
TTCCAA	5.26815e-05		Train	Train	Train	Train	Train	Train	Train	Train	Train	Train	Train	Train	Train	Train	Train	Train	Validation	Test	Train	Train
TTCCAT	0.000579496		Train	Train	Train	Train	Train	Train	Train	Train	Train	Train	Validation	Test	Train	Train	Train	Train	Train	Train	Train	Train
TTCCAG	0		Train	Train	Train	Train	Train	Train	Train	Train	Train	Train	Train	Train	Train	Train	Train	Train	Validation	Test	Train	Train
TTCCAC	0		Train	Train	Train	Train	Train	Train	Train	Train	Train	Train	Train	Train	Train	Train	Train	Train	Train	Validation	Test	Train
TTCCTA	0.000105363		Train	Train	Train	Train	Train	Train	Train	Train	Train	Train	Train	Validation	Test	Train	Train	Train	Train	Train	Train	Train
TTCCTT	0.000105363		Train	Train	Train	Train	Train	Train	Train	Train	Train	Train	Train	Validation	Test	Train	Train	Train	Train	Train	Train	Train
TTCCTG	0.0171742		Train	Train	Train	Train	Train	Train	Train	Validation	Test	Train	Train	Train	Train	Train	Train	Train	Train	Train	Train	Train
TTCCTC	0		Train	Train	Train	Train	Train	Train	Train	Train	Train	Validation	Test	Train	Train	Train	Train	Train	Train	Train	Train	Train
TTCCGA	0		Train	Train	Train	Train	Train	Train	Train	Train	Validation	Test	Train	Train	Train	Train	Train	Train	Train	Train	Train	Train
TTCCGT	0		Validation	Test	Train	Train	Train	Train	Train	Train	Train	Train	Train	Train	Train	Train	Train	Train	Train	Train	Train	Train
TTCCGG	0		Train	Train	Train	Train	Train	Train	Train	Train	Train	Validation	Test	Train	Train	Train	Train	Train	Train	Train	Train	Train
TTCCGC	0.00895585		Train	Train	Train	Train	Train	Train	Train	Train	Train	Train	Train	Train	Train	Train	Train	Validation	Test	Train	Train	Train
TTCCCA	0.00948267		Train	Train	Train	Train	Train	Train	Train	Train	Train	Train	Validation	Test	Train	Train	Train	Train	Train	Train	Train	Train
TTCCCT	0.000158044		Train	Train	Train	Train	Train	Train	Train	Train	Train	Train	Train	Train	Validation	Test	Train	Train	Train	Train	Train	Train
TTCCCG	5.26815e-05		Train	Train	Train	Train	Train	Train	Train	Train	Train	Train	Train	Validation	Test	Train	Train	Train	Train	Train	Train	Train
TTCCCC	0		Train	Train	Train	Train	Train	Train	Train	Train	Validation	Test	Train	Train	Train	Train	Train	Train	Train	Train	Train	Train
TGAAAA	0.0245496		Train	Train	Train	Train	Train	Train	Train	Train	Train	Validation	Test	Train	Train	Train	Train	Train	Train	Train	Train	Train
TGAAAT	0.000684859		Train	Train	Train	Train	Train	Train	Train	Train	Train	Train	Train	Train	Train	Train	Train	Train	Train	Validation	Test	Train
TGAAAG	0		Train	Train	Train	Train	Train	Train	Validation	Test	Train	Train	Train	Train	Train	Train	Train	Train	Train	Train	Train	Train
TGAAAC	0.000158044		Train	Train	Train	Train	Train	Train	Validation	Test	Train	Train	Train	Train	Train	Train	Train	Train	Train	Train	Train	Train
TGAATA	0.000105363		Train	Train	Train	Train	Train	Train	Train	Train	Train	Train	Train	Train	Train	Train	Train	Train	Train	Validation	Test	Train
TGAATT	0.000210726		Train	Train	Train	Train	Train	Train	Train	Train	Train	Train	Train	Train	Train	Train	Validation	Test	Train	Train	Train	Train
TGAATG	0.000158044		Train	Validation	Test	Train	Train	Train	Train	Train	Train	Train	Train	Train	Train	Train	Train	Train	Train	Train	Train	Train
TGAATC	0.000105363		Train	Train	Train	Train	Train	Validation	Test	Train	Train	Train	Train	Train	Train	Train	Train	Train	Train	Train	Train	Train
TGAAGA	0		Train	Train	Train	Train	Train	Train	Train	Validation	Test	Train	Train	Train	Train	Train	Train	Train	Train	Train	Train	Train
TGAAGT	0.00763882		Train	Train	Train	Train	Train	Train	Train	Train	Train	Validation	Test	Train	Train	Train	Train	Train	Train	Train	Train	Train
TGAAGG	0		Train	Train	Train	Train	Train	Train	Train	Train	Train	Train	Train	Train	Train	Train	Train	Validation	Test	Train	Train	Train
TGAAGC	0		Train	Train	Validation	Test	Train	Train	Train	Train	Train	Train	Train	Train	Train	Train	Train	Train	Train	Train	Train	Train
TGAACA	5.26815e-05		Train	Train	Train	Train	Train	Train	Train	Train	Train	Train	Validation	Test	Train	Train	Train	Train	Train	Train	Train	Train
TGAACT	0		Train	Validation	Test	Train	Train	Train	Train	Train	Train	Train	Train	Train	Train	Train	Train	Train	Train	Train	Train	Train
TGAACG	0		Train	Train	Train	Train	Train	Train	Train	Train	Train	Train	Validation	Test	Train	Train	Train	Train	Train	Train	Train	Train
TGAACC	0		Train	Train	Train	Train	Train	Train	Train	Train	Train	Train	Train	Train	Validation	Test	Train	Train	Train	Train	Train	Train
TGATAA	0		Test	Train	Train	Train	Train	Train	Train	Train	Train	Train	Train	Train	Train	Train	Train	Train	Train	Train	Train	Validation
TGATAT	0.000105363		Validation	Test	Train	Train	Train	Train	Train	Train	Train	Train	Train	Train	Train	Train	Train	Train	Train	Train	Train	Train
TGATAG	0		Train	Train	Train	Train	Train	Train	Train	Train	Train	Train	Train	Validation	Test	Train	Train	Train	Train	Train	Train	Train
TGATAC	0		Train	Train	Train	Train	Train	Train	Train	Train	Train	Train	Train	Train	Validation	Test	Train	Train	Train	Train	Train	Train
TGATTA	0		Train	Train	Train	Train	Train	Train	Train	Train	Train	Validation	Test	Train	Train	Train	Train	Train	Train	Train	Train	Train
TGATTT	0.00542619		Train	Validation	Test	Train	Train	Train	Train	Train	Train	Train	Train	Train	Train	Train	Train	Train	Train	Train	Train	Train
TGATTG	0		Train	Train	Train	Train	Train	Train	Train	Train	Train	Train	Train	Train	Train	Train	Validation	Test	Train	Train	Train	Train
TGATTC	0		Train	Train	Validation	Test	Train	Train	Train	Train	Train	Train	Train	Train	Train	Train	Train	Train	Train	Train	Train	Train
TGATGA	0		Validation	Test	Train	Train	Train	Train	Train	Train	Train	Train	Train	Train	Train	Train	Train	Train	Train	Train	Train	Train
TGATGT	5.26815e-05		Train	Train	Train	Train	Train	Train	Train	Train	Train	Train	Train	Train	Train	Train	Train	Train	Train	Validation	Test	Train
TGATGG	0		Train	Train	Train	Train	Train	Train	Train	Train	Train	Train	Train	Train	Train	Train	Train	Validation	Test	Train	Train	Train
TGATGC	0		Train	Train	Train	Train	Train	Train	Train	Validation	Test	Train	Train	Train	Train	Train	Train	Train	Train	Train	Train	Train
TGATCA	0		Train	Train	Train	Train	Train	Train	Train	Train	Train	Train	Train	Validation	Test	Train	Train	Train	Train	Train	Train	Train
TGATCT	0		Train	Train	Train	Train	Train	Train	Validation	Test	Train	Train	Train	Train	Train	Train	Train	Train	Train	Train	Train	Train
TGATCG	0		Train	Validation	Test	Train	Train	Train	Train	Train	Train	Train	Train	Train	Train	Train	Train	Train	Train	Train	Train	Train
TGATCC	0		Train	Train	Train	Train	Train	Train	Validation	Test	Train	Train	Train	Train	Train	Train	Train	Train	Train	Train	Train	Train
TGAGAA	0		Train	Train	Train	Train	Train	Train	Train	Train	Train	Train	Train	Train	Train	Train	Train	Train	Validation	Test	Train	Train
TGAGAT	0.0209672		Train	Train	Validation	Test	Train	Train	Train	Train	Train	Train	Train	Train	Train	Train	Train	Train	Train	Train	Train	Train
TGAGAG	0		Train	Train	Train	Train	Train	Train	Train	Train	Train	Train	Train	Train	Train	Train	Train	Train	Train	Train	Validation	Test
TGAGAC	0.000105363		Validation	Test	Train	Train	Train	Train	Train	Train	Train	Train	Train	Train	Train	Train	Train	Train	Train	Train	Train	Train
TGAGTA	0		Train	Train	Train	Train	Validation	Test	Train	Train	Train	Train	Train	Train	Train	Train	Train	Train	Train	Train	Train	Train
TGAGTT	0.0519966		Train	Train	Train	Train	Train	Train	Train	Train	Train	Train	Train	Train	Train	Train	Train	Train	Train	Validation	Test	Train
TGAGTG	0.023654		Train	Train	Train	Train	Train	Train	Train	Train	Train	Train	Train	Train	Train	Validation	Test	Train	Train	Train	Train	Train
TGAGTC	0.000105363		Train	Train	Train	Train	Train	Train	Train	Train	Train	Train	Train	Train	Train	Train	Train	Train	Validation	Test	Train	Train
TGAGGA	0		Train	Train	Train	Train	Train	Train	Train	Train	Validation	Test	Train	Train	Train	Train	Train	Train	Train	Train	Train	Train
TGAGGT	5.26815e-05		Train	Train	Train	Train	Validation	Test	Train	Train	Train	Train	Train	Train	Train	Train	Train	Train	Train	Train	Train	Train
TGAGGG	0		Train	Train	Train	Train	Train	Train	Train	Train	Train	Validation	Test	Train	Train	Train	Train	Train	Train	Train	Train	Train
TGAGGC	5.26815e-05		Train	Train	Train	Train	Train	Train	Train	Train	Validation	Test	Train	Train	Train	Train	Train	Train	Train	Train	Train	Train
TGAGCA	0		Train	Train	Train	Train	Train	Train	Train	Train	Train	Train	Train	Train	Train	Validation	Test	Train	Train	Train	Train	Train
TGAGCT	0.0125909		Train	Train	Train	Train	Train	Train	Train	Validation	Test	Train	Train	Train	Train	Train	Train	Train	Train	Train	Train	Train
TGAGCG	0		Train	Train	Train	Train	Train	Train	Train	Train	Train	Train	Validation	Test	Train	Train	Train	Train	Train	Train	Train	Train
TGAGCC	0.0218628		Train	Train	Train	Train	Train	Train	Train	Train	Train	Train	Train	Train	Train	Train	Train	Train	Train	Validation	Test	Train
TGACAA	0		Train	Train	Train	Train	Train	Train	Train	Train	Validation	Test	Train	Train	Train	Train	Train	Train	Train	Train	Train	Train
TGACAT	0.00121167		Train	Train	Train	Train	Train	Train	Train	Train	Train	Train	Train	Train	Train	Train	Train	Train	Train	Train	Validation	Test
TGACAG	0		Train	Train	Train	Validation	Test	Train	Train	Train	Train	Train	Train	Train	Train	Train	Train	Train	Train	Train	Train	Train
TGACAC	0		Validation	Test	Train	Train	Train	Train	Train	Train	Train	Train	Train	Train	Train	Train	Train	Train	Train	Train	Train	Train
TGACTA	5.26815e-05		Train	Train	Train	Train	Train	Train	Train	Train	Train	Train	Train	Validation	Test	Train	Train	Train	Train	Train	Train	Train
TGACTT	0.0303445		Validation	Test	Train	Train	Train	Train	Train	Train	Train	Train	Train	Train	Train	Train	Train	Train	Train	Train	Train	Train
TGACTG	0		Train	Train	Train	Train	Train	Train	Train	Train	Train	Train	Validation	Test	Train	Train	Train	Train	Train	Train	Train	Train
TGACTC	0		Train	Train	Train	Train	Train	Train	Train	Train	Train	Train	Train	Train	Train	Train	Train	Train	Train	Validation	Test	Train
TGACGA	0		Validation	Test	Train	Train	Train	Train	Train	Train	Train	Train	Train	Train	Train	Train	Train	Train	Train	Train	Train	Train
TGACGT	0.000263407		Train	Train	Train	Train	Train	Train	Train	Train	Train	Validation	Test	Train	Train	Train	Train	Train	Train	Train	Train	Train
TGACGG	0		Train	Train	Train	Train	Train	Train	Train	Train	Validation	Test	Train	Train	Train	Train	Train	Train	Train	Train	Train	Train
TGACGC	0		Train	Train	Train	Train	Train	Train	Train	Train	Train	Train	Train	Train	Train	Train	Train	Train	Train	Validation	Test	Train
TGACCA	0		Train	Train	Train	Train	Train	Train	Train	Train	Train	Train	Train	Train	Validation	Test	Train	Train	Train	Train	Train	Train
TGACCT	5.26815e-05		Train	Train	Train	Train	Train	Train	Train	Train	Train	Train	Train	Train	Train	Validation	Test	Train	Train	Train	Train	Train
TGACCG	0		Train	Train	Train	Train	Train	Train	Train	Train	Train	Train	Train	Train	Train	Train	Train	Train	Train	Validation	Test	Train
TGACCC	0		Train	Train	Train	Train	Train	Train	Train	Validation	Test	Train	Train	Train	Train	Train	Train	Train	Train	Train	Train	Train
TGTAAA	0.17996		Train	Train	Train	Train	Train	Train	Train	Train	Train	Train	Train	Train	Train	Train	Train	Train	Train	Train	Validation	Test
TGTAAT	0.368876		Train	Train	Train	Train	Train	Train	Train	Validation	Test	Train	Train	Train	Train	Train	Train	Train	Train	Train	Train	Train
TGTAAG	0.0244442		Train	Validation	Test	Train	Train	Train	Train	Train	Train	Train	Train	Train	Train	Train	Train	Train	Train	Train	Train	Train
TGTAAC	0.0914551		Train	Train	Train	Train	Train	Train	Train	Train	Train	Train	Train	Validation	Test	Train	Train	Train	Train	Train	Train	Train
TGTATA	0.149089		Train	Train	Train	Train	Validation	Test	Train	Train	Train	Train	Train	Train	Train	Train	Train	Train	Train	Train	Train	Train
TGTATT	0.444316		Train	Train	Train	Validation	Test	Train	Train	Train	Train	Train	Train	Train	Train	Train	Train	Train	Train	Train	Train	Train
TGTATG	0.0547361		Train	Train	Train	Train	Train	Train	Train	Train	Train	Train	Train	Train	Train	Train	Validation	Test	Train	Train	Train	Train
TGTATC	0.174692		Train	Train	Train	Train	Train	Train	Train	Train	Train	Validation	Test	Train	Train	Train	Train	Train	Train	Train	Train	Train
TGTAGA	0.000263407		Train	Train	Validation	Test	Train	Train	Train	Train	Train	Train	Train	Train	Train	Train	Train	Train	Train	Train	Train	Train
TGTAGT	0.206248		Train	Validation	Test	Train	Train	Train	Train	Train	Train	Train	Train	Train	Train	Train	Train	Train	Train	Train	Train	Train
TGTAGG	0		Train	Train	Train	Train	Train	Train	Train	Train	Train	Train	Train	Train	Train	Train	Train	Train	Train	Validation	Test	Train
TGTAGC	0.0216521		Train	Train	Train	Train	Train	Train	Train	Train	Validation	Test	Train	Train	Train	Train	Train	Train	Train	Train	Train	Train
TGTACA	0.000474133		Train	Train	Train	Train	Train	Train	Validation	Test	Train	Train	Train	Train	Train	Train	Train	Train	Train	Train	Train	Train
TGTACT	0.0890844		Train	Train	Train	Train	Validation	Test	Train	Train	Train	Train	Train	Train	Train	Train	Train	Train	Train	Train	Train	Train
TGTACG	0.0136972		Train	Train	Train	Train	Train	Train	Train	Train	Train	Train	Train	Train	Train	Train	Train	Train	Validation	Test	Train	Train
TGTACC	0.0149615		Train	Train	Train	Train	Train	Train	Train	Train	Train	Validation	Test	Train	Train	Train	Train	Train	Train	Train	Train	Train
TGTTAA	0.0346644		Train	Train	Validation	Test	Train	Train	Train	Train	Train	Train	Train	Train	Train	Train	Train	Train	Train	Train	Train	Train
TGTTAT	0.0491518		Train	Train	Train	Train	Train	Train	Train	Train	Train	Train	Train	Train	Train	Train	Train	Train	Train	Train	Validation	Test
TGTTAG	0.00863976		Train	Train	Train	Train	Train	Train	Train	Train	Train	Train	Train	Train	Train	Train	Train	Train	Train	Validation	Test	Train
TGTTAC	0.000474133		Train	Validation	Test	Train	Train	Train	Train	Train	Train	Train	Train	Train	Train	Train	Train	Train	Train	Train	Train	Train
TGTTTA	0.0489411		Test	Train	Train	Train	Train	Train	Train	Train	Train	Train	Train	Train	Train	Train	Train	Train	Train	Train	Train	Validation
TGTTTT	0.0831314		Train	Train	Train	Train	Train	Train	Train	Train	Validation	Test	Train	Train	Train	Train	Train	Train	Train	Train	Train	Train
TGTTTG	0.0337162		Train	Train	Validation	Test	Train	Train	Train	Train	Train	Train	Train	Train	Train	Train	Train	Train	Train	Train	Train	Train
TGTTTC	0.000526815		Train	Train	Train	Train	Train	Train	Train	Train	Train	Train	Train	Train	Validation	Test	Train	Train	Train	Train	Train	Train
TGTTGA	0.00115899		Train	Train	Train	Train	Train	Train	Train	Train	Train	Train	Train	Train	Train	Train	Train	Train	Validation	Test	Train	Train
TGTTGT	0.0816036		Train	Train	Train	Train	Train	Validation	Test	Train	Train	Train	Train	Train	Train	Train	Train	Train	Train	Train	Train	Train
TGTTGG	0		Train	Train	Train	Train	Train	Train	Train	Train	Train	Train	Train	Train	Train	Train	Validation	Test	Train	Train	Train	Train
TGTTGC	0.012907		Train	Train	Train	Validation	Test	Train	Train	Train	Train	Train	Train	Train	Train	Train	Train	Train	Train	Train	Train	Train
TGTTCA	0.00453061		Train	Train	Train	Train	Train	Train	Train	Train	Train	Train	Train	Train	Train	Train	Train	Train	Train	Validation	Test	Train
TGTTCT	0.0014224		Train	Train	Train	Train	Train	Train	Train	Train	Train	Train	Train	Train	Train	Train	Train	Train	Train	Validation	Test	Train
TGTTCG	0.000158044		Train	Train	Train	Train	Train	Train	Train	Train	Train	Train	Train	Validation	Test	Train	Train	Train	Train	Train	Train	Train
TGTTCC	0.000158044		Train	Train	Train	Train	Train	Train	Train	Train	Validation	Test	Train	Train	Train	Train	Train	Train	Train	Train	Train	Train
TGTGAA	0.242177		Test	Train	Train	Train	Train	Train	Train	Train	Train	Train	Train	Train	Train	Train	Train	Train	Train	Train	Train	Validation
TGTGAT	0.659414		Train	Train	Train	Train	Train	Train	Train	Train	Train	Train	Train	Train	Train	Validation	Test	Train	Train	Train	Train	Train
TGTGAG	0.056896		Train	Train	Train	Validation	Test	Train	Train	Train	Train	Train	Train	Train	Train	Train	Train	Train	Train	Train	Train	Train
TGTGAC	0.188968		Train	Train	Train	Train	Train	Train	Train	Train	Train	Validation	Test	Train	Train	Train	Train	Train	Train	Train	Train	Train
TGTGTA	0.315193		Train	Train	Train	Train	Validation	Test	Train	Train	Train	Train	Train	Train	Train	Train	Train	Train	Train	Train	Train	Train
TGTGTT	0.721631		Train	Train	Train	Validation	Test	Train	Train	Train	Train	Train	Train	Train	Train	Train	Train	Train	Train	Train	Train	Train
TGTGTG	0.0737014		Train	Train	Train	Train	Train	Train	Train	Train	Train	Train	Train	Train	Train	Train	Train	Train	Train	Train	Validation	Test
TGTGTC	0.172953		Train	Train	Train	Train	Train	Train	Train	Train	Train	Train	Train	Train	Train	Train	Train	Validation	Test	Train	Train	Train
TGTGGA	0.0742809		Train	Train	Train	Train	Train	Train	Train	Train	Train	Train	Train	Train	Train	Train	Train	Train	Train	Train	Validation	Test
TGTGGT	0.178696		Train	Train	Train	Train	Train	Train	Validation	Test	Train	Train	Train	Train	Train	Train	Train	Train	Train	Train	Train	Train
TGTGGG	0.021494		Train	Train	Train	Train	Train	Train	Train	Train	Train	Train	Validation	Test	Train	Train	Train	Train	Train	Train	Train	Train
TGTGGC	0.00158044		Train	Train	Train	Train	Train	Train	Train	Train	Train	Train	Train	Train	Train	Train	Validation	Test	Train	Train	Train	Train
TGTGCA	0.0646929		Train	Train	Train	Train	Train	Train	Train	Train	Train	Train	Train	Train	Train	Validation	Test	Train	Train	Train	Train	Train
TGTGCT	0.347751		Train	Train	Train	Train	Train	Train	Validation	Test	Train	Train	Train	Train	Train	Train	Train	Train	Train	Train	Train	Train
TGTGCG	0.0953535		Train	Train	Train	Train	Train	Train	Train	Train	Train	Train	Train	Train	Train	Train	Train	Validation	Test	Train	Train	Train
TGTGCC	0.0704878		Train	Train	Train	Train	Train	Train	Train	Train	Train	Train	Train	Train	Train	Validation	Test	Train	Train	Train	Train	Train
TGTCAA	0.0691181		Train	Train	Train	Train	Train	Train	Train	Train	Train	Validation	Test	Train	Train	Train	Train	Train	Train	Train	Train	Train
TGTCAT	0.105995		Train	Train	Train	Train	Validation	Test	Train	Train	Train	Train	Train	Train	Train	Train	Train	Train	Train	Train	Train	Train
TGTCAG	0.0135918		Train	Train	Train	Train	Train	Train	Train	Train	Train	Train	Train	Validation	Test	Train	Train	Train	Train	Train	Train	Train
TGTCAC	0.0840797		Train	Train	Train	Train	Train	Train	Validation	Test	Train	Train	Train	Train	Train	Train	Train	Train	Train	Train	Train	Train
TGTCTA	0.0136972		Train	Validation	Test	Train	Train	Train	Train	Train	Train	Train	Train	Train	Train	Train	Train	Train	Train	Train	Train	Train
TGTCTT	0.0513645		Train	Train	Train	Train	Train	Train	Train	Train	Train	Train	Train	Train	Validation	Test	Train	Train	Train	Train	Train	Train
TGTCTG	0.00036877		Train	Train	Train	Train	Train	Train	Train	Train	Train	Train	Train	Train	Train	Validation	Test	Train	Train	Train	Train	Train
TGTCTC	0.0144874		Train	Train	Train	Train	Validation	Test	Train	Train	Train	Train	Train	Train	Train	Train	Train	Train	Train	Train	Train	Train
TGTCGA	0.027289		Test	Train	Train	Train	Train	Train	Train	Train	Train	Train	Train	Train	Train	Train	Train	Train	Train	Train	Train	Validation
TGTCGT	0.097092		Train	Train	Train	Train	Train	Train	Train	Train	Train	Train	Train	Train	Train	Validation	Test	Train	Train	Train	Train	Train
TGTCGG	0.0111158		Validation	Test	Train	Train	Train	Train	Train	Train	Train	Train	Train	Train	Train	Train	Train	Train	Train	Train	Train	Train
TGTCGC	0.0985671		Train	Train	Validation	Test	Train	Train	Train	Train	Train	Train	Train	Train	Train	Train	Train	Train	Train	Train	Train	Train
TGTCCA	0		Train	Train	Train	Train	Train	Train	Train	Train	Train	Train	Train	Train	Train	Train	Train	Train	Validation	Test	Train	Train
TGTCCT	0.00863976		Train	Train	Validation	Test	Train	Train	Train	Train	Train	Train	Train	Train	Train	Train	Train	Train	Train	Train	Train	Train
TGTCCG	0.000105363		Train	Train	Train	Train	Train	Train	Validation	Test	Train	Train	Train	Train	Train	Train	Train	Train	Train	Train	Train	Train
TGTCCC	0.0113265		Test	Train	Train	Train	Train	Train	Train	Train	Train	Train	Train	Train	Train	Train	Train	Train	Train	Train	Train	Validation
TGGAAA	5.26815e-05		Train	Train	Train	Train	Train	Train	Train	Train	Train	Train	Train	Train	Train	Train	Train	Validation	Test	Train	Train	Train
TGGAAT	0		Train	Train	Train	Train	Train	Train	Train	Validation	Test	Train	Train	Train	Train	Train	Train	Train	Train	Train	Train	Train
TGGAAG	0		Validation	Test	Train	Train	Train	Train	Train	Train	Train	Train	Train	Train	Train	Train	Train	Train	Train	Train	Train	Train
TGGAAC	5.26815e-05		Train	Train	Train	Train	Train	Train	Train	Train	Train	Train	Train	Train	Train	Validation	Test	Train	Train	Train	Train	Train
TGGATA	0		Test	Train	Train	Train	Train	Train	Train	Train	Train	Train	Train	Train	Train	Train	Train	Train	Train	Train	Train	Validation
TGGATT	5.26815e-05		Train	Train	Train	Train	Train	Train	Train	Train	Train	Train	Train	Train	Train	Train	Train	Train	Train	Validation	Test	Train
TGGATG	0		Train	Train	Train	Train	Train	Train	Train	Train	Train	Train	Train	Train	Train	Train	Train	Validation	Test	Train	Train	Train
TGGATC	0		Train	Train	Train	Train	Train	Train	Train	Train	Train	Train	Train	Train	Train	Train	Train	Train	Validation	Test	Train	Train
TGGAGA	0		Train	Train	Train	Train	Train	Train	Train	Train	Train	Train	Train	Train	Train	Train	Train	Train	Train	Validation	Test	Train
TGGAGT	0		Train	Validation	Test	Train	Train	Train	Train	Train	Train	Train	Train	Train	Train	Train	Train	Train	Train	Train	Train	Train
TGGAGG	0		Train	Validation	Test	Train	Train	Train	Train	Train	Train	Train	Train	Train	Train	Train	Train	Train	Train	Train	Train	Train
TGGAGC	0		Train	Train	Train	Train	Train	Train	Validation	Test	Train	Train	Train	Train	Train	Train	Train	Train	Train	Train	Train	Train
TGGACA	5.26815e-05		Train	Train	Train	Train	Train	Train	Train	Train	Train	Train	Train	Train	Train	Train	Train	Train	Validation	Test	Train	Train
TGGACT	0		Train	Validation	Test	Train	Train	Train	Train	Train	Train	Train	Train	Train	Train	Train	Train	Train	Train	Train	Train	Train
TGGACG	0		Train	Train	Train	Train	Train	Train	Train	Train	Train	Train	Train	Train	Train	Train	Validation	Test	Train	Train	Train	Train
TGGACC	0		Train	Train	Train	Train	Train	Train	Validation	Test	Train	Train	Train	Train	Train	Train	Train	Train	Train	Train	Train	Train
TGGTAA	0		Train	Train	Train	Train	Train	Validation	Test	Train	Train	Train	Train	Train	Train	Train	Train	Train	Train	Train	Train	Train
TGGTAT	0		Train	Train	Train	Train	Train	Train	Train	Train	Train	Train	Train	Train	Train	Train	Train	Train	Train	Validation	Test	Train
TGGTAG	0		Train	Train	Train	Train	Train	Train	Train	Train	Train	Train	Train	Train	Train	Train	Train	Train	Train	Train	Validation	Test
TGGTAC	0		Train	Train	Train	Train	Train	Train	Train	Train	Train	Train	Train	Train	Train	Train	Train	Validation	Test	Train	Train	Train
TGGTTA	5.26815e-05		Train	Train	Train	Train	Validation	Test	Train	Train	Train	Train	Train	Train	Train	Train	Train	Train	Train	Train	Train	Train
TGGTTT	0		Train	Train	Train	Train	Train	Train	Validation	Test	Train	Train	Train	Train	Train	Train	Train	Train	Train	Train	Train	Train
TGGTTG	0		Train	Train	Train	Train	Train	Train	Train	Train	Train	Train	Train	Train	Train	Train	Train	Train	Train	Train	Validation	Test
TGGTTC	0		Train	Train	Train	Train	Train	Train	Train	Train	Train	Train	Train	Train	Train	Train	Train	Train	Validation	Test	Train	Train
TGGTGA	0		Train	Train	Train	Train	Train	Train	Train	Train	Train	Train	Validation	Test	Train	Train	Train	Train	Train	Train	Train	Train
TGGTGT	0		Train	Train	Train	Train	Train	Train	Validation	Test	Train	Train	Train	Train	Train	Train	Train	Train	Train	Train	Train	Train
TGGTGG	0		Validation	Test	Train	Train	Train	Train	Train	Train	Train	Train	Train	Train	Train	Train	Train	Train	Train	Train	Train	Train
TGGTGC	0		Train	Train	Train	Train	Train	Train	Train	Train	Train	Train	Train	Train	Validation	Test	Train	Train	Train	Train	Train	Train
TGGTCA	5.26815e-05		Train	Train	Train	Train	Train	Train	Validation	Test	Train	Train	Train	Train	Train	Train	Train	Train	Train	Train	Train	Train
TGGTCT	0		Train	Train	Train	Train	Train	Train	Train	Train	Train	Train	Train	Train	Train	Train	Train	Train	Train	Validation	Test	Train
TGGTCG	0		Train	Train	Train	Train	Train	Train	Train	Train	Train	Train	Train	Train	Train	Train	Train	Train	Validation	Test	Train	Train
TGGTCC	0		Train	Train	Train	Train	Train	Train	Train	Train	Train	Train	Train	Train	Train	Validation	Test	Train	Train	Train	Train	Train
TGGGAA	0		Train	Train	Train	Train	Train	Train	Train	Train	Train	Train	Train	Train	Train	Train	Validation	Test	Train	Train	Train	Train
TGGGAT	0		Validation	Test	Train	Train	Train	Train	Train	Train	Train	Train	Train	Train	Train	Train	Train	Train	Train	Train	Train	Train
TGGGAG	0		Train	Train	Train	Train	Train	Train	Train	Train	Train	Train	Train	Train	Train	Train	Train	Train	Validation	Test	Train	Train
TGGGAC	0		Train	Train	Train	Train	Train	Train	Train	Train	Train	Train	Train	Train	Train	Train	Train	Validation	Test	Train	Train	Train
TGGGTA	0.000105363		Train	Validation	Test	Train	Train	Train	Train	Train	Train	Train	Train	Train	Train	Train	Train	Train	Train	Train	Train	Train
TGGGTT	5.26815e-05		Train	Train	Train	Train	Train	Train	Train	Validation	Test	Train	Train	Train	Train	Train	Train	Train	Train	Train	Train	Train
TGGGTG	0		Train	Train	Train	Train	Train	Train	Train	Train	Train	Train	Train	Train	Train	Train	Validation	Test	Train	Train	Train	Train
TGGGTC	0		Test	Train	Train	Train	Train	Train	Train	Train	Train	Train	Train	Train	Train	Train	Train	Train	Train	Train	Train	Validation
TGGGGA	0		Train	Validation	Test	Train	Train	Train	Train	Train	Train	Train	Train	Train	Train	Train	Train	Train	Train	Train	Train	Train
TGGGGT	0		Train	Train	Train	Train	Train	Train	Train	Train	Train	Train	Train	Train	Validation	Test	Train	Train	Train	Train	Train	Train
TGGGGG	0		Train	Train	Train	Train	Train	Train	Train	Train	Train	Train	Train	Train	Train	Train	Train	Train	Validation	Test	Train	Train
TGGGGC	0		Train	Train	Train	Train	Train	Validation	Test	Train	Train	Train	Train	Train	Train	Train	Train	Train	Train	Train	Train	Train
[truncated: 2,388 more rows]

## Sheet: SARP-seq N(H4-H7) K(S2)onegroup
Read count	Sequence	H4S2	N1N3	N8N9	Nonamer-wise Normalized_Readcount	Dataset-wide Normalized_Readcount	Nonamer library
[truncated: 1,536 more rows]
