# Supplementary material for: Building a neural network model to define DNA sequence specificity in V(D)J recombination
Source: Nucleic Acids Res. 2025 Jun 23;53(12):gkaf551. doi: 10.1093/nar/gkaf551 (PMC12205992; doi:10.1093/nar/gkaf551)
Supplement: gkaf551_Supplemental_Files [file gkaf551_supplemental_files.zip › Supplementary Dataset 2.xlsx]

## Sheet: Sheet1
		Regression Results of -1 alignment motifs							Regression Results of 0 alignment motifs							Regression Results of +1 alignment motifs
4-mer		alignment_motif_-1	centroid_Tm_-1	centroid_LogPred_-1	slope_-1	r_squared_-1	intercept_-1		alignment_motif_0	centroid_Tm_0	centroid_LogPred_0	slope_0	r_squared_0	intercept_0		alignment_motif_+1	centroid_Tm_+1	centroid_LogPred_+1	slope_+1	r_squared_+1	intercept_+1
AAAA		AAAANN	-26.5951	-2.44605	-0.0471118	0.471665	-3.699		NAAAAN	-27.0993	-2.25026	-0.0334025	0.325987	-3.15545		NNAAAA	-26.7558	-2.65831	-0.0129594	0.0663652	-3.00505
AAAC		AAACNN	-19.5359	-2.95677	-0.0401941	0.426093	-3.742		NAAACN	-20.2072	-2.79726	-0.0367275	0.472401	-3.53942		NNAAAC	-20.6068	-2.60685	-0.013907	0.0577324	-2.89343
AAAG		AAAGNN	-21.1994	-2.0653	-0.0435292	0.511566	-2.9881		NAAAGN	-21.8373	-2.64189	-0.0224629	0.153193	-3.13242		NNAAAG	-22.215	-2.81163	-0.0130622	0.0596721	-3.1018
AAAT		AAATNN	-28.5163	-3.07818	-0.0455198	0.484759	-4.37624		NAAATN	-28.9927	-2.35528	-0.0242549	0.194699	-3.05849		NNAAAT	-28.5163	-2.02734	-0.0128227	0.0704843	-2.393
AACA		AACANN	-20.3169	-2.00883	-0.0496879	0.49489	-3.01834		NAACAN	-20.9577	-2.77134	-0.0377022	0.350549	-3.56149		NNAACA	-20.5023	-3.20987	-0.00953125	0.032869	-3.40528
AACC		AACCNN	-14.8611	-2.48043	-0.0394254	0.437363	-3.06633		NAACCN	-15.6475	-3.30437	-0.0413295	0.519359	-3.95107		NNAACC	-16.1421	-3.16432	-0.0112287	0.0364068	-3.34557
AACG		AACGNN	-10.1607	-1.61585	-0.044975	0.491463	-2.07283		NAACGN	-11.0079	-3.19101	-0.0265991	0.162549	-3.48381		NNAACG	-11.6057	-3.38536	-0.01291	0.0471836	-3.53519
AACT		AACTNN	-22.3485	-2.66151	-0.0454013	0.475623	-3.67616		NAACTN	-22.9595	-2.87353	-0.0278128	0.227727	-3.5121		NNAACT	-22.3485	-2.59497	-0.0105889	0.0417086	-2.83162
AAGA		AAGANN	-23.1959	-2.57572	-0.0497148	0.528791	-3.7289		NAAGAN	-23.7809	-1.90351	-0.0388331	0.367428	-2.82699		NNAAGA	-23.3719	-3.1005	-0.0149868	0.0872159	-3.45078
AAGC		AAGCNN	-12.1812	-3.03249	-0.0440444	0.474268	-3.56901		NAAGCN	-13.0088	-2.39141	-0.0421482	0.491811	-2.93971		NNAAGC	-13.5471	-3.01701	-0.0152196	0.0626384	-3.22319
AAGG		AAGGNN	-16.4907	-2.15488	-0.0454613	0.590344	-2.90457		NAAGGN	-17.2468	-2.34838	-0.0250067	0.174578	-2.77967		NNAAGG	-17.7335	-3.23756	-0.015514	0.0807086	-3.51268
AAGT		AAGTNN	-22.3485	-3.22786	-0.0484822	0.536242	-4.31136		NAAGTN	-22.9595	-2.02458	-0.0270708	0.208026	-2.64611		NNAAGT	-22.3485	-2.43152	-0.0155974	0.0888306	-2.7801
AATA		AATANN	-31.6852	-1.33966	-0.045849	0.539506	-2.79239		NAATAN	-32.0843	-2.87618	-0.0334686	0.310959	-3.94999		NNAATA	-31.8279	-2.76965	-0.0136626	0.0729752	-3.2045
AATC		AATCNN	-22.2213	-1.83018	-0.0373412	0.452402	-2.65995		NAATCN	-22.8428	-3.42421	-0.037821	0.449017	-4.28815		NNAATC	-23.1939	-2.72757	-0.0145856	0.0622769	-3.06586
AATG		AATGNN	-21.0274	-0.926563	-0.0403075	0.483705	-1.77413		NAATGN	-21.6696	-3.28261	-0.0238687	0.138572	-3.79983		NNAATG	-22.0513	-2.95136	-0.0152772	0.0758583	-3.28825
AATT		AATTNN	-28.5163	-1.9922	-0.0444928	0.501898	-3.26098		NAATTN	-28.9927	-3.00313	-0.0240325	0.180596	-3.69989		NNAATT	-28.5163	-2.13392	-0.0146547	0.0757336	-2.55182
ACAA		ACAANN	-20.3169	-3.11803	-0.0514228	0.497966	-4.16278		NACAAN	-20.9577	-1.79758	-0.0373808	0.36935	-2.58099		NNACAA	-20.5023	-3.14717	-0.0118956	0.052047	-3.39106
ACAC		ACACNN	-13.3478	-3.64619	-0.0433559	0.428412	-4.22489		NACACN	-14.1505	-2.33309	-0.0401913	0.508747	-2.90181		NNACAC	-14.6668	-3.1148	-0.0128946	0.047913	-3.30392
ACAG		ACAGNN	-14.9258	-2.76049	-0.0464187	0.498138	-3.45333		NACAGN	-15.7007	-2.13282	-0.0280783	0.202826	-2.57367		NNACAG	-16.2137	-3.37019	-0.0128737	0.0545716	-3.57892
ACAT		ACATNN	-22.1774	-3.78675	-0.0514358	0.543238	-4.92746		NACATN	-22.7927	-1.84387	-0.0241906	0.193192	-2.39524		NNACAT	-22.1774	-2.52077	-0.0127671	0.0701959	-2.80391
ACCA		ACCANN	-15.6327	-2.61144	-0.0512566	0.499442	-3.41271		NACCAN	-16.3895	-2.28361	-0.0399514	0.390459	-2.9384		NNACCA	-15.8403	-3.71153	-0.00999061	0.0395048	-3.86979
ACCC		ACCCNN	-10.0367	-3.14413	-0.0412058	0.428091	-3.5577		NACCCN	-10.9452	-2.81576	-0.0416339	0.561098	-3.27145		NNACCC	-11.5406	-3.67184	-0.0115561	0.0409357	-3.8052
ACCG		ACCGNN	-5.48342	-2.23596	-0.0474925	0.485458	-2.49638		NACCGN	-6.4463	-2.67557	-0.0304708	0.223481	-2.87199		NNACCG	-7.15124	-3.92442	-0.0133472	0.0513113	-4.01987
ACCT		ACCTNN	-17.6611	-3.33207	-0.0506365	0.537093	-4.22637		NACCTN	-18.3886	-2.37372	-0.0277746	0.256862	-2.88446		NNACCT	-17.6611	-3.07135	-0.0127614	0.0644216	-3.29673
ACGA		ACGANN	-12.022	-3.2412	-0.0554642	0.516558	-3.90799		NACGAN	-12.8215	-1.41956	-0.0432436	0.410373	-1.97401		NNACGA	-12.2344	-3.63704	-0.0157741	0.08119	-3.83003
ACGC		ACGCNN	-1.70049	-3.7654	-0.0483599	0.444737	-3.84764		NACGCN	-2.71179	-1.88098	-0.0462952	0.530048	-2.00653		NNACGC	-3.4249	-3.55041	-0.0167376	0.06632	-3.60774
ACGG		ACGGNN	-5.48342	-2.85491	-0.0517095	0.561597	-3.13845		NACGGN	-6.4463	-1.82085	-0.0294452	0.200297	-2.01067		NNACGG	-7.15124	-3.80864	-0.0169558	0.0835403	-3.9299
ACGT		ACGTNN	-11.2684	-3.95235	-0.0545361	0.536334	-4.56688		NACGTN	-12.0891	-1.51351	-0.0289956	0.216004	-1.86404		NNACGT	-11.2684	-2.96374	-0.0164457	0.0929092	-3.14906
ACTA		ACTANN	-25.4361	-1.88598	-0.0496078	0.50289	-3.14781		NACTAN	-25.9736	-2.42735	-0.0369088	0.343783	-3.38601		NNACTA	-25.6038	-3.25462	-0.0131691	0.0632587	-3.5918
ACTC		ACTCNN	-16.1108	-2.40339	-0.0419939	0.422767	-3.07994		NACTCN	-16.8635	-2.9503	-0.0409095	0.49035	-3.64017		NNACTC	-17.3313	-3.25341	-0.0149914	0.0624211	-3.51323
ACTG		ACTGNN	-14.9258	-1.48908	-0.0479126	0.487514	-2.20422		NACTGN	-15.7007	-2.80129	-0.0288566	0.190307	-3.25435		NNACTG	-16.2137	-3.49392	-0.015055	0.0695851	-3.73802
ACTT		ACTTNN	-22.3485	-2.58904	-0.0509	0.515737	-3.72658		NACTTN	-22.9595	-2.51844	-0.0263814	0.200013	-3.12414		NNACTT	-22.3485	-2.64137	-0.016705	0.102795	-3.0147
AGAA		AGAANN	-23.1959	-2.43363	-0.0502018	0.475543	-3.59811		NAGAAN	-23.7809	-2.32751	-0.034914	0.334561	-3.1578		NNAGAA	-23.3719	-2.31236	-0.0140351	0.0773686	-2.64039
AGAC		AGACNN	-16.1108	-2.9374	-0.0444956	0.43678	-3.65426		NAGACN	-16.8635	-2.92188	-0.0378173	0.504101	-3.55961		NNAGAC	-17.3313	-2.25707	-0.0155396	0.0740273	-2.52639
AGAG		AGAGNN	-17.7442	-2.06584	-0.0484658	0.505449	-2.92582		NAGAGN	-18.4659	-2.71652	-0.0252814	0.201829	-3.18336		NNAGAG	-18.9221	-2.47102	-0.0154207	0.0847688	-2.76281
AGAT		AGATNN	-25.1049	-3.07658	-0.0480002	0.475134	-4.28162		NAGATN	-25.6627	-2.42067	-0.0244686	0.20877	-3.0486		NNAGAT	-25.1049	-1.64261	-0.015145	0.0893265	-2.02282
AGCA		AGCANN	-12.9258	-2.0196	-0.0519536	0.513009	-2.69114		NAGCAN	-13.7259	-2.79623	-0.0424746	0.401847	-3.37923		NNAGCA	-13.1399	-2.82652	-0.012382	0.0523214	-2.98922
AGCC		AGCCNN	-7.41663	-2.49287	-0.0435129	0.479688	-2.81559		NAGCCN	-8.36308	-3.35871	-0.0432518	0.547346	-3.72043		NNAGCC	-8.99968	-2.78159	-0.0133916	0.0477301	-2.90211
AGCG		AGCGNN	-3.07316	-1.6668	-0.0504363	0.513584	-1.8218		NAGCGN	-4.06767	-3.24737	-0.0313122	0.222919	-3.37473		NNAGCG	-4.81095	-2.99863	-0.0157537	0.0637636	-3.07442
AGCT		AGCTNN	-14.8911	-2.67609	-0.0459685	0.489859	-3.36061		NAGCTN	-15.6639	-2.90545	-0.0301288	0.259535	-3.37739		NNAGCT	-14.8911	-2.1762	-0.0125825	0.0525286	-2.36356
AGGA		AGGANN	-18.4958	-2.5553	-0.0513894	0.544014	-3.50579		NAGGAN	-19.1979	-1.94687	-0.0400324	0.414908	-2.71541		NNAGGA	-18.6944	-2.81798	-0.0154478	0.0882128	-3.10676
AGGC		AGGCNN	-7.41663	-3.04024	-0.0461117	0.46514	-3.38223		NAGGCN	-8.36308	-2.48046	-0.040741	0.535254	-2.82118		NNAGGC	-8.99968	-2.72978	-0.0159249	0.0753196	-2.8731
AGGG		AGGGNN	-11.6293	-2.17973	-0.0480339	0.572498	-2.73833		NAGGGN	-12.5109	-2.40084	-0.0272612	0.229634	-2.7419		NNAGGG	-13.1133	-2.94598	-0.0174602	0.102443	-3.17495
AGGT		AGGTNN	-17.6611	-3.21271	-0.0484848	0.520368	-4.069		NAGGTN	-18.3886	-2.07875	-0.0278453	0.253175	-2.59079		NNAGGT	-17.6611	-2.13185	-0.0164908	0.103642	-2.42309
AGTA		AGTANN	-25.4361	-1.19705	-0.0496758	0.524054	-2.46061		NAGTAN	-25.9736	-2.96533	-0.037508	0.366324	-3.93954		NNAGTA	-25.6038	-2.44531	-0.0159573	0.08949	-2.85388
AGTC		AGTCNN	-16.1108	-1.72372	-0.0417913	0.454329	-2.39702		NAGTCN	-16.8635	-3.5435	-0.0410389	0.50214	-4.23556		NNAGTC	-17.3313	-2.41836	-0.0164875	0.0766533	-2.7041
AGTG		AGTGNN	-14.9258	-0.792933	-0.0468322	0.476652	-1.49194		NAGTGN	-15.7007	-3.39284	-0.0264928	0.181618	-3.80879		NNAGTG	-16.2137	-2.62177	-0.0184196	0.0980276	-2.92042
AGTT		AGTTNN	-22.3485	-1.88658	-0.0461279	0.491957	-2.91747		NAGTTN	-22.9595	-3.09363	-0.0279286	0.223487	-3.73485		NNAGTT	-22.3485	-1.79398	-0.0170378	0.0976132	-2.17475
ATAA		ATAANN	-31.6852	-2.82565	-0.0491777	0.514015	-4.38386		NATAAN	-32.0843	-1.14518	-0.0324339	0.359691	-2.18579		NNATAA	-31.8279	-3.28413	-0.0129699	0.0764767	-3.69693
ATAC		ATACNN	-24.4486	-3.36262	-0.0421667	0.427731	-4.39353		NATACN	-25.0237	-1.61022	-0.0374859	0.517459	-2.54826		NNATAC	-25.3323	-3.23423	-0.0152315	0.0709592	-3.62007
ATAG		ATAGNN	-26.2056	-2.45528	-0.0481645	0.547534	-3.71746		NATAGN	-26.742	-1.48123	-0.0248603	0.205216	-2.14605		NNATAG	-27.0134	-3.46917	-0.0137387	0.0692579	-3.8403
ATAT		ATATNN	-33.6855	-3.45665	-0.0479045	0.522814	-5.07033		NATATN	-34.0539	-1.20777	-0.0245094	0.252795	-2.04241		NNATAT	-33.6855	-2.6197	-0.0141105	0.0836908	-3.09502
ATCA		ATCANN	-23.0245	-2.3461	-0.0542039	0.530789	-3.59412		NATCAN	-23.6137	-1.62468	-0.0385643	0.395653	-2.53532		NNATCA	-23.2013	-3.85438	-0.0116974	0.0510717	-4.12578
ATCC		ATCCNN	-17.5246	-2.86947	-0.0424687	0.444318	-3.61372		NATCCN	-18.2626	-2.07603	-0.0420078	0.562213	-2.8432		NNATCC	-18.7095	-3.81498	-0.0142844	0.0590811	-4.08224
ATCG		ATCGNN	-12.6401	-1.96673	-0.0510361	0.561704	-2.61183		NATCGN	-13.4449	-2.02495	-0.0308363	0.249528	-2.43954		NNATCG	-13.9965	-4.04635	-0.0155593	0.0667031	-4.26413
ATCT		ATCTNN	-25.1049	-2.96721	-0.0480823	0.517645	-4.17431		NATCTN	-25.6627	-1.71916	-0.0278428	0.266747	-2.43368		NNATCT	-25.1049	-3.1729	-0.0130275	0.0606863	-3.49995
ATGA		ATGANN	-23.0245	-2.96381	-0.0517729	0.535816	-4.15585		NATGAN	-23.6137	-0.714906	-0.0375488	0.398771	-1.60157		NNATGA	-23.2013	-3.74586	-0.0146154	0.0822997	-4.08496
ATGC		ATGCNN	-12.0063	-3.47034	-0.0458276	0.452111	-4.02056		NATGCN	-12.8383	-1.11395	-0.0465233	0.566103	-1.71123		NNATGC	-13.3801	-3.66895	-0.0152295	0.0591846	-3.87272
ATGG		ATGGNN	-16.3127	-2.5528	-0.048566	0.594357	-3.34505		NATGGN	-17.0735	-1.13155	-0.0290927	0.251556	-1.62826		NNATGG	-17.5643	-3.91952	-0.0155088	0.0792634	-4.19192
ATGT		ATGTNN	-22.1774	-3.592	-0.0504839	0.525656	-4.71161		NATGTN	-22.7927	-0.841269	-0.0259191	0.224424	-1.43204		NNATGT	-22.1774	-3.02623	-0.0151692	0.0786315	-3.36264
ATTA		ATTANN	-31.6852	-1.61209	-0.0501257	0.549399	-3.20034		NATTAN	-32.0843	-1.7635	-0.0373594	0.351521	-2.96215		NNATTA	-31.8279	-3.42016	-0.0157143	0.0933003	-3.92031
ATTC		ATTCNN	-22.2213	-2.15582	-0.0417757	0.447436	-3.08413		NATTCN	-22.8428	-2.22065	-0.040679	0.46912	-3.14988		NNATTC	-23.1939	-3.39887	-0.0166349	0.0744302	-3.7847
ATTG		ATTGNN	-21.0274	-1.16832	-0.0503184	0.553912	-2.22638		NATTGN	-21.6696	-2.1231	-0.0276208	0.199679	-2.72163		NNATTG	-22.0513	-3.63096	-0.0175151	0.093707	-4.01719
ATTT		ATTTNN	-28.5163	-2.2392	-0.0458489	0.485616	-3.54664		NATTTN	-28.9927	-1.87058	-0.0268158	0.221418	-2.64804		NNATTT	-28.5163	-2.75749	-0.0168823	0.101102	-3.23891
CAAA		CAAANN	-20.2729	-2.65455	-0.0501287	0.482768	-3.6708		NCAAAN	-19.8428	-2.92599	-0.034852	0.291623	-3.61755		NNCAAA	-19.3652	-2.17831	-0.00333191	0.00567671	-2.24284
CAAC		CAACNN	-13.6023	-3.16261	-0.0447145	0.448835	-3.77083		NCAACN	-13.0422	-3.47965	-0.0375717	0.411966	-3.96967		NNCAAC	-13.5783	-2.13361	-0.00353774	0.00495781	-2.18165
CAAG		CAAGNN	-15.1162	-2.32895	-0.0474559	0.494853	-3.0463		NCAAGN	-14.5798	-3.34531	-0.0231127	0.143257	-3.68229		NNCAAG	-15.1162	-2.33964	-0.00319471	0.00406388	-2.38794
CAAT		CAATNN	-22.0513	-3.28591	-0.0494695	0.498569	-4.37678		NCAATN	-21.6696	-3.08122	-0.0231238	0.159563	-3.5823		NNCAAT	-21.0274	-1.55778	-0.00603384	0.0195028	-1.68466
CACA		CACANN	-14.323	-2.16965	-0.0514172	0.504406	-2.90609		NCACAN	-13.7602	-3.44543	-0.0358143	0.255306	-3.93824		NNCACA	-13.172	-2.70606	-0.0009824	0.000407558	-2.719
CACC		CACCNN	-9.06391	-2.67679	-0.0463414	0.50226	-3.09682		NCACCN	-8.39175	-3.97763	-0.0409251	0.427579	-4.32106		NNCACC	-9.02572	-2.69613	-0.00164071	0.00100512	-2.71094
CACG		CACGNN	-4.83082	-1.81502	-0.0467533	0.489326	-2.04088		NCACGN	-4.09024	-3.88927	-0.0256776	0.130572	-3.9943		NNCACG	-4.83082	-2.89852	-0.0013972	0.000605479	-2.90527
CACT		CACTNN	-16.2137	-2.80948	-0.05086	0.526269	-3.6341		NCACTN	-15.7007	-3.60001	-0.0249819	0.162353	-3.99224		NNCACT	-14.9258	-2.09745	-0.00160243	0.00118571	-2.12137
CAGA		CAGANN	-16.9883	-2.73802	-0.0545025	0.540551	-3.66393		NCAGAN	-16.4801	-2.5764	-0.0346426	0.265929	-3.14731		NNCAGA	-15.9349	-2.57086	-0.00863495	0.0332959	-2.70846
CAGC		CAGCNN	-6.62596	-3.21755	-0.0484333	0.509229	-3.53846		NCAGCN	-5.91099	-3.08879	-0.0406329	0.398087	-3.32897		NNCAGC	-6.58222	-2.52713	-0.00763647	0.0169831	-2.57739
CAGG		CAGGNN	-10.5449	-2.39748	-0.0476679	0.538852	-2.90014		NCAGGN	-9.89617	-3.0458	-0.0222011	0.122242	-3.26551		NNCAGG	-10.5449	-2.72278	-0.00778452	0.0210336	-2.80486
CAGT		CAGTNN	-16.2137	-3.39662	-0.052577	0.55007	-4.24909		NCAGTN	-15.7007	-2.76769	-0.0226727	0.133493	-3.12366		NNCAGT	-14.9258	-1.91339	-0.0103646	0.0424538	-2.06809
CATA		CATANN	-25.0018	-1.4918	-0.0479804	0.521379	-2.69139		NCATAN	-24.6742	-3.57248	-0.0349807	0.301918	-4.4356		NNCATA	-24.2788	-2.25412	-0.00575751	0.014773	-2.39391
CATC		CATCNN	-16.0809	-1.96891	-0.0459412	0.514339	-2.70768		NCATCN	-15.5713	-4.15331	-0.0385427	0.403417	-4.75347		NNCATC	-16.0634	-2.21374	-0.00440577	0.00652948	-2.28452
CATG		CATGNN	-14.9485	-1.07621	-0.0453083	0.484287	-1.7535		NCATGN	-14.4081	-4.00562	-0.0247853	0.141976	-4.36273		NNCATG	-14.9485	-2.42365	-0.00498189	0.00830435	-2.49812
CATT		CATTNN	-22.0513	-2.10884	-0.048503	0.509572	-3.1784		NCATTN	-21.6696	-3.76719	-0.0247333	0.16305	-4.30315		NNCATT	-21.0274	-1.62335	-0.00642784	0.017417	-1.75851
CCAA		CCAANN	-15.7943	-3.35137	-0.0522768	0.491906	-4.17704		NCCAAN	-15.2552	-2.40462	-0.0342537	0.286793	-2.92717		NNCCAA	-14.6824	-2.66484	-0.00346288	0.0049688	-2.71569
CCAC		CCACNN	-9.06391	-3.84846	-0.0471519	0.456674	-4.27584		NCCACN	-8.39175	-2.94688	-0.0396801	0.42607	-3.27987		NNCCAC	-9.02572	-2.67744	-0.00377771	0.00492761	-2.71154
CCAG		CCAGNN	-10.5449	-3.00873	-0.0491866	0.498178	-3.5274		NCCAGN	-9.89617	-2.81473	-0.0270477	0.187129	-3.0824		NNCCAG	-10.5449	-2.86604	-0.0017282	0.0010695	-2.88426
CCAT		CCATNN	-17.5643	-4.01419	-0.0507948	0.52141	-4.90637		NCCATN	-17.0735	-2.54224	-0.0214155	0.137357	-2.90787		NNCCAT	-16.3127	-2.0539	-0.00532215	0.0133381	-2.14072
CCCA		CCCANN	-11.1781	-2.80539	-0.0557193	0.530104	-3.42823		NCCCAN	-10.5235	-2.95018	-0.0343382	0.268615	-3.31154		NNCCCA	-9.84958	-3.16665	-0.00101701	0.000430098	-3.17666
CCCC		CCCCNN	-5.69754	-3.34692	-0.0461039	0.488649	-3.6096		NCCCCN	-4.92299	-3.4608	-0.0386235	0.429494	-3.65095		NNCCCC	-5.64651	-3.20812	-0.00091027	0.0002899	-3.21326
CCCG		CCCGNN	-1.46699	-2.45762	-0.0488507	0.490501	-2.52928		NCCCGN	-0.627111	-3.36716	-0.0281865	0.166731	-3.38483		NNCCCG	-1.46699	-3.39152	-0.00166304	0.000850611	-3.39396
CCCT		CCCTNN	-13.1133	-3.5119	-0.0529032	0.564025	-4.20564		NCCCTN	-12.5109	-3.09294	-0.0242544	0.171327	-3.39639		NNCCCT	-11.6293	-2.59772	-0.00244281	0.00270635	-2.62612
CCGA		CCGANN	-7.86278	-3.43838	-0.0585838	0.542444	-3.89901		NCCGAN	-7.16056	-2.04806	-0.0347109	0.263429	-2.29661		NNCCGA	-6.45713	-3.10246	-0.00729846	0.0186429	-3.14959
CCGC		CCGCNN	2.08824	-3.95246	-0.0522374	0.498434	-3.84338		NCCGCN	2.98128	-2.52667	-0.0430476	0.390998	-2.39833		NNCCGC	2.15485	-3.0867	-0.00780387	0.0157818	-3.06988
CCGG		CCGGNN	-1.46699	-3.09635	-0.0524505	0.539106	-3.17329		NCCGGN	-0.627111	-2.51106	-0.0240486	0.133154	-2.52614		NNCCGG	-1.46699	-3.26788	-0.00668014	0.0132992	-3.27768
CCGT		CCGTNN	-7.15124	-4.14513	-0.0557138	0.565191	-4.54355		NCCGTN	-6.4463	-2.21824	-0.022517	0.122492	-2.3634		NNCCGT	-5.48342	-2.46281	-0.00696306	0.0177827	-2.50099
CCTA		CCTANN	-20.6839	-2.07604	-0.0527196	0.508024	-3.16649		NCCTAN	-20.2511	-3.09611	-0.0347519	0.292096	-3.79988		NNCCTA	-19.7635	-2.73507	-0.00395485	0.00615307	-2.81323
CCTC		CCTCNN	-11.6928	-2.57931	-0.0448333	0.451366	-3.10354		NCCTCN	-11.0743	-3.65212	-0.0382803	0.399155	-4.07605		NNCCTC	-11.6614	-2.7947	-0.00356563	0.00407286	-2.83628
CCTG		CCTGNN	-10.5449	-1.65166	-0.0472982	0.486624	-2.15041		NCCTGN	-9.89617	-3.52666	-0.0257107	0.161186	-3.7811		NNCCTG	-10.5449	-2.95826	-0.00374642	0.00427549	-2.99776
CCTT		CCTTNN	-17.7335	-2.75718	-0.0531465	0.55632	-3.69965		NCCTTN	-17.2468	-3.27408	-0.0237576	0.148208	-3.68383		NNCCTT	-16.4907	-2.16698	-0.0065949	0.0177677	-2.27573
CGAA		CGAANN	-12.3294	-2.66156	-0.0556316	0.493821	-3.34747		NCGAAN	-11.7352	-3.02636	-0.0363755	0.286852	-3.45323		NNCGAA	-11.1259	-1.80935	-0.005621	0.0139906	-1.87189
CGAC		CGACNN	-5.91256	-3.17787	-0.0517789	0.482568	-3.48402		NCGACN	-5.19722	-3.59923	-0.0416093	0.460005	-3.81548		NNCGAC	-5.86858	-1.76629	-0.00601867	0.0127521	-1.80162
CGAG		CGAGNN	-7.29455	-2.33929	-0.0537319	0.507616	-2.73124		NCGAGN	-6.59981	-3.4425	-0.0267316	0.174267	-3.61892		NNCGAG	-7.29455	-1.96631	-0.00722004	0.0192451	-2.01898
CGAT		CGATNN	-13.9965	-3.30871	-0.0552875	0.522902	-4.08254		NCGATN	-13.4449	-3.16925	-0.0249298	0.163722	-3.50442		NNCGAT	-12.6401	-1.19502	-0.008551	0.0314487	-1.30311
CGCA		CGCANN	-3.07417	-2.19208	-0.0571847	0.510134	-2.36788		NCGCAN	-2.28894	-3.54499	-0.0411671	0.278809	-3.63922		NNCGCA	-1.52252	-2.28084	-0.00514796	0.0093767	-2.28868
CGCC		CGCCNN	2.08824	-2.6966	-0.050495	0.504671	-2.59116		NCGCCN	2.98128	-4.08875	-0.0460049	0.439369	-3.9516		NNCGCC	2.15485	-2.27114	-0.00344732	0.00350669	-2.26371
CGCG		CGCGNN	5.69635	-1.86063	-0.0537337	0.501423	-1.55454		NCGCGN	6.62912	-3.99766	-0.0303769	0.170683	-3.79629		NNCGCG	5.69635	-2.47015	-0.00601269	0.00967522	-2.4359
CGCT		CGCTNN	-4.81095	-2.83254	-0.0548486	0.52722	-3.09641		NCGCTN	-4.06767	-3.71369	-0.027793	0.166153	-3.82675		NNCGCT	-3.07316	-1.66971	-0.00464653	0.00810768	-1.68399
CGGA		CGGANN	-7.86278	-2.73818	-0.0590885	0.57135	-3.20278		NCGGAN	-7.16056	-2.65918	-0.0379204	0.286051	-2.93071		NNCGGA	-6.45713	-2.27229	-0.0113199	0.0504344	-2.34538
CGGC		CGGCNN	2.08824	-3.23357	-0.0532616	0.50309	-3.12235		NCGGCN	2.98128	-3.19386	-0.043941	0.434513	-3.06286		NNCGGC	2.15485	-2.21944	-0.00979519	0.0280257	-2.19833
CGGG		CGGGNN	-1.46699	-2.40372	-0.0532324	0.571216	-2.48181		NCGGGN	-0.627111	-3.13569	-0.0251276	0.149363	-3.15144		NNCGGG	-1.46699	-2.4059	-0.0114345	0.0414692	-2.42267
CGGT		CGGTNN	-7.15124	-3.39587	-0.0568996	0.561567	-3.80278		NCGGTN	-6.4463	-2.8408	-0.0256867	0.16061	-3.00638		NNCGGT	-5.48342	-1.61984	-0.0118637	0.050925	-1.68489
CGTA		CGTANN	-14.3359	-1.36647	-0.0550829	0.487253	-2.15613		NCGTAN	-13.7835	-3.72074	-0.0393678	0.303611	-4.26336		NNCGTA	-13.2086	-1.92768	-0.00798281	0.0229005	-2.03312
CGTC		CGTCNN	-5.91256	-1.86871	-0.04992	0.488906	-2.16386		NCGTCN	-5.19722	-4.29346	-0.0431359	0.429479	-4.51765		NNCGTC	-5.86858	-1.90497	-0.00799703	0.0191862	-1.9519
CGTG		CGTGNN	-4.83082	-0.94713	-0.051757	0.450919	-1.19716		NCGTGN	-4.09024	-4.14374	-0.0274962	0.160078	-4.2562		NNCGTG	-4.83082	-2.08537	-0.0091087	0.025115	-2.12938
CGTT		CGTTNN	-11.6057	-2.01153	-0.0551515	0.513984	-2.6516		NCGTTN	-11.0079	-3.89317	-0.027417	0.162019	-4.19498		NNCGTT	-10.1607	-1.30771	-0.0106732	0.0412241	-1.41615
CTAA		CTAANN	-25.1651	-3.10922	-0.0512747	0.503917	-4.39955		NCTAAN	-24.8415	-1.6925	-0.0316635	0.259618	-2.47907		NNCTAA	-24.4496	-2.82012	-0.00415912	0.00873946	-2.92181
CTAC		CTACNN	-18.3385	-3.58728	-0.0461033	0.46045	-4.43275		NCTACN	-17.8793	-2.20645	-0.0377633	0.411294	-2.88163		NNCTAC	-18.3274	-2.79951	-0.00454292	0.00754808	-2.88277
CTAG		CTAGNN	-19.9357	-2.7663	-0.0499689	0.539476	-3.76246		NCTAGN	-19.5023	-2.09362	-0.0235542	0.163558	-2.55299		NNCTAG	-19.9357	-2.99022	-0.0046471	0.00853064	-3.08287
CTAT		CTATNN	-27.0134	-3.73974	-0.0507608	0.530881	-5.11096		NCTATN	-26.742	-1.81884	-0.0201648	0.127259	-2.35809		NNCTAT	-26.2056	-2.16394	-0.00703412	0.0257861	-2.34828
CTCA		CTCANN	-16.9883	-2.5929	-0.0554676	0.518874	-3.5352		NCTCAN	-16.4801	-2.2109	-0.0381057	0.291929	-2.83888		NNCTCA	-15.9349	-3.33363	-0.00291686	0.00335453	-3.38011
CTCC		CTCCNN	-11.6928	-3.09185	-0.0458402	0.477796	-3.62785		NCTCCN	-11.0743	-2.67247	-0.0393299	0.410664	-3.10803		NNCTCC	-11.6614	-3.35231	-0.00215652	0.00155305	-3.37746
CTCG		CTCGNN	-7.29455	-2.21719	-0.0528504	0.54397	-2.60271		NCTCGN	-6.59981	-2.64	-0.026536	0.146575	-2.81513		NNCTCG	-7.29455	-3.53428	-0.00452512	0.00583436	-3.56729
CTCT		CTCTNN	-18.9221	-3.20211	-0.0520543	0.548777	-4.18708		NCTCTN	-18.4659	-2.35422	-0.0263227	0.177643	-2.84029		NNCTCT	-17.7442	-2.69689	-0.00324096	0.0042445	-2.7544
CTGA		CTGANN	-16.9883	-3.18605	-0.0551098	0.565128	-4.12227		NCTGAN	-16.4801	-1.27505	-0.035639	0.279655	-1.86239		NNCTGA	-15.9349	-3.24568	-0.00655681	0.0171166	-3.35016
CTGC		CTGCNN	-6.62596	-3.68352	-0.0490653	0.496864	-4.00862		NCTGCN	-5.91099	-1.72904	-0.0409033	0.363405	-1.97081		NNCTGC	-6.58222	-3.21147	-0.00722319	0.0145128	-3.25902
CTGG		CTGGNN	-10.5449	-2.83093	-0.0510791	0.588537	-3.36955		NCTGGN	-9.89617	-1.74085	-0.0238665	0.154739	-1.97704		NNCTGG	-10.5449	-3.40786	-0.00895654	0.0264687	-3.50231
CTGT		CTGTNN	-16.2137	-3.8305	-0.0526178	0.557854	-4.68363		NCTGTN	-15.7007	-1.45975	-0.0226416	0.134962	-1.81524		NNCTGT	-14.9258	-2.55948	-0.00926156	0.0298372	-2.69772
CTTA		CTTANN	-25.1651	-1.82184	-0.0546374	0.536218	-3.1968		NCTTAN	-24.8415	-2.35907	-0.0357219	0.286066	-3.24645		NNCTTA	-24.4496	-2.91611	-0.00546735	0.0115056	-3.04979
CTTC		CTTCNN	-16.2479	-2.33107	-0.045735	0.485811	-3.07417		NCTTCN	-15.7424	-2.88376	-0.0398911	0.388999	-3.51175		NNCTTC	-16.2308	-2.93092	-0.00419713	0.00543025	-2.99904
CTTG		CTTGNN	-15.1162	-1.3984	-0.0512258	0.540599	-2.17274		NCTTGN	-14.5798	-2.80496	-0.0263638	0.165933	-3.18934		NNCTTG	-15.1162	-3.11491	-0.00686795	0.0138187	-3.21873
CTTT		CTTTNN	-22.215	-2.42642	-0.0511403	0.511355	-3.5625		NCTTTN	-21.8373	-2.51667	-0.0237378	0.140922	-3.03503		NNCTTT	-21.1994	-2.27883	-0.00843596	0.0276328	-2.45767
GAAA		GAAANN	-21.4007	-2.49801	-0.0482172	0.47921	-3.52989		NGAAAN	-21.005	-2.2516	-0.0345557	0.360301	-2.97744		NNGAAA	-20.5435	-2.72779	-0.0258544	0.274384	-3.25893
GAAC		GAACNN	-14.6989	-3.04965	-0.0432058	0.443412	-3.68472		NGAACN	-14.1896	-2.80561	-0.0384905	0.500839	-3.35177		NNGAAC	-14.6989	-2.71765	-0.0287161	0.2697	-3.13975
GAAG		GAAGNN	-16.2308	-2.17147	-0.0449433	0.475348	-2.90094		NGAAGN	-15.7424	-2.6969	-0.0251941	0.189041	-3.09352		NNGAAG	-16.2479	-2.90382	-0.0287583	0.300777	-3.37109
GAAT		GAATNN	-23.1939	-3.12282	-0.0460829	0.477553	-4.19166		NGAATN	-22.8428	-2.3591	-0.0232168	0.172919	-2.88943		NNGAAT	-22.2213	-2.12352	-0.0268762	0.309586	-2.72075
GACA		GACANN	-15.4264	-2.01777	-0.0520454	0.510555	-2.82065		NGACAN	-14.9129	-2.75464	-0.036506	0.337958	-3.29905		NNGACA	-14.3423	-3.2886	-0.0243684	0.227321	-3.6381
GACC		GACCNN	-10.1622	-2.53654	-0.0416508	0.445408	-2.95981		NGACCN	-9.55428	-3.32969	-0.04167	0.500576	-3.72782		NNGACC	-10.1622	-3.27784	-0.0290688	0.275807	-3.57324
GACG		GACGNN	-5.86858	-1.66209	-0.0460309	0.497978	-1.93222		NGACGN	-5.19722	-3.24253	-0.0279922	0.181195	-3.38802		NNGACG	-5.91256	-3.49829	-0.0298562	0.277575	-3.67482
GACT		GACTNN	-17.3313	-2.65195	-0.0474973	0.481728	-3.47514		NGACTN	-16.8635	-2.87833	-0.0257507	0.202902	-3.31258		NNGACT	-16.1108	-2.7288	-0.0251172	0.256419	-3.13346
GAGA		GAGANN	-18.1143	-2.56812	-0.0531339	0.521846	-3.5306		NGAGAN	-17.6498	-1.9005	-0.0390231	0.363481	-2.58925		NNGAGA	-17.1219	-3.14278	-0.0296144	0.343201	-3.64983
GAGC		GAGCNN	-7.69457	-3.06929	-0.0473714	0.49111	-3.43379		NGAGCN	-7.04757	-2.4284	-0.044321	0.511272	-2.74076		NNGAGC	-7.69457	-3.11936	-0.0328407	0.306593	-3.37205
GAGG		GAGGNN	-11.6614	-2.22006	-0.0474313	0.545944	-2.77317		NGAGGN	-11.0743	-2.42628	-0.0271767	0.205933	-2.72724		NNGAGG	-11.6928	-3.31344	-0.0328318	0.37295	-3.69734
GAGT		GAGTNN	-17.3313	-3.21355	-0.0510787	0.535209	-4.09881		NGAGTN	-16.8635	-2.04331	-0.0251703	0.182529	-2.46777		NNGAGT	-16.1108	-2.53516	-0.0299586	0.349782	-3.01782
GATA		GATANN	-26.1654	-1.35129	-0.0453585	0.507212	-2.53811		NGATAN	-25.8617	-2.87976	-0.0334942	0.315677	-3.74598		NNGATA	-25.4816	-2.81504	-0.0275453	0.311734	-3.51694
GATC		GATCNN	-17.2	-1.87403	-0.0429009	0.490647	-2.61192		NGATCN	-16.7362	-3.44489	-0.0402956	0.463805	-4.11929		NNGATC	-17.2	-2.82346	-0.0322367	0.321831	-3.37793
GATG		GATGNN	-16.0634	-0.967062	-0.0406105	0.459689	-1.6194		NGATGN	-15.5713	-3.33315	-0.0257594	0.167707	-3.73426		NNGATG	-16.0809	-3.02724	-0.0315865	0.342496	-3.53518
GATT		GATTNN	-23.1939	-1.97466	-0.0458051	0.486946	-3.03706		NGATTN	-22.8428	-3.02508	-0.0247211	0.176395	-3.58978		NNGATT	-22.2213	-2.22593	-0.0290846	0.340167	-2.87223
GCAA		GCAANN	-11.6932	-3.20279	-0.0539407	0.49258	-3.83354		NGCAAN	-11.1117	-1.82487	-0.0353182	0.333146	-2.21731		NNGCAA	-10.4806	-3.19713	-0.0298394	0.294741	-3.50986
GCAC		GCACNN	-5.18887	-3.72021	-0.0468142	0.433724	-3.96312		NGCACN	-4.49922	-2.34882	-0.0411776	0.491359	-2.53408		NNGCAC	-5.18887	-3.21925	-0.0333522	0.281583	-3.39231
GCAG		GCAGNN	-6.58222	-2.85932	-0.0493287	0.487355	-3.18401		NGCAGN	-5.91099	-2.21838	-0.0275216	0.204235	-2.38106		NNGCAG	-6.62596	-3.41989	-0.0316447	0.284922	-3.62957
GCAT		GCATNN	-13.3801	-3.86258	-0.052632	0.519838	-4.5668		NGCATN	-12.8383	-1.88723	-0.0225336	0.151129	-2.17652		NNGCAT	-12.0063	-2.59926	-0.0295545	0.307977	-2.9541
GCCA		GCCANN	-7.15052	-2.67431	-0.0557568	0.508262	-3.073		NGCCAN	-6.47071	-2.32081	-0.0382816	0.359069	-2.56852		NNGCCA	-5.74412	-3.75708	-0.0277501	0.255867	-3.91648
GCCC		GCCCNN	-1.7869	-3.1994	-0.045043	0.457119	-3.27989		NGCCCN	-1.0069	-2.82864	-0.0410727	0.513317	-2.87		NNGCCC	-1.7869	-3.77439	-0.0304167	0.258255	-3.82874
GCCG		GCCGNN	2.15485	-2.31019	-0.0497751	0.475251	-2.20294		NGCCGN	2.98128	-2.74894	-0.0310322	0.21309	-2.65642		NNGCCG	2.08824	-3.99315	-0.0324996	0.269184	-3.92528
GCCT		GCCTNN	-8.99968	-3.3698	-0.0526189	0.536553	-3.84335		NGCCTN	-8.36308	-2.40044	-0.0269726	0.226318	-2.62601		NNGCCT	-7.41663	-3.16781	-0.027759	0.274244	-3.37369
GCGA		GCGANN	-4.09815	-3.30799	-0.061417	0.544743	-3.55968		NGCGAN	-3.38561	-1.47109	-0.0400537	0.340547	-1.6067		NNGCGA	-2.63833	-3.68554	-0.0328704	0.325806	-3.77226
GCGC		GCGCNN	5.50437	-3.8289	-0.0522733	0.466222	-3.54116		NGCGCN	6.37164	-1.94647	-0.0485275	0.491543	-1.63727		NNGCGC	5.50437	-3.66676	-0.0367188	0.299472	-3.46464
GCGG		GCGGNN	2.15485	-2.95213	-0.0547602	0.536232	-2.83413		NGCGGN	2.98128	-1.93998	-0.0302007	0.206025	-1.84994		NNGCGG	2.08824	-3.86044	-0.0352331	0.324568	-3.78686
GCGT		GCGTNN	-3.4249	-3.99883	-0.05761	0.541987	-4.19614		NGCGTN	-2.71179	-1.58687	-0.0270609	0.180259	-1.66026		NNGCGT	-1.70049	-3.06896	-0.034199	0.342039	-3.12712
GCTA		GCTANN	-16.3706	-1.93522	-0.0556499	0.516926	-2.84624		NGCTAN	-15.8743	-2.4656	-0.0329019	0.300903	-2.9879		NNGCTA	-15.3188	-3.31614	-0.0318545	0.326177	-3.80412
GCTC		GCTCNN	-7.69457	-2.46399	-0.0459255	0.4391	-2.81737		NGCTCN	-7.04757	-2.96976	-0.039904	0.446992	-3.25098		NNGCTC	-7.69457	-3.36255	-0.036634	0.331987	-3.64443
GCTG		GCTGNN	-6.58222	-1.54302	-0.0467061	0.436115	-1.85045		NGCTGN	-5.91099	-2.87501	-0.0281708	0.192446	-3.04153		NNGCTG	-6.62596	-3.54648	-0.0350729	0.315329	-3.77888
GCTT		GCTTNN	-13.5471	-2.6322	-0.0533683	0.506943	-3.35518		NGCTTN	-13.0088	-2.5604	-0.0231248	0.159363	-2.86122		NNGCTT	-12.1812	-2.72645	-0.0337309	0.359639	-3.13733
GGAA		GGAANN	-16.9245	-2.52231	-0.0506997	0.476181	-3.38037		NGGAAN	-16.4331	-2.33911	-0.0345623	0.362557	-2.90708		NNGGAA	-15.8782	-2.35484	-0.0288067	0.334729	-2.81224
GGAC		GGACNN	-10.1622	-3.04794	-0.0450352	0.448959	-3.50559		NGGACN	-9.55428	-2.90959	-0.0382279	0.524628	-3.27483		NNGGAC	-10.1622	-2.34863	-0.0308964	0.304258	-2.6626
GGAG		GGAGNN	-11.6614	-2.19712	-0.0473094	0.47383	-2.74882		NGGAGN	-11.0743	-2.77127	-0.0270579	0.238245	-3.07091		NNGGAG	-11.6928	-2.51615	-0.0333623	0.374549	-2.90625
GGAT		GGATNN	-18.7095	-3.14326	-0.0485346	0.479038	-4.05132		NGGATN	-18.2626	-2.44518	-0.0241264	0.201847	-2.88579		NNGGAT	-17.5246	-1.74011	-0.0284177	0.3381	-2.23812
GGCA		GGCANN	-7.15052	-2.07304	-0.0535228	0.491482	-2.45576		NGGCAN	-6.47071	-2.81989	-0.0389175	0.348949	-3.07171		NNGGCA	-5.74412	-2.87217	-0.0283359	0.277964	-3.03494
GGCC		GGCCNN	-1.7869	-2.55778	-0.0448709	0.486231	-2.63796		NGGCCN	-1.0069	-3.39093	-0.043494	0.511484	-3.43472		NNGGCC	-1.7869	-2.87725	-0.030754	0.271193	-2.9322
GGCG		GGCGNN	2.15485	-1.7335	-0.0492664	0.487724	-1.62734		NGGCGN	2.98128	-3.31119	-0.0295523	0.203444	-3.22308		NNGGCG	2.08824	-3.07134	-0.0347877	0.318799	-2.9987
GGCT		GGCTNN	-8.99968	-2.68961	-0.0492328	0.520272	-3.13269		NGGCTN	-8.36308	-2.95096	-0.0271468	0.205608	-3.17799		NNGGCT	-7.41663	-2.30447	-0.0275159	0.273876	-2.50855
GGGA		GGGANN	-12.3103	-2.60642	-0.0537595	0.537327	-3.26821		NGGGAN	-11.7173	-1.9714	-0.0375901	0.387286	-2.41185		NNGGGA	-11.0634	-2.84497	-0.0315273	0.364974	-3.19377
GGGC		GGGCNN	-1.7869	-3.11489	-0.0481946	0.492127	-3.20101		NGGGCN	-1.0069	-2.50601	-0.0431528	0.54452	-2.54946		NNGGGC	-1.7869	-2.81263	-0.0338471	0.338668	-2.87311
GGGG		GGGGNN	-5.64651	-2.26863	-0.0474394	0.521618	-2.53649		NGGGGN	-4.92299	-2.47482	-0.0277386	0.246321	-2.61137		NNGGGG	-5.69754	-2.97891	-0.0351988	0.410992	-3.17945
GGGT		GGGTNN	-11.5406	-3.24643	-0.0510693	0.551288	-3.8358		NGGGTN	-10.9452	-2.12174	-0.0263873	0.229774	-2.41055		NNGGGT	-10.0367	-2.22977	-0.0309011	0.367334	-2.53991
GGTA		GGTANN	-19.0494	-1.23253	-0.048687	0.465924	-2.15999		NGGTAN	-18.5996	-2.97427	-0.0337221	0.329193	-3.60149		NNGGTA	-18.0825	-2.48306	-0.0315435	0.368742	-3.05344
GGTC		GGTCNN	-10.1622	-1.77673	-0.0437148	0.475977	-2.22097		NGGTCN	-9.55428	-3.54438	-0.0407814	0.496716	-3.93402		NNGGTC	-10.1622	-2.49916	-0.0351085	0.357566	-2.85594
GGTG		GGTGNN	-9.02572	-0.858386	-0.0456249	0.434657	-1.27018		NGGTGN	-8.39175	-3.43443	-0.0259879	0.191221	-3.65251		NNGGTG	-9.06391	-2.66526	-0.0366836	0.404839	-2.99775
GGTT		GGTTNN	-16.1421	-1.87245	-0.0487301	0.492267	-2.65905		NGGTTN	-15.6475	-3.11651	-0.0256524	0.194049	-3.51791		NNGGTT	-14.8611	-1.90201	-0.0316315	0.376683	-2.37209
GTAA		GTAANN	-23.5142	-2.93759	-0.0514198	0.511075	-4.14669		NGTAAN	-23.1596	-1.01638	-0.0298926	0.281448	-1.70869		NNGTAA	-22.7355	-3.36452	-0.0287881	0.322624	-4.01903
GTAC		GTACNN	-16.7636	-3.45317	-0.0439119	0.427499	-4.18929		NGTACN	-16.294	-1.49205	-0.0361442	0.445328	-2.08098		NNGTAC	-16.7636	-3.36999	-0.032591	0.308107	-3.91633
GTAG		GTAGNN	-18.3274	-2.58562	-0.0468704	0.490555	-3.44463		NGTAGN	-17.8793	-1.43285	-0.0241193	0.181097	-1.86409		NNGTAG	-18.3385	-3.57859	-0.0317905	0.320423	-4.16158
GTAT		GTATNN	-25.3323	-3.53635	-0.0489043	0.505391	-4.7752		NGTATN	-25.0237	-1.08814	-0.0214618	0.157634	-1.6252		NNGTAT	-24.4486	-2.74285	-0.0294052	0.35345	-3.46176
GTCA		GTCANN	-15.4264	-2.40682	-0.0575334	0.542749	-3.29435		NGTCAN	-14.9129	-1.54544	-0.0342852	0.287531	-2.05673		NNGTCA	-14.3423	-3.93805	-0.0284516	0.282842	-4.34611
GTCC		GTCCNN	-10.1622	-2.95137	-0.0443818	0.44833	-3.40239		NGTCCN	-9.55428	-1.98568	-0.03889	0.43996	-2.35724		NNGTCC	-10.1622	-3.93635	-0.0325149	0.304773	-4.26678
GTCG		GTCGNN	-5.86858	-2.04087	-0.0534494	0.524211	-2.35454		NGTCGN	-5.19722	-1.97829	-0.0275608	0.184646	-2.12153		NNGTCG	-5.91256	-4.1564	-0.0337037	0.304536	-4.35567
GTCT		GTCTNN	-17.3313	-3.0286	-0.050298	0.51576	-3.90033		NGTCTN	-16.8635	-1.6394	-0.0234777	0.17918	-2.03532		NNGTCT	-16.1108	-3.31725	-0.029979	0.31829	-3.80023
GTGA		GTGANN	-15.4264	-3.00961	-0.0569011	0.564915	-3.88739		NGTGAN	-14.9129	-0.588813	-0.0327264	0.275799	-1.07686		NNGTGA	-14.3423	-3.82876	-0.0298758	0.333779	-4.25724
GTGC		GTGCNN	-5.18887	-3.54778	-0.0491598	0.475077	-3.80286		NGTGCN	-4.49922	-1.00774	-0.0440172	0.427143	-1.20578		NNGTGC	-5.18887	-3.78555	-0.0350935	0.313855	-3.96765
GTGG		GTGGNN	-9.02572	-2.65921	-0.0502866	0.548752	-3.11308		NGTGGN	-8.39175	-1.11404	-0.0273792	0.2153	-1.3438		NNGTGG	-9.06391	-4.01156	-0.0334156	0.345603	-4.31444
GTGT		GTGTNN	-14.6668	-3.65059	-0.0517585	0.529111	-4.40972		NGTGTN	-14.1505	-0.724481	-0.0229376	0.151531	-1.04906		NNGTGT	-13.3478	-3.18414	-0.0319551	0.353148	-3.61068
GTTA		GTTANN	-23.5142	-1.66496	-0.0534216	0.531993	-2.92113		NGTTAN	-23.1596	-1.65817	-0.0312374	0.257531	-2.38161		NNGTTA	-22.7355	-3.49966	-0.0321364	0.360682	-4.2303
GTTC		GTTCNN	-14.6989	-2.22726	-0.0439757	0.460523	-2.87365		NGTTCN	-14.1896	-2.13238	-0.038175	0.393204	-2.67407		NNGTTC	-14.6989	-3.52177	-0.0350754	0.325274	-4.03734
GTTG		GTTGNN	-13.5783	-1.24825	-0.0497454	0.511837	-1.9237		NGTTGN	-13.0422	-2.09182	-0.0260143	0.173089	-2.4311		NNGTTG	-13.6023	-3.72588	-0.0353373	0.35148	-4.20655
GTTT		GTTTNN	-20.6068	-2.26846	-0.0503988	0.506612	-3.30701		NGTTTN	-20.2072	-1.7763	-0.0208078	0.127981	-2.19677		NNGTTT	-19.5359	-2.87386	-0.033084	0.378129	-3.52019
TAAA		TAAANN	-29.8677	-2.44609	-0.0467601	0.488994	-3.84271		NTAAAN	-30.1468	-2.67627	-0.0405129	0.382615	-3.89761		NNTAAA	-29.8677	-1.43414	-0.00800617	0.0270615	-1.67327
TAAC		TAACNN	-22.7355	-2.97123	-0.039803	0.420383	-3.87617		NTAACN	-23.1596	-3.272	-0.0391374	0.47304	-4.17841		NNTAAC	-23.5142	-1.41599	-0.0065904	0.0138517	-1.57096
TAAG		TAAGNN	-24.4496	-2.10215	-0.0440756	0.479078	-3.17978		NTAAGN	-24.8415	-3.10248	-0.0266512	0.179106	-3.76454		NNTAAG	-25.1651	-1.64522	-0.00699213	0.0174369	-1.82117
TAAT		TAATNN	-31.8279	-3.0992	-0.0452466	0.499931	-4.5393		NTAATN	-32.0843	-2.7869	-0.0244263	0.17562	-3.57061		NNTAAT	-31.6852	-0.824354	-0.00447758	0.0102543	-0.966227
TACA		TACANN	-23.5353	-1.9111	-0.048639	0.496722	-3.05584		NTACAN	-23.9294	-3.18152	-0.0430071	0.358351	-4.21065		NNTACA	-23.5353	-1.93685	-0.00869329	0.0257598	-2.14145
TACC		TACCNN	-18.0825	-2.4549	-0.03963	0.451669	-3.17151		NTACCN	-18.5996	-3.76745	-0.0435485	0.482326	-4.57744		NNTACC	-19.0494	-1.92053	-0.0073444	0.0150568	-2.06044
TACG		TACGNN	-13.2086	-1.54195	-0.0470999	0.501677	-2.16407		NTACGN	-13.7835	-3.63702	-0.0272681	0.145031	-4.01287		NNTACG	-14.3359	-2.13232	-0.00873691	0.0189897	-2.25757
TACT		TACTNN	-25.6038	-2.57443	-0.0462155	0.507242	-3.75772		NTACTN	-25.9736	-3.29145	-0.0279052	0.185598	-4.01625		NNTACT	-25.4361	-1.30344	-0.00621166	0.014838	-1.46144
TAGA		TAGANN	-26.4744	-2.50473	-0.049792	0.541456	-3.82294		NTAGAN	-26.8194	-2.30266	-0.0431596	0.379404	-3.46017		NNTAGA	-26.4744	-1.84904	-0.014144	0.0803122	-2.22349
TAGC		TAGCNN	-15.3188	-2.98843	-0.044623	0.49215	-3.672		NTAGCN	-15.8743	-2.87434	-0.0435354	0.464569	-3.56543		NNTAGC	-16.3706	-1.80646	-0.0136305	0.0505536	-2.0296
TAGG		TAGGNN	-19.7635	-2.1345	-0.0458313	0.571073	-3.04029		NTAGGN	-20.2511	-2.80513	-0.0261884	0.161783	-3.33547		NNTAGG	-20.6839	-2.0046	-0.0130346	0.0574856	-2.27421
TAGT		TAGTNN	-25.6038	-3.15726	-0.0489335	0.562721	-4.41014		NTAGTN	-25.9736	-2.44384	-0.0270574	0.183522	-3.14662		NNTAGT	-25.4361	-1.1944	-0.0126522	0.0599198	-1.51622
TATA		TATANN	-35.0514	-1.26166	-0.0423649	0.492682	-2.74661		NTATAN	-35.2389	-3.27881	-0.0403876	0.374632	-4.70202		NNTATA	-35.0514	-1.50353	-0.0109	0.0460559	-1.8856
TATC		TATCNN	-25.4816	-1.77171	-0.0395127	0.500378	-2.77856		NTATCN	-25.8617	-3.86621	-0.041295	0.449636	-4.93417		NNTATC	-26.1654	-1.50776	-0.00822483	0.0210251	-1.72297
TATG		TATGNN	-24.2788	-0.831834	-0.0398958	0.470986	-1.80046		NTATGN	-24.6742	-3.73918	-0.0272481	0.163461	-4.41151		NNTATG	-25.0018	-1.72	-0.00938327	0.0285531	-1.9546
TATT		TATTNN	-31.8279	-1.90214	-0.0450592	0.519804	-3.33627		NTATTN	-32.0843	-3.41209	-0.027074	0.178343	-4.28074		NNTATT	-31.6852	-0.893485	-0.00676862	0.0187494	-1.10795
TCAA		TCAANN	-21.33	-3.15998	-0.050692	0.518784	-4.24123		NTCAAN	-21.7625	-2.18229	-0.0421255	0.348782	-3.09905		NNTCAA	-21.33	-1.93799	-0.0107916	0.041357	-2.16817
TCAC		TCACNN	-14.3423	-3.69748	-0.0427772	0.426396	-4.31101		NTCACN	-14.9129	-2.76938	-0.0433147	0.463865	-3.41532		NNTCAC	-15.4264	-1.9709	-0.00718373	0.0158665	-2.08172
TCAG		TCAGNN	-15.9349	-2.85013	-0.0462968	0.489971	-3.58787		NTCAGN	-16.4801	-2.56822	-0.0305962	0.202289	-3.07245		NNTCAG	-16.9883	-2.16069	-0.0100113	0.0316251	-2.33077
TCAT		TCATNN	-23.2013	-3.83508	-0.0506476	0.55631	-5.01017		NTCATN	-23.6137	-2.24152	-0.0259938	0.160975	-2.85533		NNTCAT	-23.0245	-1.30269	-0.00728379	0.02381	-1.4704
TCCA		TCCANN	-16.6553	-2.61733	-0.0505759	0.539369	-3.45969		NTCCAN	-17.182	-2.70763	-0.0470172	0.387382	-3.51548		NNTCCA	-16.6553	-2.39116	-0.00868697	0.0257216	-2.53584
TCCC		TCCCNN	-11.0634	-3.18063	-0.0403993	0.45735	-3.62759		NTCCCN	-11.7173	-3.2588	-0.0438633	0.499263	-3.77276		NNTCCC	-12.3103	-2.43397	-0.00612851	0.0109483	-2.50941
TCCG		TCCGNN	-6.45713	-2.30026	-0.048423	0.548336	-2.61293		NTCCGN	-7.16056	-3.12818	-0.0314643	0.186145	-3.35348		NNTCCG	-7.86278	-2.62037	-0.00940172	0.0228576	-2.69429
TCCT		TCCTNN	-18.6944	-3.3352	-0.0491091	0.556222	-4.25327		NTCCTN	-19.1979	-2.7879	-0.0291999	0.201333	-3.34848		NNTCCT	-18.4958	-1.76679	-0.00675373	0.0167916	-1.89171
TCGA		TCGANN	-12.9941	-3.24975	-0.0543564	0.563152	-3.95607		NTCGAN	-13.5614	-1.79827	-0.0456084	0.350169	-2.41678		NNTCGA	-12.9941	-2.38013	-0.0153854	0.0681466	-2.58005
TCGC		TCGCNN	-2.63833	-3.79833	-0.0468396	0.462501	-3.92191		NTCGCN	-3.38561	-2.33772	-0.0510642	0.478138	-2.5106		NNTCGC	-4.09815	-2.37519	-0.0120313	0.0355485	-2.4245
TCGG		TCGGNN	-6.45713	-2.92614	-0.0494709	0.563246	-3.24558		NTCGGN	-7.16056	-2.24557	-0.0320028	0.195507	-2.47473		NNTCGG	-7.86278	-2.56171	-0.0144271	0.0562696	-2.67515
TCGT		TCGTNN	-12.2344	-3.9548	-0.0550779	0.5748	-4.62865		NTCGTN	-12.8215	-1.9071	-0.0268713	0.144623	-2.25163		NNTCGT	-12.022	-1.73517	-0.0114348	0.0438679	-1.87264
TCTA		TCTANN	-26.4744	-1.91418	-0.0476003	0.529592	-3.17437		NTCTAN	-26.8194	-2.78473	-0.0424001	0.365262	-3.92187		NNTCTA	-26.4744	-2.01007	-0.010312	0.0372013	-2.28308
TCTC		TCTCNN	-17.1219	-2.4309	-0.0429113	0.46424	-3.16563		NTCTCN	-17.6498	-3.34494	-0.0421649	0.448545	-4.08914		NNTCTC	-18.1143	-2.09629	-0.00782398	0.0178577	-2.23802
TCTG		TCTGNN	-15.9349	-1.52093	-0.0450857	0.498682	-2.23937		NTCTGN	-16.4801	-3.22153	-0.0297117	0.187101	-3.71118		NNTCTG	-16.9883	-2.26218	-0.0127596	0.0431535	-2.47894
TCTT		TCTTNN	-23.3719	-2.58603	-0.0514224	0.561895	-3.78788		NTCTTN	-23.7809	-2.88786	-0.0270553	0.168036	-3.53126		NNTCTT	-23.1959	-1.42689	-0.00968701	0.0376443	-1.65159
TGAA		TGAANN	-21.33	-2.4957	-0.0515123	0.526885	-3.59446		NTGAAN	-21.7625	-2.7798	-0.0414658	0.367007	-3.6822		NNTGAA	-21.33	-1.00433	-0.0104292	0.0408972	-1.22678
TGAC		TGACNN	-14.3423	-3.04198	-0.043532	0.463873	-3.66633		NTGACN	-14.9129	-3.36283	-0.0398423	0.472703	-3.957		NNTGAC	-15.4264	-0.998994	-0.008875	0.021727	-1.1359
TGAG		TGAGNN	-15.9349	-2.19624	-0.0486406	0.516852	-2.97132		NTGAGN	-16.4801	-3.18046	-0.0286316	0.205686	-3.65231		NNTGAG	-16.9883	-1.19604	-0.00929624	0.0309911	-1.35397
TGAT		TGATNN	-23.2013	-3.15432	-0.0488534	0.516995	-4.28779		NTGATN	-23.6137	-2.85657	-0.0254854	0.171556	-3.45838		NNTGAT	-23.0245	-0.380152	-0.00762081	0.0251968	-0.555618
TGCA		TGCANN	-11.2097	-1.99458	-0.0540244	0.527507	-2.60017		NTGCAN	-11.8161	-3.27442	-0.0501691	0.409529	-3.86723		NNTGCA	-11.2097	-1.45059	-0.0109682	0.0346923	-1.57354
TGCC		TGCCNN	-5.74412	-2.55157	-0.0455478	0.500958	-2.8132		NTGCCN	-6.47071	-3.85403	-0.0484549	0.508976	-4.16757		NNTGCC	-7.15052	-1.4627	-0.00791932	0.0146771	-1.51933
TGCG		TGCGNN	-1.52252	-1.68349	-0.0513554	0.528901	-1.76168		NTGCGN	-2.28894	-3.72548	-0.0330714	0.190808	-3.80118		NNTGCG	-3.07417	-1.658	-0.00935957	0.0197515	-1.68677
TGCT		TGCTNN	-13.1399	-2.67253	-0.0506506	0.552323	-3.33807		NTGCTN	-13.7259	-3.38152	-0.0311995	0.192756	-3.80976		NNTGCT	-12.9258	-0.784088	-0.00730739	0.0154137	-0.878542
TGGA		TGGANN	-16.6553	-2.56525	-0.0539267	0.590327	-3.46342		NTGGAN	-17.182	-2.38228	-0.0457366	0.4209	-3.16813		NNTGGA	-16.6553	-1.50415	-0.0168038	0.103648	-1.78403
TGGC		TGGCNN	-5.74412	-3.08426	-0.0473065	0.510183	-3.356		NTGGCN	-6.47071	-2.9449	-0.0447671	0.497579	-3.23458		NNTGGC	-7.15052	-1.48092	-0.0157112	0.0715294	-1.59327
TGGG		TGGGNN	-9.84958	-2.2219	-0.0484124	0.585019	-2.69874		NTGGGN	-10.5235	-2.85493	-0.030386	0.224258	-3.1747		NNTGGG	-11.1781	-1.63307	-0.016434	0.0906666	-1.81677
TGGT		TGGTNN	-15.8403	-3.21459	-0.0507837	0.580012	-4.01902		NTGGTN	-16.3895	-2.5082	-0.0285833	0.201446	-2.97666		NNTGGT	-15.6327	-0.848432	-0.0158751	0.0956177	-1.0966
TGTA		TGTANN	-23.5353	-1.23338	-0.0474719	0.500817	-2.35064		NTGTAN	-23.9294	-3.39562	-0.0451304	0.38855	-4.47556		NNTGTA	-23.5353	-1.13549	-0.0118075	0.046063	-1.41338
TGTC		TGTCNN	-14.3423	-1.77964	-0.0433218	0.497133	-2.40097		NTGTCN	-14.9129	-3.96671	-0.0443387	0.470845	-4.62792		NNTGTC	-15.4264	-1.16201	-0.00942225	0.0236608	-1.30736
TGTG		TGTGNN	-13.172	-0.836625	-0.044235	0.476383	-1.41929		NTGTGN	-13.7602	-3.83902	-0.0274243	0.163459	-4.21638		NNTGTG	-14.323	-1.33176	-0.0128803	0.0493643	-1.51624
TGTT		TGTTNN	-20.5023	-1.88811	-0.0501666	0.542746	-2.91664		NTGTTN	-20.9577	-3.51786	-0.0300153	0.189545	-4.14691		NNTGTT	-20.3169	-0.515774	-0.00915827	0.0305711	-0.701842
TTAA		TTAANN	-29.8677	-2.9652	-0.050567	0.527495	-4.47552		NTTAAN	-30.1468	-1.46564	-0.0401675	0.350055	-2.67656		NNTTAA	-29.8677	-2.07494	-0.00995418	0.0398657	-2.37225
TTAC		TTACNN	-22.7355	-3.47437	-0.0433033	0.446769	-4.45889		NTTACN	-23.1596	-1.98442	-0.0397647	0.438696	-2.90535		NNTTAC	-23.5142	-2.06179	-0.00750068	0.0172112	-2.23816
TTAG		TTAGNN	-24.4496	-2.61876	-0.0482112	0.53798	-3.7975		NTTAGN	-24.8415	-1.84679	-0.0261305	0.17965	-2.49591		NNTTAG	-25.1651	-2.29852	-0.00862108	0.0272225	-2.51547
TTAT		TTATNN	-31.8279	-3.56355	-0.0498244	0.556935	-5.14936		NTTATN	-32.0843	-1.51002	-0.0252452	0.175339	-2.32		NNTTAT	-31.6852	-1.40481	-0.00913146	0.0368753	-1.69415
TTCA		TTCANN	-21.33	-2.41559	-0.0547866	0.559524	-3.58418		NTTCAN	-21.7625	-1.99127	-0.0463407	0.378932	-2.99976		NNTTCA	-21.33	-2.57091	-0.00965251	0.0282999	-2.7768
TTCC		TTCCNN	-15.8782	-2.96982	-0.0450873	0.491139	-3.68573		NTTCCN	-16.4331	-2.4781	-0.0429078	0.461886	-3.18321		NNTTCC	-16.9245	-2.56128	-0.00959976	0.0241558	-2.72375
TTCG		TTCGNN	-11.1259	-2.06386	-0.0521781	0.563092	-2.64439		NTTCGN	-11.7352	-2.40896	-0.0311034	0.195152	-2.77397		NNTTCG	-12.3294	-2.7867	-0.0114038	0.0316743	-2.92731
TTCT		TTCTNN	-23.3719	-3.04114	-0.0513271	0.564414	-4.24076		NTTCTN	-23.7809	-2.08265	-0.0305612	0.220169	-2.80942		NNTTCT	-23.1959	-1.87778	-0.00780443	0.02034	-2.05881
TTGA		TTGANN	-21.33	-3.02019	-0.0534888	0.580035	-4.16111		NTTGAN	-21.7625	-1.00074	-0.0441722	0.375633	-1.96204		NNTTGA	-21.33	-2.50523	-0.0169313	0.0875083	-2.86638
TTGC		TTGCNN	-10.4806	-3.53382	-0.0469941	0.469469	-4.02634		NTTGCN	-11.1117	-1.50466	-0.0468804	0.449457	-2.02558		NNTTGC	-11.6932	-2.48105	-0.0151681	0.0533502	-2.65841
TTGG		TTGGNN	-14.6824	-2.64737	-0.0494512	0.598403	-3.37344		NTTGGN	-15.2552	-1.48014	-0.0294744	0.200394	-1.92978		NNTTGG	-15.7943	-2.69553	-0.014924	0.0663658	-2.93124
TTGT		TTGTNN	-20.5023	-3.6461	-0.0515475	0.569398	-4.70294		NTTGTN	-20.9577	-1.11953	-0.0283321	0.181217	-1.7133		NNTTGT	-20.3169	-1.81158	-0.01583	0.0804646	-2.1332
TTTA		TTTANN	-29.8677	-1.70797	-0.050412	0.552451	-3.21366		NTTTAN	-30.1468	-2.05932	-0.039653	0.321241	-3.25473		NNTTTA	-29.8677	-2.18375	-0.0127104	0.0549453	-2.56338
TTTC		TTTCNN	-20.5435	-2.24683	-0.0442456	0.495185	-3.15579		NTTTCN	-21.005	-2.55987	-0.0418144	0.410655	-3.43818		NNTTTC	-21.4007	-2.19534	-0.00933069	0.0241003	-2.39502
TTTG		TTTGNN	-19.3652	-1.29011	-0.0471733	0.547769	-2.20363		NTTTGN	-19.8428	-2.47351	-0.0295484	0.172725	-3.05984		NNTTTG	-20.2729	-2.40738	-0.0103664	0.0329033	-2.61754
TTTT		TTTTNN	-26.7558	-2.31117	-0.0498844	0.550375	-3.64587		NTTTTN	-27.0993	-2.15254	-0.025187	0.14562	-2.83509		NNTTTT	-26.5951	-1.52962	-0.0098659	0.0373185	-1.79201
